# Supplementary material for: Global Gene Expression Analysis Identifies Age-Related Differences in Knee Joint Transcriptome during the Development of Post-Traumatic Osteoarthritis in Mice
Source: Int J Mol Sci. 2020 Jan 6;21(1):364. doi: 10.3390/ijms21010364 (PMC6982134; doi:10.3390/ijms21010364)
Supplement: Supplementary file 1 [file ijms-21-00364-s001.zip]

Archive with 4 entries (3 files):
- Supp.info/
- Supp.info/Supplementary Figures_Sebastian et al_2019.pdf
- Supp.info/Table S1.xlsx
- Supp.info/Table S2.xlsx
