# Supplementary material for: Global Gene Expression Analysis Identifies Age-Related Differences in Knee Joint Transcriptome during the Development of Post-Traumatic Osteoarthritis in Mice
Source: Int J Mol Sci. 2020 Jan 6;21(1):364. doi: 10.3390/ijms21010364 (PMC6982134; doi:10.3390/ijms21010364)
Supplement: Supplementary file 1 [file ijms-21-00364-s001.zip › Supp.info/Table S1.xlsx]

## Sheet: Sheet1
Table S1. Genes differentially expressed between 10-week-old, 62-week-old and 95-week-old mice . Genes with fold change > 1.5 and FDR <0.05 were considered as significantly differentially expressed. Fold changes are given in log2 scale.
	62-week-old vs 10-week-old		95-week-old vs 10-week-old		95-week-old vs 62-week-old
Gene	log2 fold change	FDR	log2 fold change	FDR	log2 fold change	FDR
March1	0.665213	1.36578e-09	2.53254	6.41606e-38	1.82178	1.20601e-16
1810046K07Rik	1.63597	0.0253371	4.10398	3.29006e-17	2.46801	5.70866e-06
2310039L15Rik	1.36498	0.00191278	2.68435	7.11875e-17	1.31937	0.000274293
4933415F23Rik	1.31908	0.0114794	3.18307	6.41456e-21	1.86399	7.18846e-08
A530030E21Rik	0.671071	0.0203938	1.72476	4.44195e-15	1.05369	8.64641e-05
A530032D15Rik	1.42919	2.84394e-08	2.0685	3.74879e-17	0.639307	0.0326138
AI427809	1.12024	4.55456e-05	1.92197	3.61142e-16	0.801725	0.00538326
Alb	2.03076	0.00761539	3.23356	7.12109e-10	1.2028	0.0368269
Aldh1a1	0.602311	1.00342e-06	1.40362	2.458e-30	0.801311	7.26412e-08
Aldob	1.20604	6.91107e-07	2.39455	4.71138e-32	1.18851	1.80575e-08
Amy1	1.38329	8.46348e-33	2.02567	1.38733e-61	0.642383	2.11635e-05
Art2a-ps	2.44831	1.32382e-06	3.32791	4.00641e-16	0.879598	0.0420111
Art2b	1.37338	0.000915227	2.19059	1.31014e-10	0.817218	0.0358212
AW112010	0.62474	1.18686e-07	1.34818	4.8122e-33	0.723441	7.74776e-08
BC048679	1.66392	4.68676e-15	2.30168	1.14501e-26	0.637757	0.0174677
BC051142	1.18931	0.00110811	2.07104	1.75799e-12	0.881728	0.0102421
Bcl11b	1.3725	1.05718e-07	2.13758	1.46955e-20	0.765074	0.00541615
Bcl2a1d	1.97185	0.000368045	3.05252	1.50316e-10	1.08068	0.0418502
Btnl6	1.18886	1.61991e-05	2.11268	1.46147e-18	0.923822	0.000505859
C130026I21Rik	3.02108	7.8671e-09	5.16142	1.499e-37	2.14034	1.09825e-08
Calhm6	0.736234	0.000798032	1.39172	6.89374e-13	0.655484	0.00608259
Ccdc148	1.05447	0.000694101	2.12533	1.7049e-15	1.07086	8.7268e-05
Ccdc92	0.675073	0.00141129	1.39836	1.24499e-14	0.723282	0.000819456
Ccl3	0.817992	0.0167296	1.54324	2.14815e-08	0.725252	0.0421782
Ccl4	1.1615	0.000469054	1.91414	4.51701e-12	0.752634	0.0235929
Cd226	0.737378	2.36455e-10	1.5676	1.16647e-43	0.830226	1.9791e-10
Cd274	0.681846	8.96777e-06	1.28386	5.33056e-19	0.602014	0.000966361
Cd300e	1.39096	6.90033e-08	2.87856	8.4203e-41	1.4876	6.71371e-10
Cd3g	1.58473	2.09268e-13	2.81185	1.76461e-46	1.22711	5.61385e-09
Cd5l	1.24426	1.67209e-18	2.28109	2.15683e-54	1.03682	5.6722e-09
Cd6	1.29115	1.61787e-09	2.06345	4.0194e-28	0.7723	0.000513451
Cd74	0.73991	1.23059e-08	1.39038	3.33927e-25	0.650471	8.04793e-05
Cd8a	1.13781	0.00035442	2.00916	5.31132e-11	0.871346	0.0219976
Cd8b1	1.19849	9.05798e-06	2.19499	2.06529e-19	0.9965	0.000585892
Cd96	0.695881	0.0160937	1.34434	2.05932e-08	0.648461	0.0298321
Ceacam16	1.13764	3.47568e-05	1.78422	1.00619e-13	0.646584	0.0410439
Ces1d	0.98179	1.41202e-06	1.84323	7.809e-19	0.86144	0.000866864
Chia1	1.87461	4.8019e-09	2.65392	2.1843e-21	0.779304	0.0116648
Ciita	0.681867	3.22025e-06	1.64434	2.98719e-32	0.962475	6.26544e-09
Clec2i	0.659614	0.000168685	1.29939	5.00291e-15	0.639771	0.00225734
Clec4n	0.701837	5.59267e-05	1.33239	6.13691e-17	0.630556	0.000854542
Csf3	1.84664	0.0473367	5.76785	1.1927e-30	3.92121	1.86513e-13
Ctla4	1.54488	0.000329216	3.40843	4.06414e-25	1.86354	7.436e-07
Cxcl5	0.919686	0.000745116	1.57091	3.53772e-10	0.651224	0.039741
Cxcl9	0.906431	5.92514e-09	2.77038	7.84879e-106	1.86395	2.06309e-38
Cxcr3	0.603925	0.00571682	1.35202	3.77739e-14	0.748096	0.000687373
Cxcr5	0.960337	2.54653e-08	2.44941	4.49339e-56	1.48907	1.32922e-16
Cxcr6	1.49861	1.22237e-07	2.84872	3.29531e-32	1.35011	1.01405e-07
Cyp11a1	1.01465	6.36871e-06	2.20751	5.94686e-25	1.19285	1.78812e-06
Dach2	1.1503	2.25334e-10	1.9976	1.83704e-33	0.847299	1.0122e-05
Dnase1l3	0.902	2.31224e-11	1.7258	1.57083e-42	0.823805	2.35019e-08
Efemp1	0.642303	2.68476e-05	1.24636	5.64441e-17	0.604058	0.00100531
Ehf	0.727797	0.0278166	1.59394	2.25283e-09	0.866146	0.00942385
Eomes	0.726537	0.008581	1.74143	8.40437e-17	1.0149	9.91982e-05
Faah	1.18497	7.80029e-12	2.15181	1.32756e-43	0.966831	1.59873e-07
Fcrl5	1.3204	0.0053575	4.18355	3.41399e-39	2.86316	1.28788e-15
Fxyd6	0.703969	3.86152e-10	1.37058	2.54702e-33	0.666614	1.7462e-06
Gbp10	2.19273	6.23495e-16	2.80075	1.36024e-32	0.608021	0.02451
Gdf3	0.993444	2.99828e-05	1.76305	2.17402e-16	0.769609	0.00335757
Gimap3	1.31136	2.86263e-17	2.1679	6.44606e-41	0.856545	1.24001e-05
Gimap4	0.619349	2.72768e-09	1.55993	1.14113e-53	0.940577	2.39013e-15
Gimap7	1.2803	2.34392e-09	2.00351	1.10348e-22	0.723216	0.00302373
Gm15931	0.939011	0.0427054	2.11743	3.87039e-11	1.17842	0.00309031
Gm19410	0.945487	0.0061506	2.0362	1.96588e-14	1.09071	0.000310032
Gm28653	1.24534	0.000114643	3.22733	2.64825e-31	1.98199	1.92312e-09
Gm44659	1.48665	0.0416382	3.12534	1.2175e-11	1.63869	0.00196119
Gm48584	0.864415	0.0364203	3.27099	3.97118e-40	2.40657	3.31256e-17
Gm5532	1.27075	4.10261e-13	2.285	4.00931e-48	1.01425	1.04983e-08
Gm6377	1.21697	0.000371216	2.06405	1.93197e-13	0.84708	0.0133375
Gm8369	0.763627	0.000332832	2.03719	1.29926e-31	1.27356	4.05043e-10
Gpr174	1.11038	9.83132e-09	1.82311	9.91684e-23	0.71273	0.00170402
Gpr55	1.49165	1.31995e-09	2.42786	6.51253e-25	0.936209	0.000559076
Gzmk	3.96725	3.52349e-11	5.68972	3.31863e-38	1.72247	3.3729e-07
H2-Aa	0.999415	1.30942e-30	2.18093	3.4576e-126	1.18152	6.98867e-29
H2-Ab1	0.833618	5.2659e-20	1.9255	3.48734e-93	1.09189	2.21336e-23
H2-Eb1	0.828776	2.47573e-16	2.10393	4.42607e-91	1.27515	6.00635e-26
H2-Eb2	1.25649	2.0308e-08	2.82463	8.12394e-53	1.56814	1.91083e-15
H2-M10.1	4.51543	0.00516598	6.70617	2.17411e-14	2.19074	0.0127098
Hepacam2	2.24485	1.60098e-13	3.43568	2.34857e-33	1.19083	3.91099e-05
Hmgcs2	0.593717	0.00547747	1.47585	7.99737e-17	0.882132	2.43793e-05
Icos	1.12256	0.00124588	1.95141	1.25713e-10	0.828857	0.0223515
Ifi213	0.585137	0.000346983	1.17143	1.09931e-14	0.586298	0.00283415
Ifit1bl1	1.13752	0.000150031	2.20001	2.70737e-18	1.06248	0.000513451
Ighj4	1.17971	1.04779e-06	1.94355	2.07409e-19	0.763838	0.00244512
Ighv10-3	1.55523	6.68523e-06	3.3234	1.69101e-32	1.76817	8.42864e-09
Ighv14-4	2.45612	3.89007e-27	3.20826	8.42146e-52	0.752141	0.000719369
Ighv1-85	1.61006	8.79742e-05	5.13449	1.01983e-96	3.52443	8.95251e-38
Ighv2-2	2.10005	9.79779e-14	2.81297	1.05955e-26	0.712919	0.0171124
Ighv9-4	0.987195	0.0190622	2.42335	2.72324e-16	1.43616	1.78812e-06
Igkv17-127	1.5966	3.12882e-08	4.74079	1.09725e-70	3.14419	2.56179e-24
Igkv4-91	2.67826	2.4219e-27	3.86089	6.00066e-65	1.18263	6.03417e-09
Igkv5-48	1.17874	0.00314051	3.66502	1.61229e-23	2.48628	4.44418e-08
Igkv6-20	2.60052	1.26604e-15	4.69782	3.70366e-96	2.0973	4.21198e-24
Igkv6-23	1.93766	2.53614e-24	4.89587	1.99145e-233	2.95821	3.46092e-73
Igkv8-21	1.59409	9.11432e-07	2.38572	1.08287e-17	0.791635	0.0151643
Igkv8-27	0.857444	0.0054278	2.31358	1.78093e-21	1.45614	2.18919e-07
Iglc2	1.09789	9.09049e-06	1.76665	1.72568e-12	0.668755	0.0384439
Il10	1.99904	0.00948308	4.20522	2.20437e-14	2.20618	0.000153282
Il17re	0.983283	0.00154695	1.66541	7.3415e-11	0.682126	0.0286819
Il5ra	0.655398	0.000791774	1.76129	1.09232e-25	1.10589	6.67935e-08
Il9r	1.35288	1.0412e-07	2.13925	5.40385e-21	0.786372	0.00401795
Ildr1	0.993168	0.016731	2.1308	2.48418e-11	1.13763	0.00105267
Inpp4b	0.681235	5.75201e-06	1.40029	1.93563e-21	0.719057	6.87252e-05
Klra3	1.79543	7.82574e-07	2.6507	2.19682e-15	0.855267	0.0173258
Krt18	1.1794	8.75936e-07	2.62686	2.99457e-45	1.44746	1.46645e-12
Krt8	2.80094	5.12827e-07	4.39534	1.49286e-26	1.5944	2.04079e-05
Kynu	0.915972	0.000436831	2.11924	1.0765e-21	1.20327	2.7305e-06
Lax1	1.00352	1.85576e-11	1.76076	3.21644e-34	0.757239	8.22863e-06
Lck	0.629671	1.63604e-05	1.69319	8.9116e-40	1.06352	3.88923e-12
Mmp12	3.01584	2.27413e-56	3.62995	5.8068e-86	0.614113	0.00107527
Ms4a4b	0.842635	9.70992e-10	1.52314	4.58931e-30	0.680506	2.16454e-05
Mss51	0.909765	2.54343e-08	1.78586	4.65589e-27	0.876094	2.16297e-05
Mzb1	0.712857	3.78905e-07	1.62589	4.8173e-34	0.913033	1.03254e-08
Ostn	1.65329	1.25484e-33	2.55227	1.01263e-70	0.898981	1.95852e-07
Pdcd1	1.22848	0.00295581	2.23857	9.07138e-10	1.0101	0.0180723
Pdcd1lg2	1.78122	0.00471143	2.83541	7.19529e-09	1.05419	0.0488214
Phf11b	0.90735	2.00142e-05	1.58447	1.03757e-15	0.67712	0.00524786
Pkp2	0.726001	4.72332e-05	1.36014	1.30678e-17	0.634137	0.00114203
Pla2g2d	2.38178	2.82986e-34	3.66238	4.28746e-96	1.2806	2.55189e-13
Rp1	0.862054	0.0220325	1.94601	9.86376e-13	1.08395	0.000860685
Serpina3g	0.824397	7.61195e-14	1.60014	4.56325e-48	0.775746	2.57706e-09
Sh2d1a	1.50521	0.00116821	2.58686	6.21922e-12	1.08165	0.0102756
Slamf1	0.760731	9.3252e-08	1.47233	3.94464e-26	0.711595	1.81235e-05
Slamf8	1.34505	1.84428e-10	1.94084	3.62931e-22	0.595787	0.0158451
Slitrk4	1.32525	0.0344818	3.02364	2.7437e-13	1.69839	8.07397e-05
Snhg11	1.96216	1.49425e-21	2.87773	2.20449e-51	0.915569	1.32063e-05
Tenm4	0.914939	7.5243e-13	1.57683	3.70739e-38	0.661894	6.87324e-06
Tex14	1.22332	0.039463	2.62765	1.25362e-09	1.40433	0.00737079
Themis	1.93691	9.00667e-07	3.08894	5.32843e-23	1.15203	0.000597289
Tigit	1.65694	0.000204644	2.83559	1.88526e-16	1.17864	0.00212196
Timd4	0.597224	0.0047817	1.32112	4.74156e-13	0.723898	0.00042408
Tmem151b	1.19259	3.43585e-06	1.83525	4.44338e-16	0.642656	0.0181246
Tmem45b	0.944696	2.59077e-06	2.35938	2.39587e-35	1.41468	1.8145e-10
Trac	0.975533	1.808e-06	1.78986	1.15298e-22	0.814326	0.000232014
Trbc2	0.889439	8.75743e-05	1.96796	9.72668e-24	1.07852	1.44026e-06
Ubd	0.810182	3.76194e-05	1.662	2.96171e-20	0.851821	8.05002e-05
Unc13c	1.36233	0.00201871	2.40008	1.70892e-12	1.03775	0.00852229
Uts2b	1.95426	9.92459e-06	3.46186	2.2816e-27	1.5076	1.25022e-05
Vsig4	1.27946	2.40999e-13	2.17342	1.3018e-40	0.893961	2.30623e-07
Xlr4a	0.873774	0.00483835	1.6362	6.42312e-10	0.762426	0.0164442
Zap70	0.907139	0.000170839	1.65929	1.05298e-13	0.75215	0.00750205
Zbtb32	0.88416	0.00411053	2.68861	2.34857e-33	1.80445	9.16819e-12
Zfp773	0.748728	0.000655065	1.47564	6.99544e-15	0.726909	0.00187353
2019-03-01	0.710757	0.0139447	0.899782	2.85845e-15	0.234569	0.129544
2010016I18Rik	0.75157	2.63834e-05	0.744545	5.78317e-05	-0.0070253	0.984626
2810030D12Rik	0.643496	0.00600385	0.827297	0.000203604	0.183801	0.554622
2810032G03Rik	1.13838	9.11309e-05	1.6366	2.16896e-10	0.49822	0.120464
4930430E12Rik	1.55675	6.28182e-05	1.26123	0.0052192	-0.295519	0.584184
4930512H18Rik	1.03154	0.0031436	1.07982	0.00166184	0.0482763	0.932272
4930512J16Rik	3.56266	1.14919e-10	3.60015	5.09781e-10	0.0374889	0.953282
4933411K16Rik	1.59683	0.0419659	1.52045	0.0408815	-0.0763775	0.944555
5430427O19Rik	0.784332	5.71918e-08	0.837691	3.29149e-08	0.0533593	0.833637
9130208D14Rik	1.648	0.00111432	1.22552	0.0376312	-0.422478	0.531257
A530040E14Rik	1.62077	2.7189e-07	2.19709	8.4298e-13	0.57632	0.115909
A930009A15Rik	1.03896	0.041641	1.80668	9.65392e-06	0.767718	0.118191
Abca6	0.735661	3.475e-05	0.734128	7.59505e-05	-0.00153297	0.99656
Acaa1b	1.66858	0.0171661	2.76047	6.3941e-07	1.09189	0.0714992
Acot2	0.677727	0.000312312	0.917089	1.02004e-06	0.239362	0.368798
Acot4	1.09841	0.0180496	1.38235	0.00171184	0.283947	0.610981
Acvr1c	0.74174	0.0272187	1.23366	8.63467e-05	0.491925	0.233412
Adap2os	0.809001	0.0448637	0.860961	0.0210215	0.0519602	0.934188
Adgre1	0.646441	2.09534e-09	0.650109	2.74106e-08	0.00366755	0.987185
Adgrg5	0.93383	4.5338e-05	0.821134	0.0004407	-0.112696	0.753263
Adgrg7	1.02299	5.0339e-07	0.866008	0.000108542	-0.156987	0.614282
Adra1a	0.793208	0.00471018	0.707734	0.012708	-0.0854743	0.850319
Agbl1	0.892407	4.82808e-06	1.22966	1.93329e-10	0.337256	0.21058
AI504432	0.63671	1.56387e-06	0.909118	2.46613e-11	0.272408	0.139594
Aif1l	0.808546	0.000783147	1.35799	2.43232e-09	0.549448	0.0644844
Akr1c13	0.655666	0.000565215	0.645643	0.00121828	-0.0100226	0.978203
Aldh1a2	1.0564	1.83241e-11	0.69298	0.000112413	-0.363424	0.101811
Amz1	0.83907	1.45021e-08	0.6644	3.73432e-05	-0.174669	0.439658
Angptl3	2.0306	0.00547567	1.84556	0.028287	-0.185042	0.846375
Aox3	1.17152	0.0260033	1.18317	0.0215604	0.0116517	0.987551
Aph1c	0.953511	3.78992e-12	0.598124	0.000134935	-0.355387	0.0549993
Apol10a	2.95064	1.38113e-08	2.36013	0.000124572	-0.590506	0.319748
Apol10c-ps	1.14639	9.1394e-06	1.57253	2.07462e-10	0.426144	0.171933
Apol11a	2.87507	2.91315e-31	2.92349	6.68925e-28	0.0484142	0.919741
Apol11b	1.15926	1.4878e-13	1.18251	3.8819e-12	0.0232587	0.944522
Apol7e	1.2228	0.00910524	1.70648	1.69293e-05	0.483687	0.356846
Armc2	1.59734	9.85323e-07	1.96858	1.2182e-10	0.371237	0.353164
Asb15	0.800194	2.72035e-07	0.659148	0.000113644	-0.141046	0.584299
Astn2	0.63349	0.0261876	1.12157	2.52862e-06	0.488084	0.110363
Atxn7l1os2	1.05411	0.0366069	1.01471	0.0343551	-0.0393988	0.960673
AU022793	2.54526	7.12181e-12	1.89083	3.20187e-05	-0.654429	0.136038
Awat1	4.31535	2.25375e-26	4.13206	1.67637e-17	-0.183298	0.704889
B3galt1	0.612382	0.00608438	0.678903	0.00210448	0.0665209	0.858498
BC016579	0.92234	0.0199036	1.00794	0.00826859	0.0856022	0.884193
BC049352	1.30891	4.47098e-09	1.85296	1.32633e-18	0.544042	0.0358212
BC067074	0.662949	0.0018866	1.10718	2.42476e-09	0.444228	0.0615512
Bcl2a1b	1.27014	0.000236378	1.86126	1.5066e-09	0.591115	0.110214
Bicd1	0.598476	0.000791774	1.05865	1.71188e-10	0.460178	0.0248982
Btnl2	0.623148	0.0276168	1.11877	3.10698e-06	0.495626	0.107332
Btnl4	0.957581	0.0112056	1.63059	1.35984e-07	0.673013	0.0641851
Btnl7-ps	0.931311	0.00720843	1.21853	5.9599e-05	0.287223	0.52485
C1qb	0.641174	1.77744e-08	0.95621	6.21929e-16	0.315036	0.0445131
C1qc	0.606876	8.95081e-10	0.815914	4.30151e-15	0.209038	0.144979
C3ar1	1.19043	1.60061e-11	0.943363	1.58694e-06	-0.247065	0.359554
Cacna1i	0.627278	0.000205389	1.11441	5.22045e-13	0.487132	0.0125777
Ccdc122	0.621382	0.00247166	1.18635	1.58555e-10	0.564969	0.0119314
Ccdc158	0.960789	0.00244872	0.892609	0.00749695	-0.0681803	0.892582
Ccl5	1.76598	1.46644e-32	2.1975	1.11081e-45	0.431523	0.0286819
Ccl8	1.74661	1.08934e-08	2.38299	6.66025e-14	0.636385	0.120612
Ccr5	0.763804	4.49198e-06	0.975624	1.00974e-08	0.21182	0.38673
Cd160	1.10993	4.84126e-05	0.808138	0.00982605	-0.301795	0.439878
Cd200r4	1.24559	7.4714e-08	1.51702	1.52831e-11	0.271423	0.374313
Cd209b	0.842967	0.0271956	1.5414	3.30451e-06	0.698432	0.073487
Cd300a	0.829068	5.87991e-17	0.61517	2.46662e-08	-0.213898	0.146954
Cd300c2	0.876638	1.49169e-12	0.740949	4.16487e-08	-0.135689	0.495334
Cd3d	1.24801	3.12373e-10	1.73054	2.44613e-19	0.482531	0.0410991
Cd3e	1.19966	1.01272e-11	1.52122	8.86294e-19	0.321551	0.15944
Cd4	2.1066	9.18312e-82	2.02088	2.40641e-65	-0.0857244	0.643142
Cd83	1.11869	7.7901e-07	1.59506	8.94663e-12	0.476366	0.131866
Cd86	0.659109	3.4676e-07	0.874464	2.57578e-11	0.215356	0.228996
Cdh22	1.70175	2.55167e-07	1.08924	0.00394781	-0.612515	0.118665
Cdkl2	0.842353	2.82344e-10	0.816841	6.85881e-09	-0.0255126	0.921054
Cds1	0.788092	3.41249e-09	0.746139	1.25569e-07	-0.0419528	0.860197
Cdsn	1.32548	6.6446e-05	1.97876	2.78055e-12	0.653289	0.0677708
Ces1f	0.830196	0.0316312	1.10087	0.00317192	0.270673	0.618746
Chrna2	0.962388	0.00261946	0.896972	0.00567697	-0.0654161	0.896955
Cldn7	1.57876	0.0379388	1.88603	0.00311435	0.307266	0.732075
Clec2g	1.85105	1.74149e-06	2.51828	2.93464e-12	0.66723	0.124834
Clec4a1	0.685303	6.75046e-11	0.799342	3.13503e-13	0.114039	0.495728
Clec4a3	0.923218	2.9246e-17	1.07505	6.6665e-21	0.151828	0.36795
Clec7a	1.34025	4.63217e-15	1.1336	1.07563e-09	-0.206649	0.464357
Cpn1	2.42878	1.74614e-09	2.14989	8.34058e-07	-0.278891	0.563947
Cpne7	1.05272	0.000105683	1.37792	3.47878e-08	0.325201	0.332346
Crtam	1.0854	0.00156059	1.70552	6.49392e-09	0.620114	0.0735357
Csmd1	0.641162	0.0009597	0.654939	0.000648959	0.0137775	0.97068
Ctnna3	0.912445	8.17738e-12	1.30169	6.91768e-23	0.38925	0.0216156
Ctss	1.19067	1.48755e-47	1.20551	2.15322e-41	0.0148403	0.934153
Cuzd1	0.979203	4.85313e-05	1.41038	1.03092e-10	0.431173	0.128237
Cx3cl1	0.73273	1.00412e-05	0.729828	2.37586e-05	-0.00290282	0.992455
Cxcl1	2.44191	2.0892e-11	1.66249	9.37185e-05	-0.779415	0.0994124
Cxcl10	1.41067	1.01725e-05	1.50101	3.14229e-06	0.0903388	0.875936
Cxcl13	0.759323	0.0489399	1.556	1.57312e-05	0.796676	0.0809252
Cxcl16	1.16819	1.2939e-11	1.49369	3.34931e-17	0.325503	0.180361
Cxcl2	2.3499	5.12717e-07	1.54629	0.00951441	-0.803612	0.160894
Cyp2c23	1.05593	2.10448e-05	0.788277	0.00321645	-0.267658	0.437374
Cyp4f39	1.19697	1.29142e-10	1.34549	2.78696e-13	0.148521	0.59253
D130040H23Rik	0.718577	0.0161467	1.047	8.71825e-05	0.328427	0.370057
D630024D03Rik	0.961875	0.00980509	0.938742	0.0108756	-0.0231333	0.970513
Ddx43	2.16099	0.00146985	2.04176	0.00600791	-0.119229	0.905345
Depdc7	0.652863	0.00102293	0.774445	7.43061e-05	0.121582	0.681503
Depp1	0.94344	0.000182881	1.23601	1.53034e-06	0.292566	0.429787
Derl3	1.63941	2.69579e-13	1.66342	1.74823e-12	0.0240101	0.956316
Dkk3	0.681921	5.32025e-13	0.668027	4.76201e-11	-0.0138944	0.9434
Dlg2	0.591186	6.97426e-06	1.14535	3.93902e-20	0.55416	0.000166924
Dmrta1	2.48358	0.000382185	2.00947	0.0242952	-0.474109	0.626955
Dnah12	1.1233	0.00312549	1.55683	5.71759e-06	0.433533	0.329646
Dock3	4.26032	3.64488e-40	3.79312	1.91402e-23	-0.467194	0.139276
Dpyd	0.686045	0.000293825	1.2402	3.94938e-13	0.554155	0.00850681
Eml6	0.683258	0.000211647	0.866754	9.89534e-07	0.183496	0.486525
Epb41l5	0.667061	5.91782e-06	0.598783	9.83794e-05	-0.068278	0.781933
Erc2	2.28409	0.000117115	3.20583	6.92984e-11	0.921738	0.0540461
Esrrb	1.2779	9.60697e-14	1.1638	1.58153e-10	-0.114099	0.687006
Esrrg	0.737065	0.000135231	0.773867	0.000161042	0.036802	0.919471
F2rl1	0.719218	0.00704995	0.903782	0.000442589	0.184564	0.611336
Fabp3-ps1	0.638525	0.0108051	0.787987	0.000712485	0.149462	0.654342
Fabp5	0.914991	2.09894e-08	0.737922	3.24707e-05	-0.177069	0.500879
Fam196b	1.04371	0.00823611	1.47096	1.29716e-05	0.427247	0.357899
Fam241b	0.999822	0.000472719	1.15292	2.02023e-05	0.153101	0.699336
Fam49a	0.650497	2.07426e-10	0.927506	8.56904e-19	0.277009	0.0449122
Fam83f	1.16401	0.000842779	1.60596	2.19779e-07	0.44195	0.279922
Fam83g	1.09288	2.26233e-08	0.686136	0.00170019	-0.406742	0.12126
Fasl	1.45793	0.000617899	1.81369	4.44515e-06	0.355758	0.49517
Fbp1	0.85449	0.00128421	0.976436	0.00018198	0.121946	0.753761
Fcgr2b	0.774552	1.16682e-20	0.590536	1.91204e-10	-0.184016	0.139701
Fcgr4	1.06777	9.79847e-25	1.53668	4.23781e-46	0.46891	0.000515587
Fer1l6	0.641967	0.000201008	1.00844	3.11595e-10	0.366475	0.0820857
Fgfbp3	0.869893	0.0169612	1.06316	0.00356554	0.193271	0.727028
Foxp3	1.01346	0.00289966	1.5481	8.29523e-08	0.53464	0.15042
Fut1	2.33274	1.94675e-05	2.66814	5.10247e-08	0.335406	0.572958
Gabrd	1.18741	0.000713873	1.09955	0.00173007	-0.0878572	0.874284
Gbp6	1.07918	5.9872e-07	1.63372	6.11735e-17	0.554539	0.0225453
Gbp8	0.893606	1.02819e-09	1.32177	1.99229e-20	0.428159	0.0183118
Gm12682	3.18423	0.000639944	3.53112	0.000289174	0.346897	0.69832
Gm13391	3.34246	2.30846e-10	2.82976	1.70326e-06	-0.512708	0.395366
Gm14461	5.16321	2.98184e-16	4.68366	1.08142e-10	-0.479551	0.424275
Gm15337	0.863975	0.0440134	1.4919	9.79799e-06	0.627924	0.165207
Gm15764	0.700949	0.0144307	0.672027	0.0151731	-0.0289225	0.950999
Gm15943	1.07039	0.0347649	1.4894	0.00203169	0.419006	0.544895
Gm15987	0.973142	1.04677e-05	1.02945	1.33333e-05	0.0563042	0.895323
Gm18609	0.927676	0.00710855	1.19069	9.60893e-05	0.263012	0.526901
Gm1968	0.813403	0.000324116	1.07224	1.4796e-06	0.258833	0.367107
Gm22009	1.37388	1.22214e-06	1.00967	0.00105524	-0.364214	0.346806
Gm22175	1.2766	2.34073e-06	1.19794	1.1122e-05	-0.0786538	0.860072
Gm26588	0.868577	0.0320066	1.34084	0.000202172	0.472267	0.273771
Gm26684	0.887488	0.0062772	0.827017	0.00786701	-0.060471	0.907015
Gm2694	2.18614	0.0106034	2.88915	5.59676e-05	0.703011	0.352493
Gm31814	0.691719	0.00117564	0.756486	0.000481889	0.0647663	0.858053
Gm32389	1.32295	0.00209079	1.03727	0.0219952	-0.285682	0.610803
Gm34302	1.20484	0.0139221	1.54882	0.00022548	0.343974	0.540759
Gm36660	0.64835	0.0315065	0.970436	0.000188765	0.322086	0.359217
Gm37127	1.13599	0.00087506	0.923639	0.00705147	-0.212348	0.648069
Gm38048	1.15946	0.0101374	1.27434	0.00231657	0.11488	0.856286
Gm38253	0.758106	0.00705228	0.905563	0.000667586	0.147457	0.708641
Gm3854	0.89865	0.0253371	0.972914	0.00965756	0.0742641	0.901527
Gm42047	0.609418	1.57253e-05	0.758919	2.05263e-07	0.149501	0.495341
Gm42432	1.43871	1.62394e-05	1.3455	2.77027e-05	-0.0932171	0.85573
Gm42722	2.11492	0.00849259	2.58862	0.00018315	0.473696	0.559813
Gm42847	1.82928	0.00252378	1.43042	0.0301652	-0.398856	0.586289
Gm43272	1.1425	0.0183082	1.05976	0.0214572	-0.082746	0.905543
Gm43679	1.48669	0.00646831	1.20893	0.0340063	-0.277761	0.70625
Gm43912	0.889551	0.0442483	1.07123	0.00797044	0.181683	0.771022
Gm44164	1.14045	2.48571e-05	0.86609	0.00465716	-0.274358	0.472571
Gm44175	1.31297	0.00526355	1.88078	9.69115e-06	0.567807	0.298913
Gm44567	1.56955	0.00921646	1.44323	0.022308	-0.126324	0.884291
Gm44860	1.52952	0.000123483	1.62019	2.22233e-05	0.090673	0.875109
Gm4489	1.32248	0.0160937	1.20957	0.0378227	-0.112903	0.88973
Gm45777	1.2337	0.000660672	1.60888	7.10789e-07	0.375184	0.394249
Gm47234	1.84457	0.00211165	1.58504	0.0142161	-0.259526	0.740118
Gm4759	1.3022	5.07899e-05	1.06442	0.00291037	-0.23778	0.641055
Gm48395	2.09577	0.00591868	2.73531	0.000172284	0.639532	0.385189
Gm4956	1.32315	0.00437999	1.83399	6.72128e-06	0.510836	0.298449
Gm5431	1.18986	1.08654e-05	0.703394	0.031926	-0.486464	0.175509
Gm5483	0.974509	0.000380845	0.741862	0.0156738	-0.232647	0.588848
Gm5547	1.20583	1.6494e-05	1.56021	1.71779e-09	0.354385	0.300123
Gm7061	1.21718	0.00484855	1.00811	0.0286621	-0.209074	0.733608
Gm7967	1.08072	0.0024196	1.58023	3.30135e-07	0.499509	0.215559
Gm830	1.1779	0.00014342	1.58616	1.76164e-08	0.408263	0.244194
Gpr141b	1.23606	0.0274335	1.59793	0.000404572	0.361869	0.583501
Gpr50	1.91346	1.57977e-08	1.50024	0.00155051	-0.413225	0.297483
Gprin3	0.673653	0.00158339	0.823623	6.04083e-05	0.14997	0.62893
Grb14	0.797056	9.42559e-10	1.12751	2.50745e-17	0.330455	0.0670056
Grin2c	2.02135	2.76788e-05	1.29697	0.0144811	-0.724381	0.195946
Grm1	1.20438	0.000821427	0.917226	0.0155651	-0.287153	0.55861
Gsta3	1.24504	0.000109207	1.31526	5.48006e-05	0.0702248	0.89107
Gsta4	0.64873	0.000110124	1.09572	1.0129e-11	0.446987	0.0319963
Gstm7	0.756044	0.000838046	1.13784	2.11931e-08	0.381796	0.158732
H2-DMb1	0.602	2.8197e-07	1.00414	7.33945e-18	0.402135	0.00677933
H2-M2	3.78471	3.24207e-19	4.24271	2.41426e-23	0.457995	0.303207
Havcr1	0.705577	0.0399624	1.12356	0.000173458	0.417983	0.296251
Havcr2	0.733468	0.000442748	1.09525	3.87212e-08	0.361779	0.163778
Hcn4	0.867199	8.89947e-05	1.14602	5.38549e-08	0.278821	0.349773
Heatr9	1.87137	0.000129088	1.30147	0.032518	-0.569898	0.396949
Hnmt	0.682957	3.76855e-06	0.644475	4.74264e-05	-0.0384824	0.88973
Hpgds	0.985505	2.91419e-08	1.16603	2.43469e-10	0.180529	0.526829
Igha	1.47041	5.98707e-28	1.485	2.93625e-24	0.0145896	0.961126
Ighg2b	3.09607	5.21616e-26	3.87533	5.28579e-33	0.779252	0.0583815
Ighg2c	3.69746	2.39685e-17	3.13857	3.17396e-11	-0.55889	0.398993
Ighg3	2.59991	1.06456e-05	1.51576	0.0210221	-1.08415	0.167751
Ighj1	1.21961	6.97426e-06	1.80414	1.28168e-12	0.584531	0.070015
Ighj2	1.10425	0.00664579	1.46411	6.89052e-05	0.359858	0.513933
Ighm	2.3348	1.59584e-28	2.05446	2.78113e-19	-0.280344	0.414995
Ighv11-2	3.11166	2.04437e-13	2.77976	7.47114e-10	-0.331899	0.641408
Ighv1-12	2.04269	0.00688078	1.92489	0.0126836	-0.117798	0.925311
Ighv1-18	1.35047	1.44678e-05	1.07945	0.0023357	-0.271013	0.564638
Ighv1-19	1.48876	1.22214e-06	1.38098	1.72869e-05	-0.107775	0.817397
Ighv1-22	2.64681	0.000774222	3.61174	3.80564e-06	0.964928	0.305667
Ighv12-3	1.97836	0.00042102	1.95406	0.00103033	-0.0243004	0.968777
Ighv1-36	1.29315	0.0213878	2.284	0.000238611	0.990855	0.0655098
Ighv1-39	2.97755	2.95908e-57	2.46791	1.82944e-27	-0.509639	0.0291493
Ighv1-4	2.15989	2.93188e-08	2.79462	1.47365e-12	0.634738	0.154683
Ighv1-52	1.76586	0.000318375	1.61784	0.00188694	-0.148014	0.86033
Ighv1-55	4.1287	2.48777e-174	4.46693	2.99722e-179	0.338227	0.0487357
Ighv1-56	2.57218	0.000292605	3.36033	0.000684311	0.788156	0.295736
Ighv1-58	2.18769	2.84152e-09	1.54017	0.000709671	-0.647521	0.179083
Ighv1-59	1.02404	0.00850361	1.6469	4.68792e-06	0.622859	0.100267
Ighv1-61	1.73895	0.000182881	1.54441	0.00508553	-0.194536	0.763403
Ighv1-69	2.04226	4.54149e-09	2.02435	8.93897e-08	-0.0179137	0.979147
Ighv1-7	2.08494	5.87991e-17	1.98123	1.14169e-12	-0.103718	0.781244
Ighv1-72	2.25441	1.35366e-15	1.6845	3.30451e-06	-0.569908	0.0722661
Ighv1-74	1.77893	4.30083e-14	1.48547	7.59699e-08	-0.293467	0.354722
Ighv1-76	1.99331	2.8687e-18	2.49771	2.97362e-20	0.504402	0.0793743
Ighv1-80	3.14399	3.06453e-05	4.12052	4.06964e-07	0.976534	0.377227
Ighv1-81	2.76589	1.40208e-11	3.01951	1.93123e-12	0.253619	0.705424
Ighv1-82	1.97953	1.08979e-09	1.25494	0.000892215	-0.72459	0.103915
Ighv2-3	2.33986	2.62719e-09	1.46507	0.0117623	-0.874784	0.0875992
Ighv5-12	1.71854	2.09091e-06	1.93048	1.23915e-08	0.21194	0.606395
Ighv5-17	1.57878	1.01836e-08	0.994945	0.00296709	-0.583832	0.137326
Ighv5-6	1.34996	0.00504958	1.92446	1.47911e-05	0.574508	0.365933
Ighv5-9	3.15779	1.178e-13	2.97879	2.21804e-07	-0.179006	0.813314
Ighv5-9-1	1.82703	1.04469e-05	1.5889	0.000586648	-0.238128	0.702918
Ighv6-3	2.37774	1.044e-13	2.11214	3.26385e-10	-0.265597	0.618357
Ighv7-3	1.70726	0.00123342	2.53198	5.20485e-07	0.824724	0.25649
Ighv9-3	2.14832	3.30883e-16	2.03549	1.19291e-12	-0.112825	0.80752
Igkc	3.30717	1.07909e-46	3.47367	1.57103e-43	0.1665	0.68119
Igkv10-94	1.64434	1.52241e-09	1.31337	6.38137e-05	-0.330967	0.417999
Igkv1-110	1.74202	6.53047e-22	1.85495	2.32061e-21	0.112935	0.714968
Igkv1-117	1.95787	2.87036e-11	2.0744	1.02738e-10	0.116522	0.828027
Igkv1-122	1.92354	0.00343745	1.61419	0.0226034	-0.309357	0.752061
Igkv1-135	1.51195	4.08478e-12	1.36579	8.32957e-09	-0.146162	0.688575
Igkv12-89	1.37777	1.18919e-06	0.955058	0.00435996	-0.422716	0.283774
Igkv13-85	1.68924	3.79107e-05	1.80744	0.00221139	0.118197	0.85523
Igkv14-100	2.66962	4.39602e-22	2.50558	1.212e-18	-0.16404	0.65826
Igkv14-111	1.98103	2.10448e-05	1.29289	0.012985	-0.688147	0.288837
Igkv14-126	3.27268	1.6581e-20	3.41735	7.45345e-20	0.144665	0.82764
Igkv16-104	2.48797	6.73256e-31	2.07878	7.92815e-18	-0.409188	0.136627
Igkv17-121	0.957078	6.46659e-06	1.51316	5.8841e-13	0.556084	0.0177539
Igkv1-88	2.66124	1.93159e-15	2.8308	1.29784e-15	0.169559	0.753983
Igkv19-93	3.07928	2.4581e-23	2.36986	4.54508e-12	-0.709428	0.108064
Igkv3-10	1.29832	0.000455386	1.85118	6.58912e-07	0.552863	0.144159
Igkv3-2	5.03064	1.19584e-26	3.80395	1.30628e-14	-1.22669	0.0521146
Igkv3-4	4.09788	1.52229e-08	3.98725	2.59133e-07	-0.110626	0.94073
Igkv3-5	3.85263	4.55649e-16	4.37837	2.57725e-17	0.525739	0.45258
Igkv3-7	3.03217	1.33285e-22	3.28399	2.04627e-20	0.251822	0.48245
Igkv4-55	5.34543	5.22055e-08	4.78196	6.89367e-06	-0.563469	0.682862
Igkv4-63	7.05408	2.28252e-10	6.59623	9.7641e-10	-0.457848	0.751691
Igkv5-39	4.13866	1.19071e-18	4.10599	2.64841e-18	-0.0326719	0.973546
Igkv5-43	1.81512	9.58817e-05	2.21242	3.10193e-06	0.397302	0.586968
Igkv6-14	2.15645	1.43626e-08	1.80285	0.000391462	-0.353591	0.448865
Igkv6-15	3.35468	5.88707e-68	3.13508	2.42415e-50	-0.219607	0.416628
Igkv6-17	2.79823	3.05689e-15	2.12089	8.75902e-08	-0.677338	0.171803
Igkv6-32	3.04717	3.94166e-23	2.49518	1.24117e-12	-0.551983	0.200178
Igkv8-19	2.54908	2.66676e-09	3.11894	1.28204e-11	0.569862	0.347072
Igkv8-24	2.49653	7.18798e-38	2.58585	6.64903e-28	0.0893232	0.764281
Igkv8-28	1.08556	0.000385277	1.35138	1.64261e-05	0.265815	0.477376
Igkv8-30	3.44045	4.48301e-07	2.56428	0.000162935	-0.876165	0.397604
Igkv9-120	3.54412	1.50579e-13	3.52792	1.93008e-12	-0.0162081	0.986075
Igkv9-124	3.24945	9.00244e-42	3.00561	6.14468e-29	-0.243845	0.454221
Iglc1	0.869366	0.00023875	1.04623	2.14156e-05	0.17686	0.641408
Iglv1	0.929899	0.000273128	1.08445	4.99554e-05	0.154554	0.711493
Iglv2	0.802024	0.00763326	0.998775	0.00094365	0.196751	0.654959
Iglv3	1.10449	6.94496e-07	1.13832	1.10266e-06	0.033838	0.935712
Il15	0.860454	1.08839e-12	0.589378	1.29192e-05	-0.271076	0.118991
Il18	0.651564	2.07998e-05	0.613524	0.000150548	-0.0380397	0.889951
Il2rb	1.01624	4.07454e-21	0.961462	8.74692e-17	-0.0547765	0.779895
Il33	0.706977	0.000113117	0.730206	0.00012201	0.0232295	0.947141
Ildr2	0.669879	8.69566e-05	0.98864	4.28863e-09	0.318761	0.150378
Insyn1	0.64859	1.46657e-09	0.624037	2.4462e-08	-0.0245529	0.905345
Itgax	0.805056	2.40999e-13	1.2738	4.53599e-32	0.46874	0.00066539
Itk	0.711863	6.43835e-05	0.810399	4.00623e-06	0.098536	0.725876
Izumo1r	1.75039	0.000270292	2.65094	1.91705e-11	0.900545	0.0510323
Jchain	2.82473	7.29689e-28	2.56642	6.27829e-20	-0.25831	0.552907
Kcna3	0.970418	8.89139e-11	1.30322	1.63607e-18	0.332807	0.0814021
Kcnab1	0.858901	2.56543e-07	0.919533	1.21557e-07	0.0606318	0.830674
Kcnj5	0.616551	1.496e-07	0.921195	3.30665e-15	0.304643	0.0421977
Kcnq5	0.844208	9.2195e-10	0.930218	7.0394e-11	0.0860103	0.715662
Kcns3	0.706594	0.0263515	1.3156	2.98268e-07	0.609003	0.0645016
Klhdc8a	1.13563	0.00874872	1.14725	0.00788917	0.0116165	0.984668
Klhl38	0.912262	0.0129846	1.24488	0.000664004	0.332623	0.529637
Klra13-ps	1.32039	2.78773e-08	1.43816	1.05447e-09	0.117773	0.753148
Klrd1	0.773871	0.000683727	0.884467	0.000107894	0.110596	0.754544
Klri2	0.80845	0.0143547	1.36333	1.09859e-06	0.55488	0.112801
Klrk1	1.07062	1.02881e-09	1.12609	5.70684e-10	0.0554642	0.861596
Lag3	0.622324	0.0090316	0.886668	0.000104305	0.264344	0.414197
Ldhb	0.71245	8.24396e-08	0.998064	5.67806e-13	0.285614	0.135619
Lhfpl4	0.75548	0.0230661	0.787607	0.011866	0.0321265	0.955805
Lilra5	1.31338	9.47503e-07	1.87967	9.48969e-14	0.566294	0.0435074
Lipa	0.730985	6.26732e-13	0.849384	3.97307e-15	0.118399	0.473396
Lpxn	0.627975	1.56825e-05	1.02529	1.02873e-12	0.397318	0.0338599
Lrp11	0.747332	5.68982e-05	0.892197	7.42805e-07	0.144865	0.593978
Lrp2bp	0.729882	1.11843e-08	0.848407	6.8347e-11	0.118526	0.55757
Lrrc52	1.1077	1.51734e-05	1.45111	1.14453e-09	0.343405	0.272627
Lrrn3	0.676565	0.000189497	0.98445	2.15181e-08	0.307885	0.163981
Lrrn4cl	0.608203	0.000440998	0.853621	9.21761e-07	0.245418	0.309897
Ly9	0.645389	1.31388e-11	0.760693	3.27849e-14	0.115303	0.439909
Lyz1	0.752552	1.21373e-06	0.722099	1.80741e-05	-0.0304532	0.917617
Maff	1.33727	2.0062e-05	0.755557	0.0412024	-0.581709	0.190521
Maob	0.920975	7.68921e-21	1.00683	3.47312e-22	0.085859	0.606606
Marveld2	1.12684	1.71876e-06	0.945547	0.000127167	-0.181289	0.596566
Mast1	0.7334	0.00612481	0.867027	0.000514486	0.133628	0.727287
Mb	0.651648	2.51739e-17	1.11421	2.66273e-43	0.462564	3.26051e-06
Mcoln3	2.56212	1.29449e-11	2.0075	8.51712e-05	-0.55462	0.295563
Mef2b	1.49221	0.00114326	1.71616	0.000399728	0.223945	0.748781
Mib1	0.785769	1.49111e-20	1.24487	3.13962e-44	0.459105	3.06992e-05
Mlana	2.33411	0.000293965	2.78543	6.24151e-06	0.45132	0.470247
Mlph	1.30018	4.3444e-08	1.58252	6.29058e-12	0.282339	0.345236
Mmp3	1.37515	3.97802e-16	0.97026	9.09798e-07	-0.404895	0.0901872
Mpeg1	0.885819	5.05978e-20	0.662426	8.11891e-10	-0.223393	0.125059
Mroh7	1.41722	0.00450532	1.33164	0.0067488	-0.0855799	0.908106
Ms4a14	1.1692	2.87839e-10	0.958238	2.69627e-06	-0.210966	0.438309
Ms4a7	0.985412	3.31473e-16	1.30245	7.0936e-26	0.317033	0.0486929
Myo1h	0.935739	0.0042666	1.12378	0.000196625	0.188037	0.68227
Myo3b	2.79328	1.83868e-05	3.51893	3.55847e-11	0.725648	0.191053
Nectin4	0.802232	0.000576476	0.861037	0.000259875	0.0588051	0.878144
Neil2	0.771708	0.0362286	1.43673	2.89258e-06	0.665025	0.0771587
Nek5	1.55172	5.56301e-06	1.29572	0.000276439	-0.255998	0.586149
Nkain1	0.607229	4.35951e-07	0.792673	6.51528e-11	0.185444	0.277782
Nlrp1b	0.817127	1.55493e-05	1.0284	2.47805e-08	0.211274	0.417456
Nlrp1c-ps	2.59694	5.40349e-11	2.16341	2.27309e-06	-0.433532	0.36971
Nmbr	0.971187	0.0132123	1.01785	0.00609728	0.0466625	0.941453
Ogdhl	1.73602	2.554e-18	1.8504	7.02834e-21	0.11438	0.694056
Olfm4	1.22162	2.62028e-12	0.677401	0.000900602	-0.54422	0.0275975
Olfr111	5.91706	5.59169e-17	5.59734	5.22634e-11	-0.319725	0.672685
Olfr1372-ps1	0.942719	0.00127699	0.999905	0.00030274	0.0571855	0.903452
Oosp1	1.52171	0.000102684	1.8391	2.3461e-06	0.317388	0.540759
P2rx4	0.608145	4.37969e-11	0.777205	4.26571e-16	0.16906	0.209287
P2ry10	1.39897	1.15329e-07	1.58266	1.96792e-08	0.183682	0.675239
P2ry14	0.824396	8.02129e-07	0.933355	5.61223e-08	0.108959	0.67448
Pank1	0.63904	2.79968e-08	0.59134	1.47316e-06	-0.0476992	0.817115
Pclo	1.11738	0.00124808	1.01895	0.00197942	-0.0984248	0.855489
Pdk4	1.63956	1.078e-05	1.06751	0.0130869	-0.57205	0.298784
Pfn4	0.854854	0.0285101	1.12749	0.000945212	0.272637	0.572931
Pgap1	0.780741	1.68652e-05	1.00509	6.01191e-08	0.224344	0.407238
Phf24	0.619214	0.0207521	0.897204	0.000179651	0.27799	0.391941
Pianp	1.46638	1.41703e-07	1.13634	0.000264304	-0.33004	0.374327
Pik3c2g	1.84895	0.00180808	2.49502	3.14063e-06	0.646073	0.28089
Pkdrej	1.63289	1.43932e-09	1.77379	3.56443e-12	0.140904	0.710981
Platr14	1.34704	0.0249631	1.21379	0.0430898	-0.133253	0.87913
Pld5	1.70436	1.12753e-18	1.58302	1.58394e-15	-0.121342	0.670781
Plek	0.606173	1.53684e-07	1.18163	9.25359e-24	0.575454	7.92245e-05
Plekhb1	0.691332	1.01291e-09	0.950112	9.32341e-16	0.25878	0.109111
Pls1	0.617217	3.11273e-07	1.09483	1.6933e-20	0.477615	0.000737766
Ppara	0.815022	3.11553e-09	1.06692	9.20873e-16	0.251895	0.170045
Ppp2r2c	1.02531	0.0245311	1.51031	6.4804e-05	0.484995	0.317146
Prf1	0.633295	0.0315436	0.921773	0.000593	0.288478	0.432719
Prkcz	0.929341	1.82009e-07	1.1112	7.26494e-10	0.181856	0.482508
Prr15l	1.47897	0.00357394	1.18975	0.026641	-0.289218	0.658879
Prrg4	0.627758	0.048791	0.67093	0.0284443	0.043172	0.931921
Rab4a	0.627348	4.83529e-07	0.681611	7.96107e-08	0.0542633	0.798372
Rasgef1b	0.630882	8.18431e-05	1.13447	2.57161e-14	0.503592	0.00729241
Rassf6	1.26909	0.0240181	1.9724	1.92371e-05	0.70331	0.235244
Rgs1	2.10166	1.14776e-27	1.79852	1.04313e-17	-0.303143	0.216805
Rims3	0.617196	0.000109181	0.638083	9.87554e-05	0.0208869	0.944421
Robo3	0.607497	0.00218863	0.796148	1.91226e-05	0.188651	0.479829
Rorb	1.7357	0.0149599	1.82621	0.00545531	0.0905106	0.929956
Samd3	0.982564	0.000298611	1.09991	3.03825e-05	0.11735	0.776436
Selenop	0.708726	2.64622e-11	0.92899	1.11072e-16	0.220264	0.163127
Serpina1a	1.16293	5.58983e-10	1.22227	2.19621e-10	0.0593395	0.852151
Serpina1c	3.57787	5.0003e-06	3.284	0.000200146	-0.293865	0.76541
Serpina1d	1.30578	1.7695e-08	1.4651	1.89359e-09	0.159318	0.683677
Serpina3f	0.877931	1.88321e-07	1.29537	1.80547e-15	0.417443	0.0478328
Serpinc1	1.77623	0.00359708	2.58386	5.7351e-06	0.807635	0.253926
Sh2d2a	1.16504	6.87722e-10	1.61124	1.14223e-19	0.446199	0.0580017
Shisa9	1.77291	0.00505548	2.03739	0.000691059	0.264483	0.724649
Sidt1	0.992823	5.5262e-05	1.3985	1.37448e-09	0.405682	0.169108
Sirpb1a	0.93812	1.14583e-05	1.11566	3.68297e-07	0.17754	0.599876
Sirpb1c	1.34879	9.88042e-15	1.04781	8.43932e-08	-0.300984	0.235836
Skap1	0.93335	0.000187708	1.3465	5.59211e-09	0.413155	0.172052
Skint3	0.899666	0.000649164	1.12709	4.67436e-06	0.227427	0.521529
Slc1a1	0.68528	0.00393878	0.906387	2.84891e-05	0.221107	0.475001
Slc25a34	1.09817	3.68464e-22	1.41152	4.2214e-35	0.313351	0.0328815
Slc35f3	2.43949	0.00119005	2.31055	0.00206605	-0.12894	0.888366
Slc39a4	1.36742	4.00099e-08	1.69867	2.03694e-11	0.33125	0.332346
Slc6a17	0.626319	0.0009597	0.978741	7.54623e-09	0.352423	0.120922
Slc7a15	2.03421	0.00898738	1.74458	0.024084	-0.28963	0.765222
Slc9a4	1.08959	0.00457354	1.35404	8.26777e-05	0.264455	0.571242
Snord71	1.68607	0.0496375	1.65085	0.0329686	-0.0352246	0.967894
Spag17	1.71905	0.0346756	2.78004	1.60124e-05	1.06099	0.0877978
Spic	0.779351	2.69842e-07	1.17364	1.96588e-14	0.394293	0.0491518
Srrm4os	1.28766	3.64645e-08	1.62353	3.13726e-13	0.335872	0.254789
Stac2	1.19755	9.66568e-09	0.979475	1.54996e-05	-0.218072	0.470454
Stfa2	1.01937	0.00815477	0.982832	0.0183286	-0.036535	0.95507
Stfa2l1	1.02064	2.34392e-09	0.827994	1.28939e-05	-0.192642	0.472127
Tbc1d9	0.958812	1.14725e-15	1.18246	1.33549e-21	0.22365	0.200484
Tchh	0.91298	0.020411	0.82524	0.033159	-0.0877401	0.886042
Tdrkh	0.7747	5.14992e-08	1.21731	1.44624e-18	0.442612	0.0119252
Tgm3	1.34587	0.00302989	1.10923	0.0249798	-0.236637	0.703026
Tgtp1	0.763581	0.0416635	1.03608	0.00191662	0.272503	0.556281
Tlr7	0.875699	5.26461e-08	1.06123	3.10585e-10	0.185531	0.459532
Tmem202	0.979147	0.0087622	0.979507	0.00880242	0.000360281	0.999631
Tmem82	1.41111	0.00198545	1.83853	1.36085e-06	0.427414	0.389843
Tnfrsf17	1.31124	0.0141064	1.91368	3.44272e-05	0.602438	0.259041
Tnfsf15	1.71522	0.0045257	1.92905	0.000305794	0.213832	0.77628
Tnip3	0.977439	0.0285101	1.37247	0.000487022	0.395032	0.406287
Tph2	1.34844	0.00818933	1.51872	0.00342457	0.170275	0.77778
Traf1	0.624705	1.56825e-05	1.1331	3.29006e-17	0.508395	0.0030097
Trat1	1.70717	0.0380013	2.3945	0.000962409	0.687327	0.415905
Trbc1	1.23849	6.90655e-09	1.7419	1.36636e-17	0.503413	0.0418502
Trem2	1.10034	6.39603e-14	0.912718	1.31698e-08	-0.187618	0.41886
Trim29	3.55789	4.31925e-12	3.76089	4.09338e-12	0.203008	0.720594
Trnp1	0.838557	0.00205121	0.692548	0.0161924	-0.146009	0.71427
Trpc1	0.707137	0.000233485	1.23171	2.78055e-12	0.524574	0.0139253
Tslp	0.87517	0.016697	0.761885	0.0441418	-0.113285	0.834218
Tspan10	2.20158	3.9932e-14	2.75176	3.35536e-25	0.550183	0.0677708
Txk	1.09914	1.9994e-05	1.5544	2.68523e-11	0.455252	0.124909
Ucp3	0.986239	1.81781e-06	0.665694	0.00492285	-0.320546	0.299937
Vmn2r1	1.81105	0.00596219	1.46936	0.0302996	-0.34169	0.66466
Vmn2r97	1.15677	1.07627e-08	1.44759	4.88495e-12	0.290825	0.327671
Vnn3	1.0905	1.20721e-08	1.16616	3.56508e-09	0.0756564	0.810801
Vwa5b1	3.58211	1.0664e-06	3.53812	0.000133692	-0.0439807	0.962278
Wfdc17	0.647683	3.73131e-07	0.69444	2.97513e-07	0.0467571	0.841186
Wnk3	1.0437	1.34986e-05	1.28439	2.37147e-08	0.240697	0.441386
Xcl1	1.4149	0.00190872	1.69777	7.48803e-05	0.282867	0.616537
Xkr6	0.665697	0.0319809	1.23888	8.5091e-07	0.573179	0.0776631
Xpnpep2	1.13122	0.00433754	1.01356	0.0185077	-0.11766	0.852295
Zdhhc23	0.644361	3.90964e-07	0.633808	2.4324e-06	-0.0105527	0.967485
Zfp442	0.961508	0.000412832	1.02818	0.000123607	0.0666713	0.87897
Zfp750	1.53214	1.98988e-05	0.849568	0.0361367	-0.682569	0.122331
Zfp97	0.70708	0.00796675	0.917565	0.000205222	0.210484	0.554352
Zfp992	0.777622	0.00445875	1.16943	2.15775e-06	0.39181	0.234473
Zmynd15	1.06703	1.36015e-06	0.950676	1.95793e-05	-0.116353	0.740773
Zp2	1.92747	0.00202035	2.54738	2.80014e-06	0.61991	0.269756
4930565N06Rik	2.04716	8.13262e-10	1.23537	0.0023072	-0.811791	0.0421277
B3gnt7	1.82664	1.46473e-11	0.849315	0.0117675	-0.977325	0.00505466
Cyp1a1	2.10018	3.38273e-19	0.723664	0.0277873	-1.37651	3.4225e-07
Fcer1a	1.40574	1.75403e-18	0.773804	0.000106628	-0.63194	0.0019563
Gdf15	2.44078	5.32599e-28	1.51142	2.87665e-08	-0.929355	0.000527746
Gm38357	2.17633	3.22086e-14	0.891038	0.0204863	-1.2853	0.000126362
Gpnmb	3.56479	2.72762e-96	2.8648	7.28672e-55	-0.699986	0.00265726
Ighv10-1	2.45255	2.51141e-16	1.07123	0.0116022	-1.38132	0.00016351
Ighv1-26	2.71753	5.89586e-15	1.49076	0.000185583	-1.22677	0.00911219
Ighv14-2	1.82909	5.93883e-12	1.16804	0.000442361	-0.661046	0.0234849
Ighv14-3	3.06224	1.5293e-16	1.94447	3.39348e-05	-1.11777	0.0168198
Ighv1-50	3.40956	5.07375e-13	1.76362	0.00271366	-1.64594	0.008129
Ighv1-53	2.97564	2.81812e-79	1.628	2.29515e-19	-1.34764	2.31185e-13
Ighv1-64	1.85983	8.27431e-25	1.14355	1.36756e-07	-0.716279	0.00159568
Ighv1-75	2.55909	5.79711e-24	1.81087	1.34851e-08	-0.748218	0.0171642
Ighv1-77	2.87278	2.33038e-12	1.41421	0.027132	-1.45857	0.00056566
Ighv2-9	3.36257	9.51484e-25	2.69766	2.97252e-22	-0.664915	0.0145947
Ighv3-6	2.8764	4.45646e-16	1.5726	0.000112337	-1.3038	0.00566256
Ighv8-12	2.72481	5.20686e-11	1.53465	0.000967239	-1.19016	0.0291673
Igkv10-96	3.05338	5.17943e-60	1.87648	7.58211e-17	-1.17691	1.15425e-07
Igkv1-133	5.04961	1.89129e-13	3.54659	0.00014626	-1.50302	0.0334286
Igkv12-41	3.54545	9.53115e-13	1.82383	0.00152268	-1.72162	0.00711747
Igkv12-44	2.03572	4.04603e-14	1.31907	2.58428e-05	-0.716653	0.0437159
Igkv2-109	2.59889	3.43993e-33	2.0137	7.90006e-19	-0.585197	0.016566
Igkv4-59	4.12981	1.98143e-14	2.67259	3.44889e-06	-1.45721	0.0342994
Igkv4-72	3.64545	7.08278e-14	1.39093	0.0112866	-2.25452	0.000230991
Igkv4-79	4.4148	1.34482e-25	2.62325	1.07227e-07	-1.79154	7.23692e-07
Igkv4-80	4.41406	2.16213e-16	2.96989	4.45206e-05	-1.44417	0.0257554
Rasd2	1.72718	1.26556e-16	0.879829	0.000307582	-0.847347	0.00333152
Tmem132b	1.49567	1.42188e-33	0.664655	1.43592e-05	-0.831019	3.15139e-08
Tmem45a2	1.98882	7.77462e-17	1.32371	4.38445e-06	-0.66511	0.0192964
1700102P08Rik	0.794421	0.00854823	0.202195	0.593404	-0.592226	0.122614
2310016G11Rik	1.21432	0.0143758	0.867243	0.0839926	-0.347075	0.585478
2310040G07Rik	0.852676	0.0317085	0.0596767	0.908181	-0.793	0.106167
4632428C04Rik	0.677465	0.000101278	0.56593	0.00195291	-0.111535	0.675251
4930455G09Rik	1.24864	0.0218392	0.960009	0.0944869	-0.288628	0.686432
4931431B13Rik	0.70204	0.0212128	0.558959	0.0689379	-0.143081	0.734027
4933431G14Rik	0.836616	0.026182	0.230934	0.614632	-0.605682	0.202826
9830004L10Rik	0.624849	0.00895907	0.19301	0.52832	-0.431839	0.139136
A130077B15Rik	0.874785	0.0187993	0.404033	0.386381	-0.470751	0.342296
A330023F24Rik	0.685892	2.77005e-05	0.215047	0.296364	-0.470845	0.0281611
A430078G23Rik	0.639217	2.15701e-05	0.112941	0.586674	-0.526276	0.00664022
A930001M01Rik	1.09964	0.0495181	0.846512	0.124778	-0.253129	0.734027
Alpk2	0.600131	2.87392e-07	0.189448	0.199908	-0.410682	0.00786424
Anpep	0.754708	5.75083e-15	0.34459	0.00253928	-0.410118	0.00139646
Armc3	0.638204	0.0318345	0.458059	0.147978	-0.180145	0.67448
Asb2	0.604928	6.63004e-09	0.461471	8.16445e-05	-0.143457	0.37844
B3gnt6	1.65472	0.0260033	0.55191	0.567191	-1.10281	0.206825
Baiap3	0.707044	3.80844e-05	0.489029	0.00977966	-0.218015	0.388535
BC022960	0.655978	0.00955131	0.538844	0.0366688	-0.117134	0.758631
Bcl6b	0.842049	0.00199069	0.159463	0.660667	-0.682585	0.0516048
BE692007	0.598189	6.02444e-06	0.482605	0.000839719	-0.115584	0.589954
Bhlha15	0.763564	0.00221057	0.571533	0.0314951	-0.192032	0.590504
Cd14	0.599864	2.19606e-05	0.0935367	0.640198	-0.506328	0.0053259
Cd200r3	0.622414	0.00433874	0.379126	0.128228	-0.243288	0.421079
Cd80	1.03347	8.74264e-09	0.502356	0.0220402	-0.531118	0.0331451
Cd84	0.62348	2.77425e-09	0.559303	1.13367e-06	-0.0641769	0.727893
Cdh3	1.4418	0.0374073	0.156048	0.881065	-1.28575	0.135749
Chrna1	0.785388	0.0231844	0.395282	0.315948	-0.390105	0.40791
Chrnb2	0.627575	0.0105504	0.288399	0.298318	-0.339176	0.302023
Cldn1	0.666558	0.000250263	0.26994	0.225213	-0.396618	0.106595
Clec2f	1.15514	0.0492474	0.948687	0.139653	-0.206456	0.793656
Clnk	1.51801	0.00461381	0.778785	0.257618	-0.739224	0.249244
Coq10b	0.627176	0.000555855	0.0924692	0.71451	-0.534706	0.021608
Crybb1	0.849542	0.00184869	0.350073	0.286405	-0.49947	0.138258
D030055H07Rik	1.03475	0.00891381	0.0442458	0.942861	-0.990505	0.0510837
Ddah1	0.593251	4.03827e-05	0.421307	0.00612307	-0.171944	0.405632
Dgat2l6	1.10387	0.00275525	0.338096	0.491054	-0.765776	0.112554
Dnah2	0.775064	0.0036233	0.522524	0.0794641	-0.25254	0.518273
Dnah6	0.667069	0.0217922	0.222708	0.544458	-0.444361	0.229463
E030022I16Rik	0.768565	0.043177	0.556554	0.175993	-0.212011	0.696192
F7	1.01823	0.00467716	0.324899	0.492004	-0.693329	0.134241
Far1os	0.83736	0.0242257	0.331213	0.457963	-0.506146	0.295563
Fndc5	0.632542	1.16264e-13	0.534788	1.03805e-08	-0.0977544	0.482466
Foxq1	1.5568	0.0161894	1.0142	0.222381	-0.542596	0.525031
Gabrr1	0.897671	0.0450485	0.792966	0.0728264	-0.104705	0.868108
Galc	0.601821	3.97059e-10	0.162485	0.193252	-0.439335	0.000397944
Gdap10	0.731636	0.0129846	0.185401	0.622303	-0.546235	0.149167
Gm10388	0.919519	0.0379	0.528734	0.314199	-0.390785	0.473497
Gm11212	1.32872	0.0337821	0.189041	0.841239	-1.13968	0.138392
Gm11523	0.888561	0.0498947	0.319245	0.558907	-0.569316	0.283426
Gm11642	1.39248	0.01981	0.4975	0.507641	-0.894985	0.194518
Gm12020	0.815584	0.0355047	0.598121	0.158716	-0.217463	0.680343
Gm13369	1.43397	0.0102569	0.426958	0.600356	-1.00702	0.148363
Gm15893	1.09586	0.00711217	0.0590226	0.926033	-1.03684	0.0504308
Gm16861	0.750968	0.0107183	0.247553	0.498215	-0.503415	0.192093
Gm17024	1.10699	2.52319e-06	0.533722	0.0617356	-0.573268	0.0581132
Gm21960	1.46216	0.0450231	0.846996	0.459839	-0.615166	0.588666
Gm24265	1.52852	0.00927706	0.829354	0.284247	-0.699165	0.32548
Gm24430	1.87353	0.00853157	0.927579	0.29872	-0.945949	0.246158
Gm26779	0.98837	0.0180704	0.0468473	0.943032	-0.941522	0.0722527
Gm2682	1.13607	5.19642e-05	0.593492	0.0907061	-0.542574	0.146969
Gm26947	0.625403	0.0233227	0.315143	0.311348	-0.31026	0.400291
Gm31763	0.992452	0.00757738	0.167869	0.743198	-0.824584	0.0781279
Gm36161	0.753398	1.81205e-05	0.213976	0.373419	-0.539421	0.0231224
Gm36638	1.3411	0.0366921	0.151262	0.890797	-1.18983	0.17
Gm37084	1.23954	0.00958579	0.673334	0.218142	-0.566203	0.337903
Gm37233	0.763974	0.000939932	0.221446	0.456795	-0.542528	0.0814932
Gm37387	1.33265	0.0173964	1.06384	0.0724942	-0.268813	0.724437
Gm37593	1.19201	0.0241976	0.563074	0.387644	-0.628934	0.35062
Gm38020	1.00734	0.00408052	0.650929	0.0929749	-0.356412	0.435768
Gm38118	1.21678	0.0260538	0.990196	0.0734259	-0.22658	0.761636
Gm38244	0.626444	0.00851634	0.489408	0.0490389	-0.137036	0.702838
Gm38393	0.704521	0.00223141	0.530851	0.0264258	-0.17367	0.589661
Gm42502	0.855878	0.0407201	0.556935	0.228943	-0.298943	0.588377
Gm42549	0.845004	2.62705e-06	0.530801	0.00909864	-0.314203	0.198126
Gm42659	0.73115	0.00318595	0.121905	0.722544	-0.609245	0.0558765
Gm43080	0.706531	0.0376247	0.26053	0.519877	-0.446001	0.321206
Gm43292	1.39005	0.048767	1.21937	0.0592293	-0.170683	0.849876
Gm43461	0.852303	0.0145424	0.183861	0.700304	-0.668442	0.13212
Gm43570	1.07183	0.0407201	0.992887	0.0510521	-0.0789401	0.915273
Gm43581	1.26557	0.0339299	0.992525	0.12439	-0.273047	0.732829
Gm43654	2.0325	0.00279983	1.29222	0.182735	-0.740282	0.431843
Gm44260	0.775994	0.0438086	0.277424	0.549708	-0.49857	0.324998
Gm44789	2.01627	0.00201224	0.671395	0.446082	-1.34487	0.086827
Gm44850	1.03918	0.0213878	0.137856	0.829151	-0.901328	0.0978119
Gm45220	0.625109	0.00193719	0.446182	0.03971	-0.178927	0.536783
Gm45293	1.01176	0.0462839	0.225854	0.727501	-0.785908	0.204748
Gm45493	1.24047	0.0245663	-0.0255821	0.972045	-1.26605	0.0747103
Gm45779	1.42749	0.0428442	0.582144	0.46848	-0.845351	0.317397
Gm47815	1.26867	0.00232682	0.853183	0.0647026	-0.415485	0.439658
Gm47826	1.88827	0.0141389	-0.263125	0.815449	-2.15139	0.0771582
Gm5086	1.34104	0.00092204	0.718725	0.176017	-0.622311	0.262054
Gm8893	1.426	0.00220453	0.784124	0.154177	-0.641877	0.265653
Gm9733	0.599784	0.0156561	0.000709433	0.998361	-0.599075	0.0538256
Gpr132	0.767481	5.89981e-10	0.319552	0.0353826	-0.447929	0.00712798
Gprc5a	0.703681	0.0164517	0.0419547	0.920194	-0.661727	0.0631291
H60b	1.51642	0.00177981	0.513469	0.440811	-1.00295	0.0875964
Icam1	0.590275	0.00452997	0.431493	0.060771	-0.158782	0.618263
Ifi205	0.788815	0.0092515	0.543688	0.112292	-0.245126	0.586373
Ifi211	0.589077	0.000356228	0.521035	0.002939	-0.068042	0.806342
Ighv1-66	1.45777	0.00494333	0.701973	0.279834	-0.755801	0.227492
Ighv1-83	1.73255	0.0222872	1.39451	0.0858453	-0.338039	0.703382
Ighv1-9	1.82754	0.0402498	1.11129	0.25156	-0.716256	0.57321
Ighv2-5	1.48126	0.000156631	0.612206	0.251116	-0.869053	0.0737417
Ighv4-1	1.16213	0.00131633	0.560862	0.228112	-0.601265	0.225264
Ighv6-6	1.21442	0.00177809	0.434862	0.388394	-0.779561	0.116329
Ighv8-8	2.84014	0.000168964	1.56538	0.0516235	-1.27475	0.183478
Igkv4-50	1.65634	0.026274	0.502267	0.581386	-1.15408	0.20451
Igkv4-53	1.95346	0.000830768	0.846241	0.249026	-1.10722	0.144273
Igkv6-25	3.11326	4.87303e-06	1.54012	0.0518246	-1.57314	0.0855859
Il10ra	0.848497	2.50738e-11	0.574	6.71199e-05	-0.274497	0.140392
Il18bp	0.653036	1.17588e-06	0.563025	9.20818e-05	-0.0900116	0.686657
Il27	0.619902	0.0415156	0.257988	0.477121	-0.361914	0.366407
Izumo1	1.26299	0.0421815	0.557431	0.454064	-0.705561	0.344633
Katnal2	0.897701	0.000120895	0.342579	0.232898	-0.555123	0.0584961
Kcne4	0.619092	0.0139798	0.396895	0.153763	-0.222197	0.537591
Kcnh4	1.18903	0.0128125	0.364296	0.545924	-0.824737	0.155547
Klra7	0.925319	0.000436211	0.415096	0.215489	-0.510223	0.148363
Krt80	0.677843	1.63324e-09	0.332653	0.0122504	-0.34519	0.0237134
Lcor	0.759899	1.49492e-06	0.431173	0.0189456	-0.328726	0.138578
Lgals3	0.709085	7.13357e-22	0.312747	0.000365522	-0.396338	4.88536e-05
Lpar5	0.650829	0.00148212	0.200058	0.440811	-0.450771	0.0957888
Lrp12	0.626839	1.04677e-05	0.497581	0.00134617	-0.129258	0.563143
Lrrc32	0.683285	1.75018e-07	0.343735	0.0266665	-0.33955	0.0591301
Lrrc9	1.56788	0.0193018	0.720506	0.421025	-0.84737	0.319635
Lsr	0.780466	0.0227053	0.153783	0.745353	-0.626683	0.129963
Malat1	0.707294	4.45486e-15	0.404683	0.000106335	-0.302611	0.0166846
Mapk10	0.848111	0.0431698	0.160025	0.773778	-0.688086	0.181164
Mmp19	0.621821	0.000410388	0.15041	0.519142	-0.471411	0.0373581
Ms4a6b	0.77169	1.63875e-13	0.414359	0.00075812	-0.357332	0.013761
Ms4a6d	0.586779	2.81143e-05	0.370499	0.0224245	-0.216279	0.297044
Ms4a8a	0.612987	0.003426	0.512159	0.0191995	-0.100828	0.76302
N4bp2l1	0.611034	7.05218e-08	0.490987	7.2867e-05	-0.120047	0.50376
Naip5	0.649414	3.32303e-10	0.122429	0.387914	-0.526985	7.22127e-05
Naip6	0.732375	2.24849e-10	0.242833	0.0968867	-0.489542	0.00133546
Nceh1	0.6169	1.19798e-08	0.493283	3.46172e-05	-0.123617	0.473049
Neurl3	0.666249	5.40262e-11	0.392179	0.00082429	-0.27407	0.0553983
Nuggc	1.19621	0.0382028	1.15041	0.0565379	-0.0457973	0.956349
Nwd1	0.716679	0.000129142	0.516824	0.0113346	-0.199856	0.464278
Pard6b	0.847983	0.00670556	0.625128	0.0532001	-0.222856	0.614055
Pde6b	1.35548	0.00300192	0.752353	0.174958	-0.603125	0.267339
Pira2	0.659433	0.000141475	0.178729	0.432879	-0.480704	0.0319134
Pla2g7	0.75094	6.77271e-09	0.554936	0.000139868	-0.196003	0.326308
Pmaip1	0.646553	1.98988e-05	0.500513	0.00209139	-0.14604	0.529459
Ppef2	1.23381	0.000666197	0.311989	0.508552	-0.921821	0.0522586
Prps1l1	0.891269	0.0238152	0.167335	0.778059	-0.723934	0.148999
Prune2	0.710349	6.55138e-08	0.368772	0.0160857	-0.341576	0.0589466
Ptafr	0.60898	9.33597e-10	0.209338	0.0921192	-0.399642	0.00236785
Ptprc	0.598297	2.76691e-10	0.177966	0.142947	-0.420331	0.000732537
Pvrig	1.01313	0.0407684	0.63999	0.250795	-0.373143	0.56784
Rab20	0.743544	3.46346e-06	0.332556	0.0901639	-0.410987	0.0566255
Rab39	0.779692	0.00101602	0.525032	0.0463289	-0.25466	0.450772
Rec114	0.684716	0.00711217	0.204179	0.524437	-0.480537	0.134566
Rrad	0.928049	0.0372678	0.878102	0.0519907	-0.049947	0.95058
Scarna2	1.49654	0.0039023	0.799485	0.220507	-0.697056	0.274134
Serpine1	0.884184	0.0118127	0.408263	0.325927	-0.47592	0.321161
Sgpp2	1.34201	5.01607e-05	0.590139	0.178244	-0.751875	0.0677708
Slc11a1	0.644851	2.59547e-13	0.428426	1.734e-05	-0.216425	0.0882974
Slc15a3	0.819398	3.81791e-13	0.487733	0.000179329	-0.331665	0.0355638
Slc24a1	0.838683	0.0439695	0.46933	0.324191	-0.369353	0.463666
Slc44a5	0.983995	0.033571	0.541975	0.28741	-0.442021	0.430271
Sp140	0.640847	1.75898e-10	0.333876	0.00502568	-0.306971	0.0281611
Stat4	0.799338	2.46121e-07	0.264869	0.18648	-0.534469	0.00828282
Stx11	0.650395	2.19133e-06	0.276074	0.101164	-0.374321	0.0450807
Tcf24	0.789005	0.021121	0.269061	0.536333	-0.519944	0.24098
Tcp11l1	0.610799	1.15174e-06	0.553494	2.85737e-05	-0.0573051	0.789397
Tent5b	0.743195	0.0480993	0.288857	0.533956	-0.454338	0.33136
Tlr13	0.630128	1.68011e-06	0.101596	0.581927	-0.528532	0.00186907
Tlr6	0.610639	0.000499661	0.107157	0.657399	-0.503482	0.0264198
Tlr8	0.890051	2.57393e-07	0.574974	0.0037757	-0.315078	0.21058
Tmem37	0.688195	2.01992e-12	0.362226	0.001539	-0.325969	0.0130995
Tmigd3	0.700886	0.0203779	0.300668	0.403452	-0.400218	0.292655
Tnfrsf1b	0.592702	3.74565e-12	0.0478453	0.709704	-0.544857	4.0446e-07
Tnfsfm13	0.804264	0.0267414	0.212666	0.638536	-0.591597	0.200999
Trbj1-2	1.98132	0.0157515	1.16404	0.321755	-0.817285	0.374455
Trim69	1.4506	0.0442006	-0.0904932	0.927068	-1.54109	0.136281
Tssk3	1.20016	0.0113569	0.231611	0.73464	-0.968548	0.0930321
Zfp871	0.725655	0.00459019	0.234338	0.467225	-0.491317	0.144996
Zfp971	0.708725	4.96543e-09	0.385845	0.00595673	-0.32288	0.0523132
1700071M16Rik	0.688181	0.00050296	-0.432854	0.0803751	-1.12104	2.91677e-06
2610306O10Rik	1.3338	3.40266e-05	-0.0435411	0.933221	-1.37734	0.000430409
4732465J04Rik	1.26797	1.94416e-07	0.112589	0.77936	-1.15538	0.000138688
4833407H14Rik	0.716888	3.25193e-08	0.116755	0.52504	-0.600133	0.000371619
5830416I19Rik	0.987132	0.00150088	-0.0887167	0.859564	-1.07585	0.00677933
5830432E09Rik	0.738515	1.18458e-07	-0.164164	0.409637	-0.902679	2.17744e-07
6330409D20Rik	0.876326	0.00965536	-0.545909	0.209717	-1.42223	0.00151742
A530064D06Rik	0.801881	1.86068e-08	-0.414654	0.0224067	-1.21654	4.62819e-12
Adamts16	1.21328	0.00610075	-0.515976	0.448098	-1.72925	0.00444933
Aff2	0.958785	1.04749e-05	-0.197688	0.540902	-1.15647	2.22268e-05
Aicda	0.811994	0.00216706	-0.541993	0.1279	-1.35399	5.45483e-05
Apold1	1.50302	9.67049e-11	-0.322157	0.324508	-1.82517	5.51909e-10
Atp1a3	0.586594	4.61669e-11	-0.393475	0.000210848	-0.980069	1.31572e-19
C030015A19Rik	0.645644	0.00400972	-0.367878	0.172484	-1.01352	0.000219341
Capns2	1.70989	6.10059e-08	0.149799	0.795476	-1.56009	9.54467e-05
Catsper4	1.09979	1.05457e-05	-0.106111	0.776666	-1.20591	0.000124962
Ccl2	1.89711	0.0054867	0.012187	0.989037	-1.88492	0.0309818
Ccl6	0.986349	2.49608e-14	0.2727	0.101738	-0.713648	2.24404e-05
Ccl7	2.23027	4.95347e-05	0.158078	0.852694	-2.07219	0.0039322
Cd101	1.04276	1.84021e-08	0.056952	0.846069	-0.985811	2.83e-05
Cd300lb	0.730317	6.99068e-11	-0.428814	0.00169075	-1.15913	1.9887e-17
Cd300ld	0.980923	9.3698e-12	0.0531496	0.818895	-0.927773	3.62797e-07
Cd33	0.587606	0.000810824	-0.365147	0.0787461	-0.952753	3.56716e-06
Chil5	0.661676	0.000713873	-0.168027	0.543096	-0.829704	0.000798182
Chrm3	0.671353	0.00365869	-0.375815	0.208105	-1.04717	0.000192534
Clec4d	0.950449	5.14992e-08	-0.380846	0.0924362	-1.33129	6.71371e-10
Csrnp1	0.754556	0.000360851	-0.180282	0.528664	-0.934838	0.000317138
Cxcr1	0.678327	0.0111943	-0.127883	0.732223	-0.80621	0.0141738
Cyr61	0.924142	0.00053756	-0.220554	0.539384	-1.1447	0.000479283
Dmxl2	0.709277	8.24105e-10	0.0679497	0.694463	-0.641327	1.29077e-05
Dnaja1	0.689981	0.00216238	-0.14218	0.639511	-0.832161	0.00238227
Dnajb1	0.69851	0.00737496	-0.0273026	0.94213	-0.725813	0.0241478
Dusp1	0.943116	1.92784e-07	-0.0134442	0.962599	-0.95656	2.90218e-05
E230016K23Rik	0.836181	0.0160521	-0.164808	0.748945	-1.00099	0.0240753
Egr2	1.91121	6.30812e-13	-0.0494509	0.914135	-1.96066	9.24127e-09
Egr3	1.02249	0.00102128	-0.428614	0.281737	-1.45111	0.000132933
Errfi1	1.22143	0.00448766	-0.682698	0.198131	-1.90413	0.000251892
Fbxl22	0.672399	0.000642284	-0.111447	0.687536	-0.783846	0.00122459
Fcgr3	0.586001	5.15205e-13	-0.00243054	0.985004	-0.588432	6.23199e-09
Gm11537	0.803368	0.0488716	-0.341986	0.514699	-1.14535	0.0275226
Gm11699	0.808406	0.0218772	-0.502564	0.271894	-1.31097	0.00330456
Gm12314	1.01534	0.0429441	-0.246205	0.750126	-1.26155	0.0491515
Gm13814	1.06681	0.0322352	-0.823917	0.228943	-1.89072	0.00432064
Gm14453	0.601627	0.00450279	-0.0920108	0.745984	-0.693637	0.00742093
Gm15587	2.055	0.000378066	0.515327	0.623227	-1.53967	0.0349144
Gm15832	0.727701	5.84929e-05	-0.551373	0.0123289	-1.27907	6.65796e-09
Gm15910	1.37351	2.8307e-05	0.0456705	0.937119	-1.32784	0.00204521
Gm16091	0.704614	0.00106799	-0.130863	0.66008	-0.835477	0.00151474
Gm16556	0.729622	0.00210914	-0.505072	0.10763	-1.23469	3.30467e-05
Gm16976	1.27447	0.0148769	-0.906489	0.262896	-2.18096	0.00166551
Gm17546	0.995599	0.013305	-0.203243	0.723706	-1.19884	0.0202726
Gm19688	2.3143	1.05407e-05	-0.734045	0.525186	-3.04834	5.8166e-05
Gm20511	0.958272	0.000310936	-0.643723	0.084272	-1.60199	1.25592e-05
Gm26586	1.27952	2.85231e-06	0.578938	0.0895507	-0.700578	0.0422575
Gm26789	1.45288	3.79609e-08	0.497403	0.160008	-0.955481	0.00336203
Gm26869	2.656	2.3805e-06	1.12131	0.216323	-1.53469	0.0285266
Gm28187	1.37502	1.70947e-08	0.561601	0.0764233	-0.813414	0.0124227
Gm29438	1.92075	2.60246e-08	0.625929	0.212289	-1.29483	0.00124188
Gm33326	0.641226	0.0374801	-0.458472	0.212788	-1.0997	0.00272652
Gm34589	0.71096	0.000298219	-0.219111	0.416621	-0.930071	0.000122425
Gm37019	0.934148	0.0128332	-0.540388	0.280969	-1.47454	0.00294976
Gm37274	1.06722	0.00143647	0.208009	0.66629	-0.859216	0.0427996
Gm37527	0.628965	0.0133202	-0.107672	0.753789	-0.736637	0.0161117
Gm3942	1.31946	1.00236e-06	0.320993	0.425254	-0.998466	0.00362051
Gm42632	1.66595	0.00686466	-0.399756	0.720769	-2.0657	0.0158621
Gm43482	1.65082	0.002119	-0.094648	0.920683	-1.74547	0.0150162
Gm43860	0.606272	0.0249021	-0.33773	0.303797	-0.944002	0.00322953
Gm44154	0.921433	0.0109396	-0.138478	0.80899	-1.05991	0.0290023
Gm44187	1.44825	0.026274	-0.22863	0.80338	-1.67688	0.0364488
Gm44243	0.927736	0.030182	-0.280766	0.625241	-1.2085	0.0168151
Gm44292	1.33212	5.80525e-06	-0.0864395	0.866462	-1.41856	0.000100852
Gm44401	0.798368	0.000239588	-0.177226	0.565709	-0.975594	0.000403044
Gm44770	0.852232	0.0483014	-0.458074	0.395324	-1.31031	0.00921962
Gm45137	0.954939	0.00082546	-0.452773	0.272631	-1.40771	8.97988e-05
Gm45223	1.70385	2.13473e-05	0.430019	0.486014	-1.27383	0.0120891
Gm45854	0.988565	0.00120763	0.112737	0.806764	-0.875829	0.0224239
Gm46224	0.980081	0.000316424	0.204716	0.606634	-0.775364	0.0310194
Gm48978	1.0673	0.000759231	0.27136	0.522098	-0.795944	0.0454703
Gm49301	1.27106	0.0351441	-0.289582	0.745038	-1.56064	0.0296819
Gm5150	0.867734	4.3009e-10	-0.0526636	0.81888	-0.920398	1.81647e-07
Gm5420	1.27288	2.01282e-05	0.468491	0.21475	-0.804386	0.028322
Gm6682	1.9791	8.45239e-05	0.209827	0.868242	-1.76927	0.0139108
Gpr35	0.646123	4.67061e-06	-0.181198	0.341681	-0.827322	2.78721e-06
Has1	2.31692	4.17662e-17	0.0876889	0.853343	-2.22923	1.85052e-10
Hcar2	0.923311	6.41613e-07	0.298939	0.214393	-0.624372	0.0100246
Hspa1a	1.70398	0.00171744	-1.12037	0.0808181	-2.82435	2.25155e-05
Hspa1b	2.21137	0.00411658	-1.00963	0.255658	-3.221	0.000405695
Igfn1	0.630925	4.76383e-15	-0.486514	2.16761e-07	-1.11744	3.25447e-30
Ighv1-42	2.14171	0.000207099	-0.249684	0.770275	-2.3914	0.00100355
Ighv1-5	2.36757	3.92472e-23	-0.0180444	0.972757	-2.38561	1.76237e-18
Ighv1-54	1.29569	1.79877e-05	-0.402758	0.404033	-1.69845	4.82994e-06
Ighv1-63	1.43674	0.00999317	0.225674	0.877951	-1.21107	0.0357181
Ighv2-6	1.76878	9.93407e-05	0.683347	0.249489	-1.08543	0.0318469
Ighv3-5	1.65851	0.00108861	0.257829	0.714046	-1.40068	0.00521467
Ighv5-4	2.03181	4.49793e-10	0.701995	0.0976409	-1.32981	0.00106375
Ighv9-1	2.25276	2.27455e-06	0.0920206	0.920496	-2.16074	0.000421135
Ighv9-2	2.71126	3.15815e-08	0.768533	0.322797	-1.94273	5.7027e-05
Igkv13-84	3.84228	0.00127731	0.734472	0.577257	-3.10781	0.0168048
Igkv1-99	3.08495	4.30083e-14	1.32419	0.0598881	-1.76076	1.60564e-06
Igkv4-62	5.48286	4.63217e-15	1.85729	0.48545	-3.62557	0.000467742
Igkv4-68	4.00609	9.59563e-11	1.00569	0.19598	-3.00041	0.000127961
Igkv4-70	4.2072	2.15453e-06	1.86623	0.07026	-2.34098	0.0241837
Igkv4-74	3.65915	1.43015e-18	0.904977	0.232048	-2.75417	5.11905e-16
Igkv4-86	1.42077	4.31735e-05	-0.453898	0.423365	-1.87467	1.02243e-05
Il18r1	0.763669	2.65359e-05	0.00678011	0.980416	-0.756889	0.00104937
Il6	1.69194	4.89312e-05	0.596051	0.267378	-1.09589	0.02911
Jaml	0.837536	4.74416e-06	0.127553	0.623227	-0.709984	0.00271349
Junb	1.21823	3.4159e-07	-0.438945	0.158003	-1.65717	2.7441e-08
Kif5c	0.818378	0.000255576	0.183567	0.536972	-0.634811	0.0233971
Klra2	0.646664	1.41823e-08	-0.0573333	0.745558	-0.703997	1.20993e-06
Klra8	0.850285	0.00317702	-0.0228841	0.957703	-0.873169	0.0161563
Klre1	1.12963	3.69872e-06	0.433235	0.184514	-0.696393	0.0315094
Krt7	0.812943	0.00243942	-0.224358	0.555427	-1.0373	0.00182936
Krt83	1.46694	4.86594e-10	-0.405952	0.317124	-1.87289	1.95381e-09
Lhx1	1.27657	0.00980712	-1.10991	0.0868794	-2.38648	8.64383e-05
Lyst	0.617904	8.26476e-07	-0.300045	0.0521739	-0.917949	1.20992e-09
Lyz2	0.657874	1.39956e-16	-0.128868	0.231981	-0.786742	8.60616e-16
Mpzl3	0.996818	1.36141e-07	0.27899	0.263219	-0.717828	0.00386752
Ms4a4a	0.63545	2.17617e-05	-0.156769	0.455519	-0.792219	3.20362e-05
Mt2	0.88067	0.00115278	-0.517124	0.136291	-1.39779	1.88164e-05
Muc6	0.724239	0.00292156	-0.440961	0.14869	-1.1652	6.62918e-05
Nat8l	0.909602	2.54317e-09	0.298362	0.11741	-0.61124	0.00232939
Nmrk2	2.09429	6.98629e-08	0.595428	0.228755	-1.49886	0.0035502
Nod2	0.764706	4.95736e-07	-0.0431496	0.859732	-0.807856	2.96918e-05
Nr4a1	0.859647	0.00570583	-0.647367	0.0743648	-1.50701	3.25007e-05
Nr4a3	1.46302	0.0182029	-0.376543	0.650118	-1.83956	0.015596
Nts	1.20673	0.00457354	-0.33315	0.615237	-1.53988	0.00526148
Nuak2	0.696497	1.0853e-05	-0.434367	0.0239782	-1.13086	3.09716e-09
Orm1	0.781834	2.87611e-06	-0.0370743	0.890516	-0.818908	0.000122685
Per1	0.756592	0.0100075	-0.262567	0.48279	-1.01916	0.00377002
Plk3	0.705592	0.0015043	-0.561612	0.0330662	-1.2672	1.7665e-06
Psd	0.661258	0.00292268	-0.0324219	0.920741	-0.69368	0.012357
Ptgdr	1.63214	0.000351481	-1.72895	0.056854	-3.36109	1.85062e-05
Ptgs2os2	1.15456	0.00210489	-0.584926	0.312344	-1.73948	0.000144135
Rab11fip1	0.785919	2.26649e-09	-0.56628	0.00036997	-1.3522	4.2479e-17
Rbm47	0.623234	6.76147e-07	-0.104045	0.560636	-0.727279	4.15281e-06
Rdh12	0.752395	8.9616e-06	-0.22278	0.324717	-0.975175	2.93742e-06
Rhou	0.605853	1.33744e-07	-0.0789374	0.63581	-0.684791	1.47778e-06
Rnf125	0.621344	0.0104382	-0.0452712	0.897197	-0.666616	0.0261289
Sik1	1.0747	0.000180216	-0.2482	0.526652	-1.3229	0.000195618
Sirpb1b	0.681996	2.10229e-05	0.0581479	0.816146	-0.623848	0.00294507
Slc4a10	0.617861	0.0160937	-0.0381699	0.917854	-0.656031	0.0291493
Slc7a11	1.32078	0.000106782	0.0783117	0.881065	-1.24247	0.00470256
Stk17b	0.697662	9.09499e-05	0.0903569	0.721776	-0.607305	0.00801638
Stra6l	1.29106	0.000125239	0.200292	0.701361	-1.09076	0.0095064
Tex15	0.612065	6.2302e-05	-0.308047	0.114738	-0.920112	6.61631e-07
Tlr2	0.816012	0.000415777	-0.287346	0.33494	-1.10336	8.17911e-05
Tm6sf2	0.854584	0.0132935	-0.748672	0.10859	-1.60326	0.000865727
Tnfaip6	0.925255	0.00080249	-0.316982	0.403635	-1.24224	0.000248568
Tnfsf13b	0.769786	7.52716e-09	-0.096884	0.626566	-0.86667	1.77727e-07
Tnfsf9	1.36576	1.31708e-06	0.00239203	0.997316	-1.36337	0.000215441
Tnr	1.39291	0.00142066	0.165949	0.799015	-1.22696	0.0124075
Trpm2	0.717037	1.44958e-09	0.093852	0.580542	-0.623185	3.67842e-05
Unc45bos	0.845529	0.0278038	-0.184638	0.721423	-1.03017	0.0263016
Zfp36	0.814352	3.78052e-05	-0.581761	0.0133805	-1.39611	4.45345e-09
9830107B12Rik	0.693764	0.000108106	-0.713753	0.000607065	-1.40752	3.23e-11
Acod1	0.972015	0.0366047	-1.4738	0.00520661	-2.44581	6.00553e-06
Acpp	0.785962	5.14523e-05	-0.753702	0.000970514	-1.53966	3.76594e-11
Adam8	0.829245	4.13232e-08	-1.0042	1.00008e-08	-1.83345	1.24544e-23
Arc	1.2614	2.66095e-11	-0.983634	0.000142469	-2.24504	5.51013e-19
Arg2	0.740227	0.00877796	-0.996224	0.00231797	-1.73645	1.31446e-07
Ccno	0.83824	2.46761e-06	-0.795397	0.000322719	-1.63364	1.50864e-13
Cebpb	0.942331	4.12658e-05	-0.863544	0.00142142	-1.80587	1.06098e-10
Cfap43	0.611405	9.24539e-05	-0.835069	1.73747e-06	-1.44647	1.68799e-15
Clec4e	1.00261	3.07587e-05	-1.08083	0.000128679	-2.08344	8.71878e-13
Dhrs9	0.943241	0.00418293	-0.855421	0.0256612	-1.79866	3.41967e-06
Egr1	1.77251	7.63792e-07	-1.28206	0.00310952	-3.05457	4.53394e-11
Fos	1.8925	0.000216756	-1.56346	0.0103795	-3.45596	1.02447e-07
Fosb	1.93358	0.0118341	-2.2268	0.0138768	-4.16039	1.29189e-05
Fosl2	0.829654	8.67145e-05	-1.01911	2.20882e-05	-1.84877	1.43762e-13
Gal	1.00385	0.00644373	-1.54552	0.00197384	-2.54937	9.60864e-09
Gm11714	0.612999	0.0257117	-0.896604	0.00562412	-1.5096	4.01557e-06
Gm16712	0.59559	0.00135056	-0.807324	0.000236481	-1.40291	1.95381e-09
Gm17173	0.956601	8.41988e-05	-0.923877	0.00450356	-1.88048	1.20992e-09
Gm37347	2.03393	3.28297e-09	-2.09423	0.000437728	-4.12817	1.23004e-15
Gm44165	0.771395	0.00192663	-1.3732	1.76308e-05	-2.14459	7.60545e-12
Gm8734	0.588643	0.00647072	-1.11325	7.83918e-05	-1.7019	3.65879e-12
Hdc	0.592679	0.00170815	-1.37389	1.62538e-11	-1.96656	4.52485e-20
Il1b	1.24438	8.47072e-09	-0.739811	0.00588436	-1.98419	2.36939e-13
Ldhc	0.910117	0.00134902	-1.31169	0.00143447	-2.2218	1.5691e-09
Mxd1	0.605979	0.00127143	-0.672097	0.00127357	-1.27808	2.74127e-09
Nr4a2	1.67774	3.09495e-06	-0.958484	0.0367832	-2.63623	9.74667e-09
Osm	0.780624	0.000182881	-0.885329	0.000343926	-1.66595	2.41382e-11
Plaur	0.650913	2.66292e-08	-0.877169	7.3415e-11	-1.52808	1.75917e-27
Ppp1r3b	0.637739	8.49815e-05	-0.664625	0.000361706	-1.30236	9.02555e-12
Prr18	1.2111	0.0394516	-1.8165	0.0185077	-3.0276	0.00131658
Retnlg	0.630876	4.44926e-06	-0.620198	7.82036e-05	-1.25107	1.11391e-14
Slfn5os	0.857982	0.016456	-0.923338	0.0481908	-1.78132	5.92705e-05
Socs3	0.733596	0.00130888	-1.01579	6.93439e-05	-1.74939	4.44389e-11
Tnfrsf10b	0.670242	0.00801879	-0.662592	0.0232609	-1.33283	6.7655e-06
Trem1	0.996232	2.6861e-08	-0.843603	0.000102237	-1.83984	1.08379e-16
1110032A03Rik	-0.0489828	0.785038	0.588216	2.82425e-07	0.637198	2.11183e-06
1500009L16Rik	-0.0646888	0.86933	0.889693	8.47123e-05	0.954382	0.000424131
1700048O20Rik	-0.513144	0.155648	1.02474	2.91488e-05	1.53789	2.00765e-06
2210408I21Rik	0.0930344	0.733299	0.726291	3.3822e-05	0.633257	0.00335757
2310008N11Rik	-0.615763	0.310628	1.39151	2.48315e-05	2.00727	3.58609e-05
2310043P16Rik	0.238572	0.447989	0.987302	5.07042e-06	0.74873	0.00620414
2610528J11Rik	-0.464183	0.289781	0.662184	0.0433482	1.12637	0.00733566
3222401L13Rik	0.244613	0.383246	0.855523	2.18438e-05	0.61091	0.0175931
3830408C21Rik	-0.278742	0.387669	0.638386	0.00592921	0.917128	0.00116431
4732416N19Rik	-0.314961	0.504025	0.68498	0.0382467	0.999941	0.016917
4833427F10Rik	-0.188977	0.839849	1.2775	0.00745347	1.46647	0.0194012
4930422I22Rik	-0.44593	0.683624	1.33652	0.0278793	1.78245	0.0353657
4930452B06Rik	-1.80079	0.213863	1.6246	0.0141346	3.42539	0.01287
4930539E08Rik	-0.323583	0.594664	0.875802	0.0409832	1.19938	0.0261098
4930550C14Rik	0.41884	0.427832	1.66101	5.43793e-07	1.24217	0.00177737
4930578M01Rik	-0.263691	0.730906	1.10266	0.009918	1.36635	0.0190598
4933432K03Rik	0.0407935	0.965755	1.35991	0.00539535	1.31912	0.0246702
6230400D17Rik	-0.146657	0.589749	0.671084	0.000295597	0.81774	0.000307578
6330403K07Rik	-0.37219	0.467928	0.746691	0.0385693	1.11888	0.0123367
9030407P20Rik	-0.388931	0.279655	0.66557	0.0114577	1.0545	0.00122304
9230116N13Rik	-0.214532	0.600197	0.751084	0.00583517	0.965615	0.00439449
A430010J10Rik	-0.266027	0.792889	1.25048	0.0272423	1.51651	0.0361924
A430035B10Rik	-0.116509	0.777004	1.10462	1.92352e-06	1.22113	3.73851e-05
A430093F15Rik	0.437243	0.474209	1.48217	0.000261795	1.04492	0.0433128
A530010L16Rik	0.134247	0.752526	0.945903	0.000511046	0.811657	0.0323875
A530013C23Rik	0.0278922	0.942532	0.734001	0.000649523	0.706108	0.00862061
A530016L24Rik	-0.00265131	0.99641	1.21798	4.16985e-07	1.22064	2.24647e-05
A530020G20Rik	-0.248164	0.501096	1.04669	4.24177e-06	1.29485	1.58803e-05
A630023P12Rik	0.560754	0.280225	1.60079	4.69349e-06	1.04003	0.0244877
A930033H14Rik	0.0211806	0.952874	0.619657	0.00178693	0.598477	0.0188517
Acsm5	0.567188	0.28927	1.65134	3.79467e-06	1.08415	0.0116725
Acss1	-0.0520927	0.753423	0.604999	8.96427e-08	0.657092	4.46409e-07
Adam22	0.188014	0.364471	0.7898	2.33741e-07	0.601786	0.0016588
Adamdec1	1.00609	0.0906961	2.85795	2.66613e-15	1.85186	1.59699e-05
Adcyap1r1	0.0958041	0.723555	1.04168	2.43908e-10	0.945877	2.01742e-06
Adh6b	0.228943	0.606828	1.24172	8.25915e-06	1.01278	0.00239298
Adipoq	0.214429	0.292084	1.56095	1.90287e-22	1.34652	4.78506e-13
Adora1	-0.305347	0.308497	0.754843	0.000616744	1.06019	9.43088e-05
Adora2a	0.210712	0.294799	1.04983	4.69177e-13	0.839115	1.78812e-06
Agmo	-0.0637647	0.822307	0.725345	3.78332e-05	0.78911	0.000209276
Agtr1a	-0.0106534	0.969343	0.807453	1.38031e-07	0.818106	4.54212e-06
Ahsg	-0.0216608	0.987687	2.0978	3.22593e-05	2.11946	0.00079944
AI838599	-0.203484	0.628511	0.605421	0.0364763	0.808905	0.0360199
AI847159	-0.56031	0.480982	1.68066	0.00444157	2.24097	0.0245604
Akap5	0.0783273	0.776181	1.16945	1.95899e-13	1.09112	2.43887e-08
Akr1c12	-0.245834	0.582387	0.984324	0.000510157	1.23016	0.000477283
Akr1c14	-0.386779	0.11381	0.78932	1.636e-05	1.1761	1.35387e-07
Alas2	0.0611743	0.606706	0.963966	3.12496e-31	0.902792	4.3383e-21
Aldh1a7	-0.0268716	0.919466	0.943325	3.12109e-10	0.970196	2.39841e-08
Aldh3a1	-0.12724	0.721509	1.09118	1.16993e-07	1.21842	2.05357e-06
Alox12	0.430196	9.63149e-08	1.03873	1.486e-38	0.608535	1.0385e-10
Amph	-0.368046	0.493272	0.839363	0.0171485	1.20741	0.00852933
Angpt1	0.579959	0.000504503	1.22831	2.31259e-14	0.648355	0.00131989
Ankdd1a	0.260454	0.8143	2.46426	3.14337e-06	2.20381	0.000257829
Ankrd1	-0.114277	0.784385	0.669714	0.0247707	0.783992	0.0301622
Ankrd37	0.0179692	0.962372	0.608167	0.0043079	0.590198	0.0329902
Ankrd61	-0.109348	0.736795	0.878022	6.26739e-06	0.98737	3.27348e-05
Anks1b	-0.0281002	0.975323	2.08439	5.06347e-05	2.11249	0.00256377
Aoc3	0.217348	0.475549	1.19213	3.9902e-07	0.974783	0.000532987
Apol6	0.561487	0.000118782	1.58219	2.07532e-30	1.0207	6.56033e-10
Apol7c	-0.46607	0.619625	2.46622	2.52574e-06	2.93229	0.000185422
Arhgef3	0.0282078	0.869177	0.722999	1.29791e-11	0.694791	2.64211e-08
Arl4a	-0.000530622	0.998169	0.635173	6.06756e-11	0.635704	1.32713e-08
Armcx5	-0.0268765	0.914305	0.606998	3.39399e-05	0.633874	0.000322375
Asb17os	-0.204311	0.621613	0.802569	0.00392077	1.00688	0.00265017
Asgr2	-0.298645	0.695899	0.961657	0.0317738	1.2603	0.0413526
Atg10	0.046612	0.830474	0.649131	1.4796e-06	0.602519	0.000221303
Atp1b4	-0.122889	0.646286	0.60312	0.0013907	0.726009	0.00150078
Atp4a	1.00201	0.162389	2.49554	4.62673e-07	1.49354	0.00506281
AU020206	0.134042	0.243169	0.726689	1.77694e-15	0.592647	4.50917e-08
B3gat2	-0.0673972	0.847657	0.622109	0.00361749	0.689506	0.00975767
B3gnt5	-0.103598	0.550986	0.593943	1.56752e-06	0.697541	1.35002e-06
Bank1	0.448891	0.00760373	1.51292	3.17611e-24	1.06403	1.60337e-09
Bcas3os1	-0.841109	0.119534	0.887622	0.0185474	1.72873	0.000306665
Bcl2a1a	0.743663	0.21297	1.95995	1.55124e-06	1.21629	0.0166911
Bend5	-0.162696	0.678257	1.2646	2.82117e-08	1.4273	2.27383e-07
Bfsp2	-0.57132	0.0773169	0.600523	0.0216749	1.17184	0.000226807
Blk	-0.481982	8.69566e-05	1.13507	7.20223e-28	1.61705	8.95251e-38
Bpgm	0.122809	0.332209	0.854318	7.26261e-18	0.731509	2.5184e-10
Btla	-0.254598	0.143166	1.03708	9.5559e-14	1.29168	1.26971e-15
Btn1a1	0.28015	0.594664	1.12222	0.00127054	0.842066	0.0493951
C1qtnf4	0.0777639	0.795675	0.670568	0.000403016	0.592804	0.01198
C1qtnf7	-0.244338	0.473164	0.758434	0.00141767	1.00277	0.000604417
C230072F16Rik	-1.19703	0.132874	1.0991	0.023915	2.29612	0.000837017
Cabcoco1	-0.173173	0.849254	1.21525	0.0140141	1.38843	0.0303319
Cabp4	0.00593308	0.99942	1.30358	0.00494919	1.29765	0.0334983
Cacna1e	0.105375	0.524089	1.22229	1.49873e-28	1.11691	5.2148e-17
Car1	0.0504661	0.786935	1.15436	4.49552e-22	1.10389	2.37514e-15
Car3	-0.135765	0.315654	0.871959	4.55681e-16	1.00772	1.05623e-16
Card11	0.508482	0.000225238	1.19936	6.31384e-21	0.690878	8.16175e-06
Casq2	0.258035	0.0537231	1.12029	3.7731e-23	0.862256	8.36327e-11
Cbln1	0.273973	0.438884	1.62728	2.42986e-13	1.35331	1.77075e-07
Cc2d2b	0.221752	0.400087	0.954704	5.70109e-07	0.732952	0.00108862
Ccdc150	0.0828125	0.816918	0.716275	0.00124292	0.633463	0.0217459
Ccl12	0.601664	0.619046	2.72174	2.68614e-07	2.12007	0.000804973
Ccl22	-0.0257927	0.94597	1.88542	1.97113e-06	1.91121	0.000518654
Cd163l1	0.774316	0.36576	2.1562	0.000140882	1.38188	0.0195659
Cd180	0.356839	0.0145357	1.24125	8.207e-23	0.884414	5.34684e-09
Cd2	0.400053	0.0347807	1.93723	1.48111e-42	1.53717	3.46542e-20
Cd209d	0.0918147	0.831822	0.832045	0.00177182	0.74023	0.0291386
Cd22	-0.030934	0.883526	1.10494	1.45875e-18	1.13587	4.88349e-15
Cd36	0.501371	1.58098e-06	1.1322	5.31329e-27	0.630832	6.21205e-07
Cd40	-0.2413	0.279166	0.605283	0.000457227	0.846583	5.11189e-05
Cd5	0.426039	0.149574	2.01813	4.29018e-26	1.59209	4.43595e-12
Cd79a	-0.547215	2.89873e-08	0.73101	2.08198e-14	1.27823	2.22793e-31
Cdc42ep5	0.0774122	0.783743	0.70205	9.61933e-05	0.624638	0.00438074
Cdkl1	0.24398	0.241755	1.08047	5.169e-12	0.836485	4.27562e-06
Cdkn2a	0.750775	0.143923	2.06867	4.11942e-09	1.3179	0.00208255
Cdr2	-0.0225262	0.865749	0.679013	3.35591e-16	0.70154	1.33393e-13
Cdv3-ps	-0.438105	0.793483	2.35795	0.00349068	2.79606	0.0155474
Cela1	0.0157752	0.943857	0.837296	4.22098e-11	0.821521	2.23953e-08
Celf4	0.358753	0.427851	1.31373	6.43899e-06	0.954975	0.0137602
Cep126	0.547408	0.0398831	1.13977	1.82884e-07	0.592365	0.032695
Cep83os	-0.166541	0.489433	0.632064	0.000494697	0.798605	0.000194787
Cfap36	0.251668	0.0442006	0.843734	2.13376e-15	0.592066	2.7305e-06
Cfb	0.699412	0.0986911	1.55699	9.63375e-07	0.857575	0.0289137
Chmp4c	0.265308	0.209906	1.01054	1.09688e-10	0.745228	9.16293e-05
Chp2	0.219524	0.244668	0.840482	1.57872e-08	0.620958	0.000443698
Chrdl1	0.0254628	0.901521	1.05543	5.25022e-18	1.02997	3.9621e-13
Cidec	0.352608	0.311196	1.55792	5.5133e-08	1.20531	0.000400231
Cirbp	-0.134976	0.629944	0.600787	0.00492175	0.735763	0.00343406
Clec10a	0.103097	0.561374	0.715446	4.75024e-09	0.612349	4.59045e-05
Clec1a	-0.0787393	0.756683	0.601248	0.000232924	0.679987	0.000623302
Clec1b	0.473597	2.0542e-05	1.45867	3.75598e-44	0.985075	5.10823e-16
Clec4g	0.103808	0.843605	1.15554	0.000174943	1.05173	0.00353323
Clgn	-0.208407	0.585389	0.778908	0.00284726	0.987315	0.0013573
Clstn3	-0.0789447	0.746844	0.752871	5.66714e-07	0.831816	5.34594e-06
Cma1	0.184072	0.605404	0.983534	1.57706e-05	0.799461	0.00641104
Cndp1	0.0874921	0.94986	1.92628	0.000932739	1.83879	0.0241837
Cntn1	-0.195994	0.875287	1.85279	0.00159543	2.04878	0.017155
Cntnap2	-0.169786	0.657425	1.08321	2.42774e-05	1.253	5.09332e-05
Crtac1	0.248988	0.47319	1.06671	1.3676e-05	0.81772	0.00619193
Cxcl11	0.773131	0.229262	1.91033	5.06901e-06	1.1372	0.0229872
Cyp2b10	0.561495	0.306373	2.26707	5.96164e-12	1.70558	9.98166e-06
Cyp2f2	0.184942	0.345816	1.02315	2.18975e-12	0.838208	1.74917e-06
Cyp4x1os	0.676402	0.439192	2.01172	0.000242248	1.33531	0.0446877
Cysltr2	0.413812	0.0076071	1.10111	2.55391e-16	0.687295	1.12596e-05
D430019H16Rik	-0.390492	0.378867	1.11873	2.88473e-05	1.50922	2.11331e-05
Dact2	0.0142274	0.977887	1.37341	1.5719e-09	1.35919	1.47353e-06
Diras2	0.549622	0.000122914	1.40254	2.90507e-29	0.852923	9.74667e-09
Dkk2	-0.312546	0.0727091	0.593755	3.15051e-05	0.906301	8.2259e-08
Dkkl1	-0.167808	0.716609	1.19332	1.08884e-05	1.36113	5.14716e-05
Dmrt2	-0.163171	0.60425	0.722864	0.000442575	0.886035	0.000781477
Draxin	0.157627	0.530227	0.783706	5.9594e-06	0.626079	0.00352651
Dsp	-0.0623328	0.905666	0.950284	0.00197685	1.01262	0.00954247
Dtx1	0.117542	0.638281	0.952433	2.02324e-09	0.834891	3.15328e-05
Dusp4	0.0629373	0.826442	0.68418	0.000146851	0.621242	0.00576529
Dyrk3	0.00674908	0.973676	0.613703	3.95057e-08	0.606953	2.64945e-06
Dzank1	-0.0211258	0.965048	0.781083	0.00261522	0.802209	0.0194688
E030013I19Rik	-0.845659	0.419101	1.63874	0.00327988	2.4844	0.00215931
E330020D12Rik	0.267776	0.369731	1.28062	8.81247e-10	1.01284	0.000185581
Eaf2	0.28484	0.456413	1.06484	7.87672e-05	0.780002	0.0260757
Eda2r	0.113225	0.614297	1.02767	1.09718e-10	0.914447	1.31922e-06
Edar	-0.61208	0.21105	0.91997	0.00383906	1.53205	0.000569604
Efhc2	0.269824	0.760202	1.97626	1.29284e-05	1.70643	0.00176591
Eif3e	0.0734119	0.614604	0.672162	2.01225e-10	0.59875	1.31922e-06
Endou	-0.48529	0.0442774	0.670481	0.000544704	1.15577	7.98875e-07
Enpp2	-0.0866314	0.594604	0.699113	1.45524e-09	0.785744	4.60231e-09
Esm1	0.264796	0.127226	1.43553	1.44367e-25	1.17073	5.88588e-13
F2rl2	0.520123	1.28063e-06	1.12235	9.77787e-27	0.602228	1.60321e-06
Fabp4	0.138	0.200989	1.15623	3.52446e-41	1.01823	1.28998e-24
Fam110b	-0.0513836	0.823464	0.600699	2.77719e-05	0.652083	0.000120661
Fam169b	0.320773	0.124679	1.33753	3.65105e-17	1.01676	1.77299e-07
Fam184a	0.113854	0.809487	1.09593	2.94139e-05	0.982078	0.00322037
Fam19a5	0.429327	0.0207596	1.18231	3.46985e-15	0.752984	4.34568e-05
Fam213a	0.197058	0.265917	0.846425	5.00362e-09	0.649367	0.000209276
Fam214a	0.374667	0.00721782	1.0669	3.03581e-17	0.69223	7.06371e-06
Fam69c	-0.158264	0.756694	0.761377	0.0201318	0.919642	0.0190274
Fam83a	-0.0950405	0.890772	1.65405	8.82745e-07	1.74909	1.52081e-05
Fbxo47	0.225743	0.722886	1.29892	0.00050782	1.07318	0.0186246
Fcamr	0.460193	0.435631	2.04076	1.77273e-07	1.58057	0.00170433
Fcer2a	-0.111948	0.659333	1.02222	4.00995e-09	1.13417	1.40629e-08
Fcmr	0.205594	0.222836	1.76422	3.72436e-49	1.55862	2.08667e-28
Fcrl1	0.182568	0.331756	0.982132	9.5744e-13	0.799564	1.23999e-06
Ffar1	0.068321	0.847351	0.746257	0.000597403	0.677936	0.00860069
Fgf10	0.381187	0.403252	1.81089	1.05447e-10	1.4297	5.69469e-05
Fgf7	0.289754	0.0896735	1.03568	3.72475e-14	0.745921	4.20591e-06
Fhit	0.136077	0.79864	1.14149	0.000297023	1.00542	0.0117095
Fmo2	-0.236756	0.278124	0.933301	8.10529e-08	1.17006	7.62596e-09
Fst	-0.0157915	0.948358	0.921486	1.44942e-12	0.937278	9.24616e-10
G730003C15Rik	-0.107698	0.901507	1.13361	0.0123823	1.2413	0.0332437
Gad1	0.401631	0.563286	1.5522	0.000661422	1.15057	0.0325739
Gcsam	0.369996	0.00980712	1.20089	1.38433e-22	0.830895	5.58812e-09
Gimap1	0.0980455	0.591661	1.01375	2.41045e-17	0.915704	1.48157e-10
Gimap1os	0.543225	0.265956	1.51548	7.76583e-06	0.972258	0.0211442
Gimap5	0.460576	0.00456234	1.34691	1.4644e-23	0.886338	4.45206e-08
Gimap6	0.205565	0.249358	1.04014	2.92678e-13	0.834576	1.01987e-06
Gimap8	0.336161	0.0532158	1.21556	1.95002e-16	0.879402	7.70014e-07
Glb1l2	0.461242	0.0243319	1.68787	1.99191e-22	1.22663	2.37854e-09
Gm10419	0.212365	0.348412	0.845963	5.29237e-07	0.633597	0.00170682
Gm10451	0.0982796	0.823394	0.805844	0.00289431	0.707564	0.0470987
Gm10499	0.0320514	0.855377	2.28641	0.000108429	2.25436	0.0135492
Gm10505	-1.49165	0.0795517	1.27018	0.00527816	2.76183	0.000198659
Gm10604	-1.38302	0.113642	1.17498	0.00575522	2.55799	0.000746865
Gm10851	0.136862	0.780432	1.01034	0.00101341	0.873475	0.0153104
Gm10876	-0.772732	0.457956	1.83397	0.0115146	2.6067	0.026904
Gm11662	0.21464	0.507109	0.897334	7.07007e-05	0.682694	0.0153274
Gm11752	0.481463	0.335237	1.47805	9.49836e-06	0.996591	0.0220683
Gm11942	-1.14969	0.182623	1.47952	0.00456526	2.62922	0.000338676
Gm12185	0.311016	0.332583	0.974437	2.16997e-05	0.663421	0.0275972
Gm12250	0.432632	0.0317713	1.10544	2.63548e-11	0.672812	0.00101028
Gm12514	0.0362606	0.976273	2.22848	1.04576e-06	2.19222	0.000242381
Gm13111	0.0350849	0.955176	0.970248	0.00204365	0.935164	0.0232665
Gm13212	0.544152	0.0230794	1.20563	4.96136e-09	0.661479	0.0115542
Gm13340	0.00575136	0.984839	0.618399	0.000198736	0.612648	0.00216936
Gm14029	0.668414	0.2515	1.82684	4.47172e-07	1.15842	0.0135986
Gm14198	-0.535113	0.0795517	0.589192	0.0186124	1.12431	0.000113991
Gm14964	0.421176	0.482988	1.61504	1.48344e-05	1.19386	0.00802701
Gm15326	-0.709145	0.28204	1.57384	1.45438e-05	2.28299	1.05177e-05
Gm15411	-0.102744	0.806571	0.927038	0.000114144	1.02978	0.000392389
Gm15519	-0.13314	0.831822	0.897408	0.0124178	1.03055	0.0284848
Gm15777	-0.077035	0.86795	0.93321	0.000203451	1.01025	0.00224268
Gm15821	-0.461439	0.388626	0.861715	0.0103608	1.32315	0.00584451
Gm15848	0.715148	0.288224	2.03601	0.000201344	1.32086	0.0414491
Gm16153	0.188471	0.552394	0.801563	0.000169152	0.613092	0.0262301
Gm17281	-0.136032	0.487823	0.627412	1.74134e-05	0.763443	7.85059e-06
Gm18030	-0.323112	0.570131	1.08238	0.00146187	1.4055	0.00144145
Gm1965	0.210921	0.776996	2.47597	7.60943e-06	2.26505	0.0188524
Gm2000	-0.612892	0.556253	1.40454	0.0380795	2.01743	0.0168389
Gm29292	-2.12344	0.20854	1.65638	0.0325618	3.77982	0.0340588
Gm30211	-0.526566	0.00627784	0.891934	8.27354e-09	1.4185	5.82156e-14
Gm31520	0.199655	0.604387	0.977152	0.000227841	0.777497	0.0108993
Gm31718	-0.0394153	0.925866	1.19488	1.61681e-07	1.23429	3.52794e-05
Gm33858	0.358244	0.625458	1.5186	0.000796311	1.16036	0.0388716
Gm36948	-0.19771	0.74726	1.77693	3.19497e-08	1.97464	5.92941e-08
Gm37145	-1.25046	0.159453	1.58573	0.00261522	2.83618	0.000519777
Gm37696	-0.0021936	0.993817	1.51615	0.000740494	1.51835	0.0250282
Gm3793	0.46281	0.312333	1.56173	1.08791e-07	1.09892	0.00265637
Gm37935	-1.82655	0.222253	1.34465	0.0438129	3.1712	0.0371835
Gm40916	0.32104	0.591908	1.46257	4.26144e-05	1.14153	0.0104455
Gm41043	-1.0178	0.345092	1.69686	0.00289865	2.71466	0.000568072
Gm42517	0.318081	0.257291	1.01581	1.26657e-06	0.697727	0.00555502
Gm42870	-0.0934704	0.812419	1.06016	2.34209e-06	1.15364	1.43546e-05
Gm43011	-0.0955626	0.938732	1.65646	0.00394439	1.75202	0.0269096
Gm43196	-0.0722127	0.900356	0.822986	0.0103526	0.895198	0.0336433
Gm43333	0.308262	0.638279	2.08378	2.34867e-08	1.77552	0.000421408
Gm43388	-0.30541	0.570396	1.51984	4.56641e-07	1.82525	2.84982e-06
Gm43712	-0.221387	0.746901	0.929853	0.0319502	1.15124	0.0416009
Gm43904	-0.352881	0.349832	0.660175	0.0216682	1.01306	0.00382215
Gm44421	0.561131	0.0549863	1.4605	4.6646e-11	0.899373	0.00122488
Gm44424	-0.125244	0.905942	1.57431	0.000992837	1.69955	0.0108701
Gm45221	0.139762	0.610956	0.885269	3.22878e-06	0.745507	0.00115863
Gm45716	-0.129696	0.649431	0.910094	2.75165e-07	1.03979	2.08761e-06
Gm46404	-0.224324	0.552705	0.823168	0.000746841	1.04749	0.000718543
Gm47662	-0.263243	0.735247	1.08803	0.0175392	1.35128	0.0139637
Gm47708	0.946271	0.0628582	2.09733	6.16331e-08	1.15106	0.0158451
Gm48558	0.157705	0.826771	1.29721	0.00139609	1.1395	0.0260254
Gm48678	-1.60026	0.157106	1.37017	0.0239782	2.97043	0.00304541
Gm48714	-0.22234	0.839827	1.36663	0.0132115	1.58897	0.0336702
Gm4890	-0.540506	0.170742	0.756378	0.00906085	1.29688	0.00044137
Gm4951	0.256209	0.327715	1.29533	1.29226e-12	1.03912	2.20598e-06
Gm49553	-0.0265659	0.956898	0.942032	0.000329874	0.968598	0.00299014
Gm5627	0.318787	0.792116	2.25949	0.000216507	1.94071	0.0080507
Gm6634	0.496641	0.0674545	1.3691	4.75455e-10	0.872464	0.000440747
Gm7609	1.05067	0.985184	3.29086	5.48084e-12	2.24019	0.00231812
Gm8189	0.144025	0.792854	0.996684	0.0028161	0.852659	0.0348866
Gm8221	0.927578	0.319902	2.74687	1.06183e-05	1.81929	0.0183323
Gm8960	-0.358679	0.526404	1.26572	0.00125527	1.6244	0.000187823
Gm9869	0.202203	0.497813	0.960866	1.36085e-06	0.758664	0.00224394
Gnb3	0.0990025	0.877333	1.58777	1.17852e-06	1.48877	0.000810854
Gp5	0.488292	1.30585e-06	1.07721	2.2816e-27	0.588921	7.68213e-07
Gp9	0.220336	0.0870127	1.05941	2.17702e-23	0.83907	9.71694e-12
Gpr156	-0.54882	0.495288	3.13827	7.61383e-11	3.68709	4.08318e-05
Gpr176	0.125729	0.72979	1.01534	1.65461e-05	0.889612	0.00166912
Gpr18	0.39913	0.0734162	1.71185	5.50084e-26	1.31272	2.87898e-11
Grap	0.117335	0.490853	0.890568	8.41809e-14	0.773233	6.7398e-08
Grap2	0.377103	5.99644e-05	1.1328	1.16467e-37	0.755701	2.86235e-13
Gstm2	0.500812	0.000123217	1.20247	2.2545e-22	0.701654	2.85622e-06
Gstp3	0.176459	0.614604	1.02593	7.58172e-06	0.849469	0.00224201
Gstt1	-0.0381666	0.870885	1.10961	3.34931e-17	1.14778	3.05393e-13
Gstt3	0.0556344	0.863209	0.653234	0.000917144	0.5976	0.01706
Gucy1b1	0.0857853	0.556253	0.687323	3.56925e-11	0.601538	7.24397e-07
H2-DMb2	0.547181	6.86387e-05	1.9765	1.74804e-62	1.42932	7.59019e-25
H2-M3	0.223389	0.147255	0.816682	6.74984e-11	0.593293	9.29936e-05
H2-Oa	0.456199	0.0707343	1.94272	3.48672e-28	1.48652	2.15348e-12
H2-Ob	0.314474	0.0571733	1.63465	1.06587e-32	1.32018	3.6043e-16
H2-Q5	0.450375	0.000932856	1.05102	1.08706e-17	0.600648	7.53582e-05
H2-Q6	0.449046	9.32559e-08	1.14049	2.08877e-44	0.691444	7.4814e-13
H2-T10	0.071436	0.792363	0.663766	0.000126361	0.59233	0.00688647
Hba-a1	0.0471751	0.812944	0.799856	1.20671e-09	0.752681	1.02249e-06
Hba-a2	0.0746525	0.646286	0.706629	2.00562e-09	0.631976	4.64107e-06
Hbb-bs	0.115141	0.376857	1.17414	1.16069e-32	1.059	3.54523e-20
Hbb-bt	0.0277084	0.841286	0.876945	1.27514e-23	0.849237	3.31256e-17
Hcar1	-0.218162	0.58617	1.03283	7.36558e-05	1.25099	0.000121861
Hdac9	0.0969464	0.571359	0.701253	5.97727e-09	0.604307	3.63362e-05
Hist1h1b	-0.246591	0.581323	1.28627	2.2461e-06	1.53286	1.22693e-06
Hist1h2ac	-0.40714	0.272869	1.09359	8.76527e-06	1.50073	5.55139e-07
Hist1h2bb	0.41324	0.587763	1.90479	1.1091e-05	1.49155	0.00498716
Hist1h2bm	-0.256283	0.781607	1.12308	0.0416479	1.37936	0.0362629
Hist1h3a	0.0421409	0.977142	1.77183	0.00651405	1.72969	0.0221421
Hist1h3c	-0.240077	0.767304	1.26126	0.00713525	1.50134	0.00756631
Hist1h4d	-0.108555	0.869643	1.06095	0.00550168	1.1695	0.0104932
Hist3h2ba	-0.360438	0.298166	0.700107	0.0103042	1.06054	0.000998539
Hoga1	-0.0511982	0.897647	0.592617	0.0127394	0.643815	0.0330196
Hrct1	-0.190496	0.586303	0.728052	0.00186854	0.918549	0.00154574
I730030J21Rik	0.238829	0.497448	1.05217	6.89551e-06	0.813344	0.00461367
Ifi47	0.387741	0.000159136	0.988196	1.43339e-24	0.600455	1.83639e-07
Ighd	0.127235	0.496704	1.40802	8.71784e-26	1.28079	1.87194e-16
Ighg1	0.500991	0.220819	1.86655	6.90308e-08	1.36556	0.00115183
Ighj3	0.443992	0.271889	1.68276	3.63672e-11	1.23876	0.000186529
Ighv1-15	0.93718	0.158092	3.04577	2.07444e-07	2.10859	0.00101508
Ighv1-23	-0.0798925	0.95841	2.26994	0.00197303	2.34984	0.00751938
Ighv1-34	0.988724	0.321033	2.53093	3.48111e-06	1.54221	0.0430548
Ighv1-47	0.2036	0.73903	1.46742	2.77227e-05	1.26382	0.00578324
Igkj4	0.586476	0.125107	1.46393	1.74902e-07	0.877456	0.0162173
Igkj5	0.128501	0.775811	1.02502	0.00022548	0.896517	0.0122364
Igkv3-1	0.242971	0.731626	2.54578	3.23563e-10	2.30281	1.49679e-07
Igkv3-12	0.612298	0.112403	1.61913	2.32835e-07	1.00684	0.00262252
Igkv4-57-1	0.806893	0.124679	1.98452	1.35562e-05	1.17763	0.0326443
Igkv6-13	0.660128	0.155403	2.3525	8.96936e-13	1.69237	4.43653e-06
Iglc3	-0.107169	0.727396	1.79047	6.61249e-22	1.89764	9.45594e-18
Iglj3	0.542566	0.421058	2.19719	1.64888e-08	1.65462	0.000748584
Iigp1	0.273255	0.12742	1.00371	1.16526e-11	0.730455	5.36857e-05
Ikzf3	-0.0984078	0.5799	1.13215	9.12718e-21	1.23056	3.6696e-18
Il12rb1	0.0561754	0.88848	0.786193	0.000813609	0.730018	0.0160757
Il13ra2	-0.335269	0.25009	0.6414	0.00361891	0.976669	0.000240044
Il20rb	-0.236281	0.367011	0.714674	0.000103531	0.950955	3.45783e-05
Il21r	0.179078	0.214195	0.882663	2.25057e-15	0.703585	9.32943e-08
Il7	0.55225	0.0442006	1.3888	1.47549e-10	0.836547	0.000969349
Inka1	0.0972007	0.594226	0.796077	2.14957e-10	0.698876	1.78812e-06
Isg20	-0.0170824	0.919466	0.69794	7.3414e-12	0.715022	8.40981e-10
Itgad	0.0109673	0.96775	0.791118	3.18032e-07	0.78015	2.16307e-05
Kcnd3	1.19785	0.13526	2.75354	2.09961e-07	1.55569	0.00576529
Kcne1l	0.553367	0.115245	1.4526	9.73413e-09	0.899237	0.00391342
Kcnh6	-1.68773	0.27263	3.18051	1.04593e-05	4.86824	0.012218
Kcnj14	-1.13241	0.283445	1.63349	0.00343525	2.7659	0.00122459
Kcnj15	0.289708	0.336662	0.998103	6.18342e-06	0.708396	0.00920455
Kcnn3	-0.00129516	0.997629	1.11388	1.43984e-10	1.11518	9.47214e-08
Kitl	0.000506237	0.99885	0.691342	5.70109e-07	0.690836	2.22151e-05
Klhdc7a	0.278969	0.515011	1.94073	4.17058e-11	1.66176	2.89889e-06
Klrb1b	0.461124	0.361245	1.67831	5.42794e-07	1.21719	0.0043387
Kng1	0.0443037	0.869643	0.690389	2.45417e-05	0.646085	0.00152408
Kng2	0.486132	0.00619326	1.29355	2.70589e-18	0.807416	6.80198e-06
Krt222	-0.447677	0.101895	1.26901	7.3415e-11	1.71669	4.94012e-12
Lancl3	0.654986	0.133421	1.70827	2.28199e-08	1.05329	0.00369511
Lat	0.577126	4.40089e-08	1.33363	1.56881e-40	0.756506	8.25301e-11
Lctl	-0.000696788	0.998516	0.890498	0.000496272	0.891195	0.00792685
Lep	0.761738	0.232808	3.70795	1.79404e-11	2.94621	4.75067e-06
Lgals12	0.129132	0.67632	1.3475	9.06159e-12	1.21837	3.39589e-07
Lim2	-0.0281794	0.976079	1.32692	0.00275291	1.3551	0.0144726
Lipe	0.00354301	0.989627	0.592125	8.75162e-05	0.588582	0.000951112
Lmod2	0.201214	0.264618	1.10794	1.00442e-14	0.906731	1.38331e-07
Lta	0.154655	0.846869	1.56781	1.53663e-05	1.41316	0.00574062
Ltb	0.547413	2.4523e-06	1.41773	1.26235e-38	0.870315	2.29975e-11
Ly6d	-0.40137	0.000168011	0.997152	2.77007e-26	1.39852	2.80512e-36
Ly6i	0.571277	0.31796	1.77686	1.57207e-06	1.20559	0.0157835
Lypd6	0.335024	0.242654	1.27539	2.34574e-10	0.940366	8.97988e-05
Macrod2	-0.0612337	0.788778	0.692235	1.84048e-06	0.753469	1.42185e-05
Map7d2	-0.535623	0.382638	0.824238	0.0449457	1.35986	0.0152446
Mapk11	0.0132028	0.958875	0.718665	2.23393e-07	0.705462	3.55059e-05
Marco	0.622779	0.589401	1.5694	0.00168668	0.946619	0.046729
Mc2r	0.657325	0.708507	2.7436	8.61459e-10	2.08628	0.000543722
Mcoln2	0.0576346	0.844372	1.47324	6.79986e-22	1.41561	1.99024e-13
Mcpt4	0.124569	0.728437	1.25985	6.53274e-09	1.13528	1.75252e-05
Mest	-0.294431	0.156	0.589109	0.000705975	0.88354	6.50175e-06
Mir5107	0.184605	0.815804	1.36393	0.000896515	1.17933	0.0342632
Mmd	0.295291	0.0155696	1.08084	2.06327e-24	0.785546	2.72059e-10
Mmrn1	0.493094	7.96207e-06	1.12903	2.25779e-25	0.635936	1.06721e-06
Ms4a1	-0.291911	0.108963	1.5146	6.82082e-25	1.80651	1.52468e-25
Myh15	-2.66316	0.0854877	1.5077	0.0182619	4.17086	0.00450769
Myh7	-0.0790042	0.749741	0.716505	5.36232e-05	0.795509	8.53115e-05
Myl2	0.37012	0.0471468	1.52106	1.96419e-20	1.15094	3.11188e-09
Myl3	0.27177	0.268633	1.22397	1.50961e-09	0.952205	9.48111e-05
Mylk3	-0.0733946	0.692054	0.733001	7.19722e-09	0.806396	3.09087e-08
Myo5b	0.548797	0.061664	1.26823	3.66814e-08	0.719437	0.0135475
Myoz2	0.0667529	0.717916	1.00649	6.21929e-16	0.93974	9.50179e-11
Naaladl2	-0.0711849	0.854476	0.724557	0.00212234	0.795742	0.00668189
Nat1	0.755575	0.0874714	1.66391	8.62193e-08	0.908339	0.0230458
Nefh	-0.0346949	0.93191	0.775094	0.000706791	0.809789	0.00309031
Negr1	-0.090971	0.813924	1.31383	2.87088e-11	1.40481	4.98962e-08
Neu2	-0.0391611	0.883605	0.600139	0.000330777	0.6393	0.00182936
Ngfr	0.400126	0.296903	1.15508	1.96556e-05	0.754952	0.0268279
Nhlrc4	-0.147366	0.766732	1.06353	0.0004407	1.21089	0.000467809
Nipsnap1	-0.11922	0.653862	0.738979	3.11198e-05	0.8582	6.73831e-05
Nlrp10	0.460793	0.186835	1.64037	9.94837e-12	1.17957	7.57547e-05
Nnat	0.0757188	0.897647	1.96038	1.54288e-07	1.88466	1.9499e-05
Nnmt	-0.428222	0.0260896	0.747897	4.79223e-06	1.17612	9.70969e-10
Npas4	0.0293451	0.936262	0.874043	1.01758e-05	0.844698	0.000509239
Npr3	0.257621	0.162819	2.19088	3.31269e-57	1.93326	1.55645e-32
Nqo1	0.0859446	0.652371	0.887631	2.0928e-11	0.801686	2.78438e-07
Nr3c2	0.317132	0.105525	1.06958	2.00656e-11	0.752445	0.000151711
Nrxn1	-0.0787351	0.892033	1.16469	0.00022482	1.24342	0.00257675
Ntrk2	0.0868777	0.703277	0.673221	2.54816e-05	0.586343	0.00253453
Nudt11	0.303975	0.444121	1.15968	8.48082e-06	0.855704	0.00928111
Nyx	-0.361479	0.335938	0.75145	0.0037793	1.11293	0.000499689
Olfml1	0.084477	0.766642	0.703907	0.000120337	0.61943	0.00552941
Olfr56	0.537938	0.0562036	1.44577	5.59529e-11	0.907836	0.000267593
Oxtr	-0.0554491	0.949228	2.71688	4.87201e-18	2.77233	3.02883e-13
Pard3b	0.2519	0.0694353	0.881576	1.75146e-14	0.629676	6.2785e-06
Pcdh10	-0.0937061	0.958583	1.92826	0.00246017	2.02196	0.00954705
Pcdhb9	0.368316	0.139128	1.14861	8.37721e-10	0.780296	0.000707179
Pdzk1ip1	0.122989	0.365377	0.725199	5.35741e-12	0.60221	8.49558e-07
Pf4	0.400473	4.67843e-06	1.09579	8.5982e-38	0.695317	3.88923e-12
Pglyrp2	0.517365	0.0582291	1.24038	7.02551e-09	0.723011	0.00636908
Pifo	1.24029	0.0620273	2.3731	1.39359e-06	1.13282	0.0368269
Pkp3	0.25814	0.327902	0.90619	5.66618e-06	0.64805	0.0107342
Plin1	0.232205	0.490813	1.61667	2.51208e-10	1.38446	4.31627e-06
Pou2f2	0.223875	0.188662	1.03809	3.62168e-14	0.814214	5.907e-07
Pparg	0.180371	0.219257	1.07441	8.177e-23	0.894036	3.5607e-12
Ppbp	0.420942	4.42628e-06	1.08409	7.53592e-33	0.663152	8.47131e-10
Prlr	0.64078	0.168473	2.08336	4.04558e-13	1.44258	4.59762e-05
Prokr1	-0.040883	0.875855	0.707849	5.55466e-06	0.748732	4.96245e-05
Proser2	0.143485	0.417078	0.93328	1.13111e-13	0.789795	6.50764e-08
Prps2	-0.0221864	0.900282	0.634415	4.02224e-09	0.656602	1.93958e-07
Prr16	-0.348921	0.362964	0.73495	0.00704841	1.08387	0.00160269
Prr32	1.07652	0.907872	4.45554	1.73095e-17	3.37902	2.07727e-07
Prss12	-0.118195	0.79864	0.628202	0.0367826	0.746397	0.0448271
Ptger3	0.204831	0.294951	1.02931	3.29981e-13	0.824479	7.60326e-07
Ptgfr	0.213806	0.241699	1.137	8.72074e-18	0.923195	3.11188e-09
Ptprcap	-0.422652	0.00146282	0.62296	4.55041e-07	1.04561	1.40171e-13
Pvt1	0.00835515	0.980593	0.61927	0.000476463	0.610915	0.00711174
Rab19	0.257768	0.380364	0.986765	2.263e-06	0.728997	0.0049403
Rab27b	0.363625	0.00134661	1.07374	2.3853e-24	0.710119	1.00966e-08
Ralgps2	-0.0189134	0.912989	0.916855	2.06244e-20	0.935768	2.76411e-16
Rarres2	-0.013216	0.952486	1.02261	2.05461e-17	1.03582	2.07379e-13
Rasal1	-0.0496503	0.897647	0.899597	2.69693e-05	0.949247	0.000812897
Rasd1	-0.158156	0.563971	0.963791	1.0885e-08	1.12195	5.77336e-08
Rasgrp1	-0.0553807	0.814161	1.0122	1.49672e-12	1.06758	3.39238e-10
Rasl10a	0.380196	0.220142	1.20289	7.04324e-08	0.822696	0.00267629
Rbp4	-0.535645	0.0043994	0.599893	0.000507956	1.13554	9.49372e-09
Rbp7	0.0987802	0.835196	1.04811	9.57373e-05	0.949333	0.00543319
Retreg1	0.55944	0.00223687	1.26585	7.7592e-13	0.706413	0.00135724
Rgs17	-1.51676	0.240977	1.57725	0.023465	3.09402	0.0133046
Rhpn2	0.239114	0.248065	1.01181	1.47904e-11	0.772693	2.94506e-05
Ric3	0.518789	0.00458919	1.19795	1.11048e-14	0.679157	0.000344956
Rnase13	0.0677745	0.904131	1.109	6.6985e-05	1.04123	0.00661596
Rnase6	0.1148	0.579204	0.869401	2.43232e-09	0.754601	1.53092e-05
Rpl38-ps2	-0.0124258	0.978881	0.962297	3.32612e-05	0.974723	0.000516101
Rps6ka6	-1.07731	0.0656787	0.787571	0.049834	1.86488	0.00099871
Rundc3a	0.119824	0.686433	1.13601	3.33491e-10	1.01619	2.61122e-06
S1pr5	0.403311	0.279429	1.21899	7.16085e-06	0.815676	0.0165355
Scd1	0.44104	0.0483014	2.2114	8.0387e-30	1.77036	3.04203e-14
Scel	0.568533	0.321037	2.3959	1.204e-12	1.82736	1.32324e-05
Scml4	0.0167854	0.955013	0.742305	5.59451e-06	0.72552	0.000295281
Scn8a	0.15262	0.859667	1.33105	0.00779662	1.17843	0.0491515
Sdsl	-0.0812934	0.766732	0.773039	8.15906e-06	0.854332	2.23864e-05
Sele	0.124391	0.559603	0.736272	3.47748e-07	0.611881	0.000584266
Selenbp1	0.039582	0.847351	0.725025	2.88398e-08	0.685443	9.66992e-06
Serpina3b	0.571618	0.00486073	1.83205	5.40925e-29	1.26043	1.29392e-11
Serpina3c	-0.172571	0.563971	1.0222	1.34317e-06	1.19477	1.06695e-06
Serpini1	0.121221	0.682217	0.760737	0.000140076	0.639516	0.0102862
Sh2d4a	0.40352	0.00368432	1.07339	1.00627e-18	0.669872	3.97489e-06
Sh3bgrl2	0.238572	0.178181	0.869919	2.20061e-09	0.631347	0.000317138
Sh3rf2	0.357594	0.246636	1.24707	1.0475e-06	0.88948	0.00570228
Shisa8	-0.37279	0.496224	1.33454	7.86338e-05	1.70733	0.00031898
Sit1	-0.124193	0.813699	1.16234	6.34127e-05	1.28654	0.000158301
Slamf7	0.3704	0.0180953	1.11776	6.57719e-17	0.747355	4.53319e-06
Slamf9	0.156218	0.555255	1.44165	3.15365e-18	1.28543	2.41338e-10
Slc16a12	-0.149332	0.684405	0.906243	5.54186e-05	1.05558	0.00010887
Slc16a5	0.228771	0.736863	1.31078	0.00202106	1.08201	0.0325997
Slc24a3	0.221961	0.193555	0.807964	1.44335e-09	0.586003	0.000290134
Slc24a5	0.186516	0.406382	1.00602	1.98008e-10	0.819502	1.0303e-05
Slc25a21	-0.112945	0.548985	0.632498	1.69058e-06	0.745443	8.37126e-07
Slc6a13	0.381021	0.074937	0.972253	3.67596e-08	0.591232	0.00565205
Slc7a10	-0.057901	0.890389	1.27881	1.9691e-07	1.33671	6.48344e-06
Slco1a4	0.418207	0.639399	1.92561	8.81913e-05	1.5074	0.0129629
Slfn10-ps	0.306329	0.354211	0.982884	6.30257e-05	0.676554	0.0290369
Sln	0.505997	0.0645009	2.46862	4.95994e-32	1.96262	1.23004e-15
Smoc1	0.0126642	0.964343	1.04965	3.01453e-11	1.03699	2.43887e-08
Snca	0.0987537	0.470537	0.840483	1.51331e-16	0.741729	3.76015e-10
Sncg	0.235409	0.30852	1.7538	1.51186e-24	1.51839	8.21597e-14
Snx31	-0.116516	0.891509	1.08833	0.0268861	1.20484	0.0392006
Spata24	-0.223793	0.300415	0.714072	9.48379e-06	0.937864	5.37201e-07
Spef2	-0.0505874	0.926144	0.852212	0.00547843	0.902799	0.0229872
Spin2c	-0.0125648	0.977142	1.57064	0.00206182	1.5832	0.0200994
Spo11	0.456773	0.27792	1.24019	1.9319e-05	0.783412	0.0392006
St6galnac5	0.344409	0.435495	1.33159	8.54654e-06	0.987184	0.00913478
St8sia6	-0.0530859	0.815071	0.708662	9.00737e-07	0.761748	1.28051e-05
Stfa3	0.585528	0.115704	1.37557	3.09579e-06	0.790043	0.0255621
Stk3	0.0426396	0.815475	0.684234	2.48409e-09	0.641594	2.52355e-06
Stum	0.387056	0.144074	1.05351	1.71576e-07	0.666455	0.00921962
Sucnr1	0.322719	0.599172	2.55036	2.72509e-18	2.22764	1.16648e-09
Sv2a	-0.549907	0.0979669	0.657865	0.00967991	1.20777	0.000187093
Sv2c	0.225269	0.662414	1.12804	0.000455848	0.902774	0.0265995
Syp	0.0872992	0.813931	0.758317	0.000821285	0.671018	0.0198356
Syt13	0.0435926	0.951746	1.05274	0.00992399	1.00915	0.0405768
Sytl4	0.144463	0.430128	0.79442	4.4806e-09	0.649957	5.51214e-05
Tbxa2r	0.232888	0.299272	0.818697	3.10193e-06	0.585809	0.00730627
Tceal7	0.424719	0.0105272	1.4793	3.01007e-25	1.05458	6.02062e-10
Tcrg-C2	0.571617	0.417725	1.85963	3.49876e-05	1.28801	0.0282158
Tecrl	0.205045	0.841141	2.97521	2.05885e-11	2.77016	3.8571e-08
Tent5c	0.185587	0.0311628	0.826426	1.14829e-27	0.64084	2.61141e-13
Tesc	0.202646	0.296807	1.19504	3.98431e-17	0.992393	1.14666e-09
Tex9	-0.0539086	0.847657	0.598658	0.000687021	0.652567	0.00211153
Tgtp2	0.271023	0.276879	1.14786	1.62782e-10	0.876833	7.0987e-05
Tlr1	0.40768	0.0136209	1.0191	1.92642e-12	0.611416	0.000670503
Tmem163	-0.223351	0.513103	1.33018	1.06103e-10	1.55354	1.19264e-09
Tmem169	0.133149	0.82283	1.17619	0.00101095	1.04304	0.0120364
Tmem179	0.116227	0.84728	1.7405	2.51208e-10	1.62427	1.64632e-05
Tnfrsf13c	-0.47703	0.00891556	1.09784	9.29435e-13	1.57487	4.10345e-18
Tnfrsf8	-0.242793	0.676437	1.07784	0.0069057	1.32063	0.0127416
Tnfrsf9	-0.264321	0.545486	0.716677	0.0157718	0.980998	0.0139516
Tnnc1	0.121269	0.422733	1.2453	3.53183e-29	1.12404	2.53812e-18
Tnni1	0.131058	0.460717	1.33439	1.09217e-24	1.20333	1.29196e-15
Tnnt1	0.204639	0.209376	1.18341	4.13668e-19	0.978768	2.48839e-10
Tox	0.0446842	0.934718	1.26031	9.26841e-07	1.21562	0.000141927
Tpsb2	0.244446	0.489572	1.28399	4.17852e-08	1.03954	0.000286608
Trarg1	0.00727407	0.984661	1.52597	2.02026e-16	1.5187	3.62703e-12
Trbv12-2	-0.305233	0.726974	1.60912	0.000188765	1.91435	0.00119099
Trim5	0.321715	0.0619922	0.914656	9.72534e-11	0.592941	0.000766614
Trpm5	-0.191303	0.830147	1.59236	0.00800699	1.78366	0.0281292
Tshr	0.468165	0.0421667	1.24956	1.67839e-11	0.781394	0.000561171
Ttbk1	-0.0980729	0.867813	1.14952	0.000112563	1.2476	0.00272093
Ttc30b	0.0409866	0.898814	0.654044	0.000829628	0.613058	0.0105916
Ttc39aos1	0.104229	0.873376	1.45846	1.78544e-05	1.35423	0.000877627
Tubb1	0.528483	2.01633e-11	1.12902	3.03668e-45	0.600536	1.44904e-10
Ube2l6	0.102144	0.389034	0.863803	9.09426e-22	0.76166	2.5631e-13
Wdpcp	-0.111047	0.674927	0.669571	0.000127773	0.780618	0.00022212
Wdr93	0.111344	0.924795	1.63037	0.00531942	1.51903	0.0416033
Xcr1	0.521505	0.315194	1.7648	1.04223e-07	1.2433	0.00254985
Xist	1.26957	0.152912	5.81155	2.13375e-17	4.54198	1.70224e-09
Zc3h12d	0.257003	0.215154	1.12083	5.76917e-13	0.863823	6.81023e-06
Zc3h6	-0.0492611	0.849343	0.837961	8.47834e-08	0.887222	2.08761e-06
Zcchc18	0.293592	0.356147	1.60035	2.77342e-14	1.30676	6.22659e-07
Zfp119b	0.0293444	0.920168	0.662034	0.000120328	0.63269	0.00267228
Zfp759	0.0896886	0.702944	0.691512	7.19791e-06	0.601824	0.00160925
Zfp951	-0.0635037	0.841552	0.649868	0.00101694	0.713372	0.00304011
Zfp960	0.088263	0.850802	0.913432	0.00101972	0.825169	0.0175798
Zg16	-0.632829	0.226406	0.887148	0.0150696	1.51998	0.00109013
Zpbp2	-0.0477246	0.950787	1.14142	0.00493612	1.18915	0.0134979
2410022M11Rik	-0.696289	0.0288448	0.745602	0.00177963	1.44189	1.60321e-06
4930570G19Rik	-6.89669	0.00505403	3.11424	4.55409e-05	10.0109	5.20607e-05
Calml3	-0.911985	9.32171e-06	1.50848	4.35857e-23	2.42046	9.34776e-37
Cd79b	-0.652487	9.61879e-13	0.844743	4.8955e-21	1.49723	2.16843e-47
Fcrla	-0.81506	5.20088e-12	0.682824	2.7598e-09	1.49788	8.97156e-30
Gm16015	-1.08794	0.030468	0.900845	0.01064	1.98878	3.91099e-05
Igsf1	-0.730884	0.00873811	0.599746	0.0084819	1.33063	4.53319e-06
Snn	-0.681732	2.67877e-08	0.770387	1.30291e-10	1.45212	6.1686e-26
Spock1	-4.96622	3.00447e-06	1.37682	0.0200218	6.34304	1.03781e-07
Vnn1	-0.955807	0.0165861	1.17488	8.66554e-06	2.13069	7.04253e-09
2019-09-01	0.246676	0.00921646	0.619213	1.07809e-12	0.372537	0.000499118
1110013H19Rik	0.605311	0.402433	1.46885	0.00363811	0.863541	0.176945
1110018N20Rik	0.482393	0.19629	0.960527	0.00114111	0.478133	0.212712
1500011B03Rik	0.197548	0.452838	0.7627	0.000103565	0.565152	0.0211639
1700028E10Rik	0.181896	0.671684	0.82989	0.003829	0.647993	0.0851374
1700060J05Rik	0.925902	0.178976	1.26127	0.049417	0.335366	0.662962
1810010H24Rik	0.325513	0.387919	0.961068	0.000356188	0.635556	0.0682087
1810062O18Rik	0.590025	0.326827	1.20071	0.00805333	0.610683	0.308991
2010008C14Rik	0.5382	0.118579	0.779392	0.00925069	0.241191	0.573985
2010309G21Rik	0.266502	0.833099	1.35285	0.0427649	1.08635	0.165868
2310010J17Rik	0.285892	0.294431	0.591978	0.00781571	0.306085	0.304688
2310016D03Rik	0.482885	0.0442006	0.970831	1.55454e-06	0.487946	0.0641954
2310030G06Rik	0.369532	0.0898905	0.79102	1.28201e-05	0.421488	0.0753138
2310034O05Rik	0.522372	0.502902	1.26369	0.0208362	0.741321	0.284508
2510046G10Rik	-0.0387554	0.948778	0.721073	0.0336875	0.759828	0.0767293
3110021N24Rik	-0.154376	0.828579	0.852832	0.0409755	1.00721	0.069117
3300005D01Rik	0.276098	0.567014	0.835028	0.0191873	0.558931	0.21875
4633401B06Rik	0.704718	0.0559112	0.731216	0.0309313	0.0264977	0.963836
4930413G21Rik	0.0573831	0.921038	0.681657	0.0390622	0.624274	0.157124
4930417O13Rik	0.555512	0.808494	1.38157	0.0426333	0.826055	0.409291
4930447C04Rik	0.35657	0.567274	1.081	0.0150524	0.724427	0.15125
4930458D05Rik	0.496128	0.211294	1.00321	0.000842978	0.50708	0.215614
4930480K23Rik	0.39701	0.189188	0.765511	0.0018588	0.368501	0.26347
4930509E16Rik	0.806225	0.151036	1.14738	0.0186168	0.34115	0.600202
4931406C07Rik	0.222194	0.0490443	0.685769	1.34171e-12	0.463575	7.35568e-05
4933431C10Rik	0.259424	0.60732	0.837303	0.0148636	0.577879	0.214418
4933433G15Rik	0.505488	0.474717	1.10174	0.0443151	0.596257	0.384232
5033406O09Rik	0.157228	0.601984	0.682241	0.00160792	0.525013	0.048446
5033421B08Rik	1.33569	0.0623425	2.02789	0.000386062	0.692204	0.333653
5430403G16Rik	0.218769	0.516996	0.706752	0.0036083	0.487984	0.119168
5430437J10Rik	0.518847	0.84427	1.73073	0.000921153	1.21188	0.12835
6330410L21Rik	0.319147	0.345998	0.759437	0.00353665	0.44029	0.191699
7530428D23Rik	0.46632	0.392039	1.24887	0.00093361	0.782545	0.0942271
9230112J17Rik	0.344207	0.488867	0.765967	0.0441424	0.42176	0.390034
9330132A10Rik	0.949682	0.210025	1.4225	0.0146977	0.472819	0.559813
9430034N14Rik	0.179642	0.785107	0.869126	0.0407171	0.689484	0.202826
9430073C21Rik	0.18023	0.321741	0.695361	2.97513e-07	0.515132	0.00239634
9930017N22Rik	0.488513	0.152482	1.11753	2.06002e-05	0.629018	0.0644844
9930111J21Rik1	0.414078	0.0578729	0.757354	7.43061e-05	0.343277	0.177894
9930111J21Rik2	0.520756	9.26386e-06	0.831256	4.7024e-13	0.3105	0.0385301
A830019P07Rik	1.04092	0.164575	2.18857	9.65134e-06	1.14766	0.0540049
Abcg3	0.394616	0.00320721	0.802456	1.57801e-10	0.407839	0.00922968
Abhd12	0.341028	0.000579185	0.64695	1.79404e-11	0.305922	0.0128497
Abhd6	0.217261	0.211697	0.62659	8.5086e-06	0.40933	0.0241129
Acer2	0.476594	0.0579437	0.930619	5.90473e-05	0.454025	0.129788
Acot1	0.57055	0.0293579	0.717686	0.00337421	0.147136	0.682179
Acot6	0.505567	0.00226671	0.795447	1.85978e-07	0.28988	0.156178
Acox2	0.558481	0.921207	2.1782	5.28835e-05	1.61972	0.114733
Acoxl	0.607779	0.573735	1.82332	0.00492826	1.21554	0.166078
Acsbg1	0.66253	0.064964	1.17755	4.4673e-05	0.515023	0.173439
Acsl6	0.325973	0.0178247	0.696113	2.70396e-08	0.37014	0.0212721
Acsm3	0.385067	0.306331	0.960756	0.000887866	0.575689	0.117428
Acss3	0.328926	0.124618	0.829286	1.64888e-06	0.500359	0.0236622
Adap2	0.381392	0.00994593	0.620341	6.51995e-06	0.238949	0.198279
Adgb	0.194826	0.711233	0.963344	0.00332974	0.768518	0.0668342
Adgre4	0.39951	0.00130296	0.837755	5.56751e-13	0.438245	0.00247697
Adrb1	0.249382	0.698014	0.959353	0.0228886	0.709971	0.205223
Afp	0.959284	0.0941634	1.60269	0.000441002	0.643409	0.21875
Aif1	0.524382	0.000125239	1.00004	1.75526e-14	0.475654	0.00348971
Ak4	0.40604	0.00295581	0.868007	1.3541e-12	0.461967	0.00305657
Akap6	0.538234	1.20854e-05	0.624296	1.361e-06	0.0860617	0.672638
Akr1b7	0.510475	0.57136	1.52198	0.0112833	1.01151	0.128586
Akr1c19	0.276415	0.608976	0.876738	0.0226332	0.600323	0.227656
Aloxe3	0.625918	0.310108	1.08947	0.0201724	0.463549	0.463666
Als2cr12	0.798644	0.277696	1.3102	0.0299105	0.511554	0.536257
Ankef1	0.459968	0.231946	1.14968	0.000356188	0.689714	0.0854576
Ankrd35	0.340465	0.0460215	0.869741	3.611e-09	0.529276	0.00342174
Ankrd55	0.907717	0.26895	2.17138	0.00125956	1.26367	0.108763
Apoe	0.546152	0.000163409	0.829246	1.78392e-08	0.283094	0.15693
Arap2	0.397864	0.00635507	0.814885	2.11074e-09	0.417021	0.0155895
Arg1	0.73769	0.547596	1.95738	0.000398779	1.21969	0.0913676
Arhgap18	0.300259	0.00672531	0.600341	1.20265e-08	0.300082	0.024862
Arhgap6	0.193012	0.222545	0.770338	1.35412e-09	0.577326	0.000158301
Arhgdig	0.226445	0.671488	0.788219	0.0371748	0.561775	0.235071
Armh4	0.19679	0.300815	0.646789	2.16549e-05	0.449998	0.0161563
Arrdc3	0.237229	0.0814856	0.718658	1.90853e-09	0.481429	0.00102965
Arxes2	0.251168	0.46152	0.704847	0.00458726	0.45368	0.18697
Ascl2	-0.648328	0.508227	1.63135	0.0103435	2.27967	0.0814099
Atp1a4	0.312686	0.71404	1.56574	0.00175433	1.25305	0.051207
Atp2a2	0.357593	0.0057192	0.658094	2.2122e-07	0.3005	0.0666868
Atp8b5	0.562015	0.232492	1.00392	0.0091615	0.441904	0.379249
AU041133	0.249904	0.476131	0.751744	0.00377834	0.50184	0.129696
B930094E09Rik	0.53948	0.611263	1.38392	0.049082	0.844444	0.368269
Batf2	0.673968	0.102286	1.27922	4.28302e-05	0.605254	0.144773
Batf3	0.506441	0.159254	1.13922	2.72391e-05	0.632775	0.0954403
Bbof1	0.36381	0.152794	0.884529	1.33383e-05	0.520719	0.0434247
BC002189	0.411712	0.324997	0.921835	0.00273158	0.510123	0.214197
BC055308	0.0686371	0.931073	1.10005	0.00723348	1.03141	0.0582599
BC060293	0.0789185	0.954366	1.34412	0.0200716	1.2652	0.132484
BC064078	0.561553	0.00517233	1.06891	1.34096e-09	0.507354	0.0256108
BC147527	0.175351	0.471609	0.619023	0.000807318	0.443672	0.0647428
Bche	0.24539	0.134591	0.767671	5.47383e-09	0.522281	0.00152257
Bnc2	0.467513	0.118172	0.618168	0.0241584	0.150655	0.704497
Bnip3l	0.278387	0.0166883	0.827885	7.70067e-15	0.549498	1.74469e-05
Bspry	0.847661	0.145219	1.94787	1.08484e-05	1.10021	0.0504626
Btaf1	0.421608	0.00228238	0.731537	8.97135e-08	0.309929	0.0834343
C1qa	0.423811	0.000570633	0.791011	7.00833e-11	0.3672	0.0178669
C1ra	0.366726	0.00192066	0.825417	6.15979e-14	0.458691	0.000712058
C1s1	0.313573	0.0157009	0.638074	1.6879e-07	0.324502	0.0376227
C1s2	0.340939	0.952217	1.95633	0.0169723	1.61539	0.13208
C330013E15Rik	0.306319	0.606725	1.24052	0.000856051	0.934198	0.0578954
C430042M11Rik	0.695867	0.0671589	1.14114	0.000350159	0.445272	0.29981
C4b	0.428567	0.0109274	0.591992	0.000457227	0.163425	0.499011
Cacna1d	0.332458	0.144329	0.811946	7.40766e-06	0.479488	0.0506348
Cacna2d2	0.487152	0.193713	0.778239	0.0111447	0.291087	0.495445
Calm4	0.991455	0.338605	1.83472	0.0190208	0.843264	0.3399
Camk2b	0.52703	3.21544e-07	0.767752	6.22633e-13	0.240723	0.0964978
Camk2n1	0.433031	0.0123288	0.7978	1.11459e-06	0.364769	0.0863137
Car5b	0.249196	0.340907	0.680199	0.00196632	0.431003	0.122243
Casp1	0.412397	5.89081e-05	0.590175	1.04151e-08	0.177778	0.210547
Cass4	0.31076	0.0835509	0.624968	7.82713e-05	0.314208	0.121796
Cbx7	0.17736	0.145219	0.630692	6.45125e-10	0.453332	0.000260878
Ccdc112	0.110556	0.765044	0.605419	0.0153716	0.494863	0.111661
Ccdc136	0.363819	0.0413177	0.80845	3.48644e-07	0.444631	0.0276092
Ccdc152	0.246726	0.494824	0.618127	0.0317173	0.371401	0.297132
Ccdc40	-0.00237505	0.997629	0.69508	0.0342664	0.697455	0.0983973
Ccdc85a	0.509302	0.00124633	0.9887	1.96729e-11	0.479398	0.0112497
Ccl11	0.563537	0.00592194	1.00278	3.40682e-07	0.43924	0.0853123
Ccl24	0.0839092	0.860646	0.620948	0.0478242	0.537039	0.182243
Ccr6	0.544766	0.145629	1.04971	0.00227843	0.504947	0.163777
Ccr9	0.28057	0.188528	0.757138	1.52547e-05	0.476567	0.0284667
Cd200r1	0.489327	0.000144082	0.612619	2.25643e-06	0.123292	0.515213
Cd247	0.49909	0.034862	1.04457	1.15978e-07	0.545485	0.0312451
Cd59a	0.0737663	0.644692	0.634231	1.6983e-08	0.560465	2.53023e-05
Cd7	0.460222	0.0218309	0.617393	0.00111739	0.157171	0.56908
Cdcp1	1.00084	0.0519407	1.50269	0.000565	0.501853	0.368
Cdhr4	0.178311	0.692054	0.731783	0.0135844	0.553472	0.154142
Cdkl3	0.274759	0.163659	0.802245	2.8696e-07	0.527486	0.00639935
Cerkl	0.54225	0.12699	1.17476	2.05698e-05	0.632512	0.0761096
Ces2c	0.454691	0.43795	1.19772	0.0118641	0.743027	0.152646
Chpt1	0.322461	0.00104951	0.588039	1.43872e-09	0.265579	0.0333102
Chrnd	0.620109	0.0628965	0.811906	0.00876421	0.191797	0.678192
Chst1	0.534674	0.000343146	0.816093	8.90704e-09	0.28142	0.141834
Cib3	0.272857	0.768546	1.50541	0.00500733	1.23256	0.0568698
Cidea	0.258462	0.500057	0.632167	0.0382825	0.373704	0.32678
Cir1	0.194425	0.300931	0.682053	4.36531e-06	0.487628	0.00792646
Clec4b1	0.406402	0.131805	0.714995	0.00215999	0.308593	0.318602
Clec9a	0.574962	6.58565e-05	0.74752	1.27483e-07	0.172558	0.392332
Clpx	0.213673	0.0589921	0.594823	4.04834e-09	0.38115	0.00218715
Cmya5	0.357346	0.00118685	0.638217	5.48158e-09	0.280871	0.0482404
Cngb1	0.370886	0.346364	0.640931	0.0457574	0.270045	0.541403
Cnrip1	0.407902	0.0401052	0.698346	9.35812e-05	0.290444	0.214197
Colq	0.362622	0.0253371	0.705673	4.8654e-07	0.343051	0.0679986
Coq8a	0.519619	0.000634583	0.933082	4.9001e-10	0.413464	0.036036
Cpeb1os1	0.324565	0.200695	0.650927	0.00147326	0.326362	0.241338
Cr2	0.471722	0.0419825	0.747519	0.000855036	0.275797	0.336711
Crbn	0.158112	0.17019	0.612682	1.70038e-10	0.45457	7.80965e-05
Crebrf	0.391105	0.0059962	0.596864	2.10263e-05	0.205759	0.287964
Creg1	0.344056	0.000126052	0.680085	1.96588e-14	0.336029	0.00261037
Creg2	0.27577	0.645087	0.865204	0.0437207	0.589433	0.295008
Crisp3	1.43684	0.0716489	1.68508	0.0369365	0.248241	0.793147
Ctcflos	0.487578	0.0551639	0.943245	8.223e-06	0.455667	0.0973421
Cth	0.372651	0.181128	0.715622	0.00165	0.342971	0.270696
Ctla2a	0.367894	0.00296898	0.887416	5.23725e-15	0.519523	0.000140109
Cx3cr1	0.419893	0.00288474	1.00347	4.96668e-15	0.583574	0.000228869
Cygb	0.333552	0.0054611	0.821456	3.48368e-14	0.487904	0.000252018
Cyp2j9	0.46772	0.0905223	0.61005	0.0163828	0.14233	0.699569
Cyp4v3	0.180505	0.308497	0.759499	4.52007e-08	0.578993	0.000650997
Cyp4x1	0.584525	0.315654	1.47214	0.000798736	0.887611	0.07828
D630033O11Rik	0.524507	0.174856	1.21032	7.23136e-05	0.685813	0.0503791
Dcst1	0.296622	0.613463	0.982126	0.00897449	0.685505	0.191649
Dct	1.13915	0.0747137	1.50469	0.00805453	0.36555	0.623668
Ddx4	0.416175	0.234598	0.877881	0.00144845	0.461705	0.176511
Decr1	0.344922	0.00203414	0.673499	6.21739e-10	0.328577	0.0179114
Dennd5b	0.404234	0.00737303	0.929553	1.67839e-11	0.525319	0.00243949
Dmd	0.490005	6.39623e-08	0.587969	8.58318e-10	0.0979631	0.499384
Dnaaf3	0.595457	0.0906961	1.04651	0.000585251	0.451054	0.273171
Dpt	0.529515	0.00119116	0.697769	3.23605e-05	0.168253	0.487992
Dscam	-0.0386665	0.967179	1.21193	0.0116601	1.2506	0.0590237
Dusp18	0.405276	0.000640104	0.708827	2.62678e-10	0.303551	0.0394917
Dyrk4	0.0223369	0.986144	1.39468	0.0322392	1.37234	0.0968944
E230029C05Rik	0.549259	0.00893186	0.885053	5.06661e-06	0.335794	0.188034
Ech1	0.272874	0.00240735	0.792447	8.76719e-21	0.519573	2.38155e-07
Eepd1	0.369324	0.0260033	0.745077	1.63831e-06	0.375753	0.0631523
Ehd3	0.116532	0.347874	0.61189	1.32063e-10	0.495358	1.25022e-05
Emx2os	-0.852247	0.478032	1.22697	0.0089743	2.07922	0.0968531
Epb41	0.15876	0.0564079	0.64965	5.1598e-19	0.490891	8.07486e-09
Epb41l3	0.477201	0.0393645	0.603215	0.00740654	0.126014	0.712594
Epcam	0.46406	0.163571	1.05313	3.75764e-05	0.589072	0.0795414
Epha7	0.360491	0.235859	0.773352	0.00142211	0.412861	0.208897
Ephx2	0.545727	0.000156847	0.721086	1.1559e-06	0.175359	0.409698
Epsti1	0.427085	0.000213967	0.659931	7.47148e-09	0.232845	0.12835
Ero1lb	0.413736	0.000672214	0.638804	1.07128e-07	0.225068	0.170395
Espn	0.296575	0.342738	0.82616	0.000283833	0.529585	0.084395
F2	1.04344	0.232724	1.68859	0.0102028	0.645154	0.443851
F2r	0.0886886	0.618868	0.673584	1.59754e-07	0.584896	0.000129347
F2rl3	0.251122	0.0888865	0.716311	1.34043e-08	0.465189	0.00258685
F730043M19Rik	0.187129	0.517635	0.663789	0.00115866	0.476661	0.0926234
F730311O21Rik	0.429923	0.0887271	0.679292	0.00338477	0.249368	0.439896
F8	0.406616	0.0278753	0.795964	2.2208e-06	0.389348	0.0694293
Fabp3	0.377087	0.00622886	0.880951	1.91816e-11	0.503864	0.001873
Fah	0.323504	0.161783	0.77853	7.90483e-05	0.455026	0.0762843
Fam174b	0.423015	0.0223057	0.987059	4.92766e-10	0.564044	0.00311562
Fam186a	0.705401	0.462489	1.60714	0.0121979	0.901741	0.309059
Fam81b	1.30079	0.0534537	1.68332	0.00283605	0.382533	0.599977
Fbxw10	0.0760525	0.888839	0.70337	0.0317372	0.627318	0.134718
Fcna	0.272586	0.106567	0.742685	6.19277e-07	0.470099	0.0109888
Fgd2	0.38664	0.00603621	0.634657	3.50693e-06	0.248016	0.179159
Fgf1	0.238756	0.0524102	0.744271	3.35853e-12	0.505515	9.45481e-05
Fgf2	0.276468	0.0978169	0.833256	3.65996e-09	0.556787	0.00133001
Fggy	0.337274	0.0541746	0.604863	0.000115314	0.267589	0.205371
Fndc7	0.371904	0.594874	1.3017	0.00524523	0.929797	0.121851
Frmpd4	0.714045	0.326897	1.26562	0.0265856	0.55157	0.475671
Gabarapl1	0.367068	4.607e-05	0.69159	8.89013e-15	0.324522	0.00375769
Gabra3	0.427589	0.184111	1.01274	4.55016e-05	0.585147	0.0749305
Gata3	0.676272	0.063329	1.31939	6.22528e-06	0.643117	0.072919
Gbp2	0.362923	0.00173651	0.849067	1.39914e-15	0.486144	0.000227683
Gchfr	0.361668	0.351776	0.84146	0.0070829	0.479792	0.209513
Ggt6	1.62098	0.0819024	2.61686	0.000393369	0.995873	0.208128
Ghr	0.226675	0.0154928	0.636026	1.59903e-13	0.40935	8.07397e-05
Ghrl	0.824473	0.0901122	1.35441	0.000453643	0.529939	0.300899
Gimap9	0.344927	0.0949893	0.597479	0.00180364	0.252553	0.326524
Gm10010	1.18933	0.0952496	1.54916	0.0115614	0.359822	0.671055
Gm10177	0.216395	0.661131	0.966522	0.00408684	0.750126	0.0731346
Gm10371	0.140239	0.553032	0.611323	0.000442361	0.471084	0.0233952
Gm10416	0.635064	0.403242	1.4233	0.00759184	0.788235	0.25086
Gm10647	0.72091	0.273382	1.42467	0.00504806	0.703756	0.276649
Gm10863	0.125948	0.821384	0.848604	0.012045	0.722656	0.103841
Gm10916	-0.439715	0.717479	1.33312	0.0350723	1.77283	0.0886413
Gm11346	0.19629	0.574247	0.790104	0.00168942	0.593815	0.0607582
Gm11613	0.349817	0.0993366	0.747147	2.19872e-05	0.39733	0.0814786
Gm11716	0.390719	0.0132821	0.596671	5.6808e-05	0.205951	0.321427
Gm11734	0.567826	0.158246	0.958225	0.00277111	0.390399	0.38445
Gm11837	0.449133	0.388741	1.17742	0.00210448	0.728289	0.111991
Gm12847	0.723195	0.408649	1.40904	0.0336454	0.685847	0.417366
Gm12992	0.425311	0.275274	0.749951	0.0176686	0.32464	0.449391
Gm13206	0.454512	0.47369	0.939942	0.0437659	0.485431	0.437374
Gm13456	0.480479	0.0124199	0.625588	0.00242721	0.145109	0.602324
Gm13710	0.655919	0.0557265	0.730353	0.021418	0.0744338	0.885921
Gm13943	0.341964	0.275148	0.714503	0.00457001	0.37254	0.264226
Gm14137	0.285917	0.35127	0.591404	0.0163397	0.305487	0.387388
Gm14221	0.300692	0.408751	0.603623	0.0456807	0.302931	0.435377
Gm14257	0.897913	0.145225	1.6665	0.000192736	0.768592	0.162027
Gm14261	0.413719	0.232724	0.7942	0.00590513	0.380482	0.304824
Gm14305	0.310387	0.288363	0.597745	0.0144641	0.287358	0.370855
Gm14326	0.268393	0.1106	0.711343	3.26715e-07	0.44295	0.0116001
Gm14410	0.298697	0.390028	0.708107	0.00838155	0.40941	0.251613
Gm15232	0.467648	0.287966	0.79076	0.0385719	0.323113	0.535532
Gm15433	0.890979	0.352033	2.22932	0.000392251	1.33834	0.0972875
Gm15469	0.17066	0.741982	0.728961	0.0308256	0.558301	0.20829
Gm15503	0.665811	0.327737	1.24612	0.0119754	0.580312	0.394274
Gm15523	0.681966	0.0725385	0.891581	0.0060753	0.209615	0.662504
Gm15551	0.96502	0.189133	1.46305	0.0122384	0.49803	0.488075
Gm15601	0.573562	0.021377	0.958619	7.94684e-06	0.385057	0.181999
Gm15657	0.95001	0.127921	1.46004	0.014933	0.510035	0.4576
Gm15694	0.600791	0.641245	1.87534	0.0164063	1.27455	0.209287
Gm15696	-0.0630425	0.946084	1.21964	0.0202772	1.28269	0.0530181
Gm15753	0.621739	0.127831	1.10215	0.00106761	0.48041	0.298917
Gm15983	0.632987	0.103403	0.799829	0.0200757	0.166843	0.748814
Gm16093	0.635939	0.522048	1.80006	0.0043798	1.16412	0.113072
Gm16577	0.251268	0.827355	1.44544	0.0209919	1.19417	0.145001
Gm16702	2.67634	0.399211	4.26089	2.03361e-06	1.58454	0.0930236
Gm1673	0.618094	0.112571	0.851372	0.0145502	0.233279	0.626579
Gm17529	0.515567	0.470994	1.08415	0.0322457	0.568585	0.405632
Gm17749	0.125475	0.891577	1.20135	0.0170783	1.07588	0.102888
Gm19345	0.538042	0.316254	1.15126	0.00461694	0.613219	0.272627
Gm19585	0.631691	0.300415	1.03924	0.0395009	0.407545	0.532395
Gm19684	0.414825	0.596791	1.2245	0.0190646	0.809675	0.255201
Gm20337	0.637604	0.169225	0.928531	0.0176925	0.290928	0.592043
Gm20633	0.205225	0.696801	0.843247	0.0159384	0.638022	0.154142
Gm2115	0.465903	0.323993	0.96722	0.00741302	0.501317	0.292921
Gm22000	0.588821	0.792363	2.47392	0.00053567	1.8851	0.0668342
Gm25747	0.516529	0.0671726	0.613867	0.0147686	0.0973378	0.817548
Gm26514	0.518829	0.245284	0.797926	0.0404011	0.279097	0.624483
Gm26535	-0.0742451	0.912989	1.21567	0.0408688	1.28991	0.0834792
Gm26569	0.463781	0.137061	0.840887	0.00131967	0.377106	0.276254
Gm26799	0.330997	0.603992	1.3317	0.000680638	1.0007	0.055382
Gm26839	0.377036	0.875909	1.20568	0.0358693	0.828641	0.337735
Gm28096	0.154714	0.878185	1.28523	0.0227966	1.13051	0.127026
Gm28512	0.0325737	0.953575	0.653873	0.0423886	0.621299	0.10386
Gm29237	0.376004	0.225432	0.620279	0.0159384	0.244275	0.502297
Gm29460	0.159974	0.915309	1.55846	0.0346821	1.39849	0.169695
Gm30054	0.208494	0.798829	1.21452	0.0101186	1.00603	0.0833346
Gm31126	0.338848	0.546899	0.812498	0.04645	0.47365	0.370533
Gm31583	0.299004	0.380309	0.587723	0.0399081	0.288719	0.438867
Gm31793	1.28492	0.138681	1.65643	0.0415269	0.371517	0.67741
Gm32914	-0.461525	0.654265	1.24776	0.0359689	1.70928	0.0536713
Gm34006	0.375706	0.580161	1.03247	0.0307777	0.65676	0.279566
Gm34121	1.08087	0.0529425	1.0974	0.0407589	0.0165333	0.985619
Gm34907	0.171893	0.859539	1.35969	0.00636294	1.18779	0.0880567
Gm37062	-0.0926335	0.930627	1.24268	0.0255359	1.33531	0.0553494
Gm37660	0.344785	0.64288	1.03807	0.0467905	0.693283	0.285841
Gm38248	0.57154	0.0802199	0.61086	0.0493178	0.0393194	0.94015
Gm38319	0.680629	0.427331	1.84459	0.000610147	1.16396	0.0880567
Gm4070	0.365751	0.317024	0.868763	0.00197593	0.503012	0.169238
Gm42141	0.221679	0.795238	1.33207	0.00392077	1.11039	0.0764251
Gm42372	0.852273	0.26699	1.44044	0.0226215	0.588165	0.477563
Gm42531	0.904457	0.103099	1.27703	0.00841359	0.372571	0.545086
Gm42548	0.89612	0.222685	1.36621	0.0177212	0.470088	0.545763
Gm42572	0.331829	0.584943	1.11721	0.00589353	0.785383	0.137149
Gm42735	0.289542	0.631644	0.987924	0.0141538	0.698382	0.177597
Gm42798	0.70681	0.152351	1.26089	0.000869916	0.554076	0.258347
Gm42940	0.385363	0.266091	0.777457	0.00571975	0.392094	0.295563
Gm43185	0.293289	0.293846	0.772653	0.000288799	0.479364	0.0784499
Gm43328	0.425085	0.0575257	0.86429	5.88833e-06	0.439205	0.069582
Gm43339	1.13573	0.484363	1.75357	0.0108482	0.617838	0.523499
Gm43844	0.813406	0.136259	1.4745	0.000816398	0.661093	0.189051
Gm44220	0.0784831	0.827925	0.642398	0.00367681	0.563915	0.053249
Gm44386	0.542204	0.000136758	0.653484	4.15437e-06	0.11128	0.606073
Gm44677	0.654245	0.504167	2.03871	0.000915946	1.38446	0.0584315
Gm45094	0.272277	0.583196	0.866931	0.0112357	0.594653	0.174895
Gm45188	0.824094	0.0982638	1.20424	0.00265958	0.380144	0.509944
Gm45203	0.851116	0.136279	1.03127	0.0465737	0.18015	0.809118
Gm45251	0.299222	0.76891	1.44596	0.00963434	1.14674	0.141809
Gm454	1.04124	0.145349	1.27834	0.0275389	0.237108	0.791889
Gm45546	0.452088	0.535146	1.38683	0.00534689	0.934746	0.120565
Gm45871	0.131377	0.612655	0.591277	0.00154803	0.4599	0.0553436
Gm46218	0.457585	0.580234	1.27711	0.0233683	0.819527	0.254257
Gm46447	0.0295895	0.979787	1.10965	0.0366528	1.08007	0.125166
Gm47015	0.845401	0.122623	1.74745	1.02887e-05	0.902048	0.0626726
Gm47550	0.444681	0.208502	0.957912	0.000447051	0.513231	0.151401
Gm47572	0.458806	0.279716	1.12758	0.000341626	0.66877	0.0937695
Gm47573	0.751599	0.197525	1.05233	0.0382825	0.300726	0.660376
Gm47798	0.157743	0.533623	0.698171	9.41133e-05	0.540428	0.0169478
Gm47827	0.168047	0.700558	0.684273	0.0200757	0.516226	0.177597
Gm47898	0.565664	0.0291689	0.891577	6.37008e-05	0.325913	0.280837
Gm47917	0.324412	0.605404	1.14028	0.00691546	0.815867	0.138258
Gm4813	1.40506	0.0895522	2.12542	0.0013692	0.720366	0.338747
Gm48194	0.538868	0.00729161	0.668158	0.000664004	0.12929	0.652168
Gm48719	0.226897	0.77608	1.36153	0.00426704	1.13463	0.0597172
Gm49041	0.485422	0.200638	0.917757	0.00354358	0.432335	0.286392
Gm49492	0.399224	0.151819	0.848531	9.91533e-05	0.449307	0.125506
Gm5511	1.12414	0.0738639	1.60582	0.0110249	0.481681	0.47063
Gm5970	0.279728	0.926144	1.40641	0.00923503	1.12668	0.165114
Gm6545	0.545049	0.0885978	0.917924	0.000661528	0.372875	0.309435
Gm6712	0.141689	0.712227	0.616989	0.0226454	0.475301	0.172495
Gm6969	0.345548	0.619663	1.0401	0.0493699	0.694557	0.297483
Gm7276	-1.22739	0.354149	1.7022	0.0186345	2.92959	0.135749
Gm8013	0.551455	0.281129	1.09071	0.00466679	0.539255	0.29866
Gnaz	0.438933	0.000867065	1.0012	2.69318e-16	0.562263	0.000152348
Gng11	0.0804936	0.622928	0.604045	3.38955e-07	0.523552	0.000199713
Gp1bb	0.071379	0.938879	1.24199	0.0218709	1.17061	0.0569851
Gp6	0.502235	4.95347e-05	1.08464	1.41649e-19	0.582402	5.89637e-05
Gpm6a	0.474891	0.00356273	0.990241	2.78831e-11	0.51535	0.00549327
Gpr1	0.0593257	0.902213	0.753736	0.00935942	0.694411	0.055382
Gramd1c	0.319052	0.0816802	0.647679	7.17298e-05	0.328627	0.112599
Grhl1	0.0611657	0.911025	0.839428	0.00547984	0.778263	0.0517586
Gria4	1.08502	0.164575	1.92834	0.000610996	0.843314	0.231102
Gstk1	0.292405	0.019408	0.646801	9.90222e-09	0.354396	0.0137602
Gvin1	0.0184976	0.975323	0.732324	0.0248645	0.713826	0.0882393
Gypa	0.050888	0.684307	0.623984	1.2066e-12	0.573096	1.51672e-08
Gzmb	0.237618	0.624181	0.853342	0.012886	0.615724	0.154212
H2-DMa	0.418257	0.000216633	0.930047	3.70554e-18	0.511789	0.000100969
H2-K1	0.394871	1.36896e-06	0.730366	1.71552e-18	0.335496	0.00131499
H2-M6-ps	0.71843	0.331987	1.16736	0.0398879	0.448927	0.574592
H2-Q4	0.189127	0.0796995	0.71142	1.04195e-14	0.522293	2.08761e-06
H2-Q7	0.55737	3.66754e-08	1.12021	6.94449e-29	0.562838	4.31627e-06
H2-T22	0.26955	0.0104323	0.706331	2.01666e-13	0.436781	0.000192471
H2-T23	0.315202	0.000554278	0.608252	1.1241e-11	0.29305	0.0100494
Hap1	0.413903	0.133476	0.623798	0.00895321	0.209895	0.54654
Hist1h2bg	0.320181	0.568633	0.849509	0.0350545	0.529328	0.326603
Hist4h4	0.0996002	0.873966	0.849141	0.0415743	0.74954	0.128796
Hlcs	0.431308	0.00156838	0.596208	9.59689e-06	0.1649	0.393723
Hmox1	0.368886	0.030885	0.773394	1.25542e-06	0.404507	0.0494566
Hook1	0.54104	4.32799e-07	0.79339	4.59996e-13	0.252351	0.0866614
Hoxa13	0.552998	0.0380053	0.785479	0.000970369	0.232482	0.481965
Hpn	0.108006	0.562002	0.634715	1.76856e-06	0.526709	0.00108862
Hpse	0.545067	7.76323e-08	0.704546	1.98662e-11	0.159479	0.284387
Hrh1	0.467658	0.306695	0.899475	0.0138684	0.431817	0.366267
Hs6st2	0.43689	0.0762448	0.916929	5.1959e-06	0.480039	0.0668342
Hsf2bp	0.262562	0.651274	0.847872	0.0342482	0.58531	0.274134
Htr2a	0.377683	0.0809694	0.857833	4.43158e-06	0.48015	0.031684
Ide	0.468052	0.0169234	0.870809	3.75028e-06	0.402757	0.104043
Idh2	0.410556	0.00917881	0.944098	2.57101e-10	0.533541	0.00445113
Ifi208	0.25647	0.366442	0.735428	0.000786228	0.478958	0.0933356
Ifngas1	0.664003	0.373115	1.42676	0.00485652	0.762756	0.270764
Ighv5-16	0.921045	0.229323	2.38659	0.000295741	1.46555	0.0684878
Igkj2	0.573626	0.125466	1.02588	0.000741484	0.452253	0.277453
Igkj3	0.641348	0.0957585	1.3662	4.82533e-06	0.72485	0.0639352
Igkv4-61	0.875743	0.236335	2.18379	0.00142452	1.30805	0.0993457
Igtp	0.581396	1.49989e-09	1.01066	2.32273e-25	0.429264	0.000393474
Il1a	0.51948	0.0133059	1.09002	1.51782e-09	0.57054	0.0105345
Il27ra	0.532275	0.00214413	1.08638	1.03497e-12	0.554106	0.00418856
Immp2l	0.38715	0.0470813	0.845426	4.6439e-07	0.458275	0.0315094
Inmt	0.461428	0.20854	1.06316	0.00103871	0.60173	0.148212
Iqcb1	0.212903	0.231691	0.604232	2.77719e-05	0.39133	0.0319134
Iqcg	0.2047	0.447905	0.781949	4.89704e-05	0.577249	0.0186482
Irs3	0.342929	0.398948	0.756718	0.0124116	0.413789	0.337224
Itga2b	0.366824	4.72695e-06	0.935216	2.52151e-32	0.568392	1.27207e-09
Itga6	0.324424	0.0173768	0.700828	4.00472e-08	0.376404	0.0207909
Itgae	0.330397	0.355299	0.630932	0.0264614	0.300535	0.460346
Itgb3	0.201533	0.036206	0.6435	9.9461e-14	0.441966	1.86133e-05
Jhy	0.975064	0.750083	2.50868	0.000128464	1.53361	0.0660211
Kcng2	0.507931	0.151582	0.745089	0.0133908	0.237158	0.575775
Kcnq3	0.365418	0.248808	0.623969	0.0215437	0.258551	0.484681
Kdm6a	0.239685	0.0125907	0.59621	1.35853e-11	0.356525	0.00106846
Klb	0.0703587	0.914365	0.951123	0.00609668	0.880764	0.0653293
Klhdc1	0.152005	0.301335	0.683526	3.85515e-09	0.531521	0.000150455
Klra6	0.86454	0.336788	1.60196	0.0240445	0.73742	0.509825
Klrc1	0.330789	0.350345	0.678108	0.0223939	0.34732	0.363868
Klrg1	0.823408	0.362033	1.49628	0.0380092	0.672873	0.432575
Lacc1	0.506143	0.000242165	0.811525	6.79514e-10	0.305383	0.0841596
Lepr	0.169177	0.103579	0.636913	5.97096e-13	0.467736	7.84997e-06
Liph	0.814614	0.106477	1.15566	0.00790019	0.341051	0.545774
Lncbate1	0.324373	0.718014	1.12526	0.0499025	0.800887	0.295394
Lpl	0.404021	0.0127789	0.742595	2.42064e-06	0.338574	0.0999076
Lrrc2	0.179114	0.336784	0.620337	6.39425e-05	0.441223	0.0219318
Lrriq3	0.534921	0.433253	1.29262	0.0103733	0.757695	0.249241
Lrtm1	0.548683	0.00121015	0.964324	4.9474e-09	0.415641	0.0568698
Ltc4s	0.0994278	0.83738	0.651938	0.0377811	0.552511	0.164334
Ly6g6f	0.410804	0.00100614	0.768016	9.17632e-11	0.357212	0.015307
Ly86	0.514531	4.42061e-07	0.889163	3.62942e-18	0.374632	0.0039478
Lypd2	1.02814	0.0753113	1.31947	0.0132088	0.291324	0.686015
Mal2	-0.820368	0.456098	1.81313	0.0267001	2.63349	0.119601
Man1a	0.373	1.95215e-05	0.928462	9.03522e-28	0.555461	3.58232e-08
Maoa	0.446748	8.74626e-05	0.59031	2.05497e-07	0.143562	0.37782
Mapk8ip2	0.645555	0.337669	1.48082	0.00104687	0.835266	0.151825
Masp1	0.436473	0.0227804	0.731551	1.58586e-05	0.295077	0.195358
Mblac2	0.294264	0.131259	0.614791	0.000176185	0.320527	0.136038
Med12l	0.366843	0.00895003	0.776564	1.0937e-09	0.409721	0.00949345
Mef2c	0.364481	1.34369e-05	0.734576	2.30833e-18	0.370096	0.000379912
Mertk	0.433894	6.83905e-05	0.591767	8.36354e-08	0.157873	0.308306
Mfap3l	0.236434	0.162819	0.597694	4.90682e-05	0.36126	0.0529958
Mgll	0.200114	0.0151709	0.727378	3.60532e-23	0.527263	8.40981e-10
Mgmt	0.305522	0.0474885	0.711341	1.037e-07	0.405819	0.0152387
Miga1	0.12746	0.373688	0.645218	3.18572e-09	0.517758	8.48186e-05
Mir155hg	0.57271	0.322846	1.18702	0.00810839	0.614308	0.29981
Mkrn1	0.15951	0.133734	0.700403	8.12758e-15	0.540893	3.17502e-07
Mmp27	0.506306	0.122248	0.874747	0.00206182	0.368441	0.291368
Mndal	0.171403	0.125107	0.605849	1.11292e-10	0.434446	0.000135166
Mpig6b	0.357429	0.00406304	0.886666	4.15426e-15	0.529237	0.000114055
Mpl	0.415004	0.00013659	0.711314	2.62036e-11	0.29631	0.028476
Mpped2	0.237933	0.339598	0.59235	0.0024981	0.354417	0.168344
Mrc1	0.28286	0.0581753	0.713703	1.40705e-07	0.430844	0.0108993
Mrvi1	0.323395	0.00124607	0.821795	2.23413e-18	0.4984	1.10973e-05
Mybpc1	0.478265	1.40593e-05	0.854113	1.30893e-14	0.375848	0.00881217
Myl9	0.0789393	0.573319	0.61197	2.43031e-09	0.533031	9.98166e-06
Nap1l5	0.686594	0.118334	1.42791	1.52547e-05	0.741318	0.0851354
Ncr1	0.545771	0.0634615	1.09316	5.49305e-06	0.54739	0.0807164
Nlgn3	0.277797	0.676578	1.0982	0.0186662	0.8204	0.132182
Nlrc4	0.50465	0.00183422	0.719888	3.90252e-06	0.215238	0.332399
Nlrc5	0.490241	1.63751e-08	0.784867	1.94549e-19	0.294626	0.0097171
Nme4	0.149045	0.462742	0.723344	1.38972e-06	0.574299	0.00138629
Nnt	-0.131973	0.834866	0.79229	0.0417484	0.924263	0.0702999
Nol4	1.21051	0.0770124	1.30597	0.0341879	0.0954576	0.917588
Nrxn2	0.204844	0.545481	0.663532	0.00675568	0.458688	0.127665
Nxpe3	0.229077	0.187719	0.667793	3.92782e-06	0.438716	0.0169049
Nxpe5	0.314402	0.184809	0.876461	6.16861e-06	0.56206	0.0169867
Olfr99	0.638886	0.283302	1.54868	0.000273319	0.909792	0.0926234
P2ry12	0.371059	0.0301274	0.707895	5.28539e-06	0.336837	0.0903195
Padi1	0.251504	0.75467	1.01634	0.0432116	0.764841	0.254364
Pawr	0.144776	0.635383	0.589547	0.00661103	0.444771	0.108778
Pbx3	0.185693	0.312236	0.621184	1.80995e-05	0.435491	0.0171181
Pcdhb2	1.27881	0.0652363	1.3247	0.0452854	0.0458907	0.961364
Pck1	0.254676	0.631125	1.11569	0.00879683	0.861012	0.0885521
Pcp4l1	0.539332	2.69535e-09	0.966729	7.68941e-27	0.427397	0.000121972
Pcyt1b	0.101255	0.552975	0.668169	5.42036e-08	0.566915	8.35719e-05
Pde3b	0.23294	0.157593	0.683185	1.15922e-06	0.450245	0.00996545
Pde4b	0.424052	0.000531525	0.809574	1.76165e-11	0.385522	0.0120832
Pde5a	0.290203	0.018841	0.765282	1.34959e-11	0.475079	0.0005518
Pdp1	0.122086	0.587212	0.58541	0.000686916	0.463324	0.0305258
Pgm5	0.402313	0.00424209	0.623607	4.68792e-06	0.221294	0.235071
Phactr1	0.487284	0.0155696	0.800449	1.10854e-05	0.313165	0.197719
Phf11a	1.06576	0.0529516	1.83777	4.63631e-05	0.772009	0.158018
Pigp	0.245538	0.0985675	0.66236	3.70922e-07	0.416822	0.0106596
Pkd1l3	0.34875	0.038371	0.809567	1.63861e-08	0.460817	0.0109741
Pla2g4c	0.360598	0.0898206	0.821439	8.16308e-06	0.460841	0.0453507
Plin4	0.342383	0.0161822	0.679017	6.70278e-07	0.336633	0.0538256
Plin5	0.47964	0.00238221	0.652859	3.54254e-05	0.17322	0.439896
Plxna4	0.288862	0.0979361	0.784715	2.11335e-07	0.495852	0.00895071
Pm20d1	0.58272	0.112571	0.821312	0.00893739	0.238592	0.606722
Pm20d2	0.251849	0.14549	0.644033	7.28723e-06	0.392183	0.0342815
Pnpo	0.0847401	0.594226	0.607072	2.03449e-07	0.522332	0.000167203
Pou4f1	0.438898	0.0801815	0.86714	3.05066e-05	0.428242	0.119226
Ppp1r1a	0.129341	0.526541	0.700338	5.65703e-06	0.570998	0.0021902
Ppp3cc	0.132436	0.393224	0.654433	3.63004e-08	0.521997	0.000277475
Prkar2b	0.245606	0.00467987	0.814717	2.16195e-24	0.569111	1.22956e-09
Prkcq	0.192438	0.190226	0.604739	1.48172e-06	0.412301	0.0081295
Prss55	0.0107094	0.767485	1.57229	0.000584153	1.56158	0.158099
Psd2	0.566832	0.220254	0.840108	0.0303394	0.273275	0.623668
Ptchd1	0.569651	0.240236	1.10474	0.00193038	0.53509	0.262054
Ptpn22	0.51318	0.000256078	0.884723	1.64261e-10	0.371542	0.0410577
Rab11fip5	0.44046	4.40792e-08	0.721723	7.8192e-19	0.281263	0.0072271
Rab15	0.378388	0.0600904	0.902243	1.64799e-07	0.523855	0.0107184
Rab37	0.419623	0.00150899	0.783725	3.3717e-10	0.364102	0.0210214
Rabgap1l	0.263045	0.00292268	0.752339	4.49301e-20	0.489294	4.97597e-07
Ranbp17	0.207457	0.580538	0.691448	0.0153365	0.483991	0.176697
Rasgrf1	0.597992	0.289588	0.938351	0.0478483	0.340359	0.622035
Rasl2-9	0.14719	0.743578	0.76083	0.0113517	0.61364	0.101803
Rbm3	0.162195	0.161506	0.632007	1.21239e-10	0.469812	6.21538e-05
Rbpms2	0.291061	0.0387091	0.746642	1.55787e-09	0.455581	0.00265017
Rcbtb2	0.326427	0.00516598	0.608895	4.35372e-08	0.282468	0.0506945
Redrum	0.204339	0.322137	0.727093	1.05994e-05	0.522755	0.00831432
Reep2	0.369897	0.0645397	0.922505	3.62224e-08	0.552608	0.00802301
Retnla	0.386191	0.182835	0.750316	0.00440594	0.364126	0.29866
Rgs10	0.253321	0.0477132	0.820877	1.78912e-13	0.567556	2.21832e-05
Rgs18	0.494077	0.00027961	1.03513	6.63228e-15	0.541052	0.00107144
Rgs20	1.64001	0.58863	2.33206	0.00169224	0.692052	0.519513
Rgs9	0.428355	0.551708	1.23613	0.00887901	0.807778	0.196013
Rida	0.254736	0.0592745	0.667448	1.69439e-08	0.412712	0.00492614
Rorc	0.251169	0.0656176	0.678945	2.70915e-08	0.427776	0.00459186
Rpl17	0.0658025	0.57704	0.628271	2.34206e-13	0.562469	1.45814e-08
[truncated: 2,452 more rows]
