# Supplementary material for: Global Gene Expression Analysis Identifies Age-Related Differences in Knee Joint Transcriptome during the Development of Post-Traumatic Osteoarthritis in Mice
Source: Int J Mol Sci. 2020 Jan 6;21(1):364. doi: 10.3390/ijms21010364 (PMC6982134; doi:10.3390/ijms21010364)
Supplement: Supplementary file 1 [file ijms-21-00364-s001.zip › Supp.info/Table S2.xlsx]

## Sheet: Merged
Table S2. Genes differentially expressed between injured and uninjured joints in 10-week-old and 62-week-old mice at various post-injury timepoints . Genes with fold change > 1.5 and FDR <0.05 were considered as significantly differentially expressed. Fold changes are given in log2 scale.
	10-week-old mice								62-week-old mice
	1 day post-injury		1 week post-injury		2 weeks post-injury		6 weeks post-injury		1 day post-injury		1 week post-injury		2 weeks post-injury		6 weeks post-injury
Gene	Fold change	FDR	Fold change	FDR	Fold change	FDR	Fold change	FDR	Fold change	FDR	Fold change	FDR	Fold change	FDR	Fold change	FDR
Adamts12	0.649338	4.13e-11	1.32377	3.02e-38	0.917308	1.25e-25	0.783484	1.22e-06	1.22491	1.95e-07	2.36303	1.42e-30	1.89824	3.4e-32	0.804251	0.00946962
AW551984	1.39683	3.03e-19	1.86305	1.29e-26	1.66243	1.83e-24	1.04775	4.13e-05	1.47894	2.46e-05	2.86489	7.3e-29	2.78658	5.1e-45	1.10605	0.0267572
Bmper	1.40225	6.92e-16	1.24455	3.2e-10	1.03935	3.03e-11	1.02333	8.97e-07	1.43604	2.39e-12	1.4472	2.34e-12	1.4435	1.18e-19	0.81294	0.00299985
Col14a1	1.11183	5.74e-28	2.10955	4.1e-90	1.55234	5.65e-51	1.42384	4.26e-47	0.730022	0.000814635	2.93934	4.96e-56	2.50833	3.58e-68	1.01648	1.14e-06
Col18a1	0.740801	1.11e-12	1.26295	8.6e-34	1.12363	6.02e-29	0.60561	0.0248882	1.00345	1.22e-06	2.2676	8.41e-33	1.75758	7.27e-34	0.688508	0.00733635
Col3a1	1.54256	3.07e-28	2.07472	1.55e-46	1.68333	1.09e-45	1.59382	9.19e-49	2.39473	1.54e-20	4.26749	1.36e-59	3.87799	9.39e-82	2.27024	1.12e-19
Col5a1	0.916135	5.34e-17	1.44078	1.17e-37	0.99501	7.2e-21	0.78057	9.82e-07	1.05289	7.45e-06	3.08046	1.23e-44	2.48163	1.18e-49	1.07755	7.52e-06
Col5a2	0.725139	7.62e-23	1.15662	4.07e-52	0.792551	2.79e-12	1.03609	0.000528693	1.3037	4.88e-07	3.11813	2.58e-35	2.81515	3.31e-48	1.38115	2.1e-07
Col5a3	0.669531	5.03e-11	1.11877	5.03e-29	0.735062	1.35e-26	1.07972	1.29e-24	0.690023	0.0156511	2.13743	4.67e-20	1.78341	5.07e-24	1.00671	0.000197533
Col6a1	0.751936	5.32e-14	1.67371	5.22e-61	1.28224	3.08e-21	0.991526	1.25e-22	0.933905	2.57e-05	3.15541	1.31e-53	2.60285	3.87e-62	1.25638	3.78e-09
Col6a2	0.751812	6.85e-13	1.68836	1.63e-57	1.28661	4.13e-23	1.1623	1.11e-30	0.993413	1.06e-05	3.17003	2.67e-51	2.63933	1.27e-60	1.15595	2.14e-07
Col6a3	0.930322	1.49e-15	1.80673	6.03e-52	1.15607	1.06e-23	1.29242	3.68e-25	1.43577	7.97e-09	3.18768	2.41e-40	2.56351	6.29e-45	1.27019	6.22e-07
Col8a1	0.608557	2.74e-06	0.747995	7.04e-09	0.614998	1.78e-08	0.590412	0.00144346	0.964865	1.89e-06	1.68082	2.45e-19	1.53711	3.66e-27	0.700681	0.00447909
Crabp2	1.60023	1.31e-06	2.44014	3.42e-15	2.45196	2.08e-25	1.95572	7.74e-15	1.84214	0.00323262	3.80208	1.25e-15	4.16685	8.46e-28	1.86672	0.00127967
Cthrc1	1.68556	1.1e-28	2.05001	2.56e-39	1.28144	6.38e-24	1.48802	1.21e-10	1.7654	2.55e-08	4.49271	4.44e-46	3.9546	4.69e-59	1.91375	4.83e-09
Dab2	0.993551	3.06e-24	1.05567	5.64e-25	0.887677	1.01e-22	0.606297	5.01e-07	1.19953	5.27e-11	1.69716	8.51e-22	1.66753	1.92e-35	0.772024	0.000262368
Dsel	0.691907	3.36e-07	1.26682	1.63e-22	0.735816	1.49e-13	0.919358	1.93e-06	0.685584	0.00123733	1.76422	7.93e-24	1.69977	8.78e-37	1.00472	1.44e-06
Enpp1	0.684605	1.42e-07	1.40771	2.47e-29	0.788717	5.54e-08	1.39282	6.44e-31	0.859816	0.00268412	1.91439	2.96e-15	2.00876	8.93e-28	1.2654	1.44e-06
Fcrls	1.99021	1.17e-34	1.28772	1.18e-11	1.20791	1.42e-15	0.894928	1.99e-06	2.23342	4.7e-16	2.50054	9.97e-24	2.22297	9.82e-30	1.00545	0.00782538
Fndc1	0.825413	5.45e-08	1.97747	8.67e-39	1.47371	8.18e-38	1.41257	1.06e-33	0.667968	0.00963624	2.79451	2.46e-39	2.22657	1.03e-42	1.02284	2.37e-05
Fstl1	1.19647	6.82e-55	1.50032	6.23e-80	1.21745	5.99e-34	0.895105	4.02e-07	1.27799	6.52e-18	2.37103	1.04e-59	2.12844	6.01e-81	0.744849	4.32e-06
Has1	1.36707	3.59e-09	1.92069	2.94e-15	1.95464	4.78e-26	3.18079	4.29e-58	3.30975	2.07e-11	2.89363	2.68e-10	2.64756	3.55e-14	1.59024	0.00382395
Hhipl1	1.55075	3.67e-20	1.64445	1.51e-19	1.06728	2.22e-15	1.4307	2.34e-17	1.35722	3.27e-06	1.89614	5.92e-13	1.78041	6.89e-18	1.38585	3.12e-06
Igsf10	0.989548	2.07e-17	1.77239	1.42e-51	1.07152	6.22e-21	1.40462	5.07e-31	0.749796	0.010037	2.96467	6.32e-39	2.66227	1.86e-51	1.47906	9.35e-09
Kcnj15	1.10777	1.37e-07	2.29545	3.01e-31	1.72386	4.59e-25	2.63698	1.08e-37	1.56557	3.57e-08	2.77949	9.35e-29	2.56235	8.47e-41	1.19212	0.000195818
Lrrc17	2.07897	9.55e-58	1.92505	1.06e-41	1.11221	4.88e-08	0.870977	7.95e-07	1.31635	9.06e-09	2.56486	2.54e-39	2.35885	8.83e-51	0.912285	0.00171916
Mfap5	1.18928	1.61e-18	1.73242	1.23e-35	1.32209	4.06e-34	1.09417	4.37e-12	1.21398	2.23e-09	2.23458	6.95e-33	2.03803	3.45e-45	0.892897	5.3e-05
Mmp3	1.64798	2.44e-18	1.98776	2.71e-24	2.03173	1.09e-45	1.09354	0.00371694	3.51302	1.97e-19	2.44025	1.1e-11	3.14322	1.53e-30	2.06024	3.23e-08
Mrgprf	1.07082	2.31e-07	1.96699	2.31e-18	1.49292	7.4e-20	1.30906	4.8e-13	0.848456	0.0337628	2.58214	4.61e-20	2.13772	7.65e-23	0.988154	0.0258251
Nox4	1.34253	9.44e-21	1.02828	3.75e-12	1.30331	3.8e-21	1.18451	4.21e-12	1.23953	2.18e-05	1.60403	2.18e-09	1.48938	7.35e-14	1.06615	0.00224048
P4ha3	2.30501	9.98e-23	2.52756	1.24e-26	1.91651	1.14e-36	1.18713	5.01e-05	2.20566	9.32e-12	4.19117	1.48e-49	3.84041	2.4e-62	1.6207	5.34e-06
Plce1	0.64825	1.28e-08	0.86299	5.96e-13	0.671874	4.31e-11	0.667643	8.91e-05	0.657188	0.000391102	1.16026	1.8e-13	1.09858	8.24e-20	0.704273	0.000690403
Prg4	0.73331	3.41e-09	1.22762	7.64e-25	1.27349	7.51e-24	1.81677	5.2e-22	1.61764	5.46e-12	1.5257	1.71e-10	1.47121	8.72e-17	1.61981	7.96e-12
Prrx2	1.49172	7.15e-10	1.38528	1.66e-08	1.17561	2.36e-11	0.838409	2.1e-06	1.77267	1.84e-07	3.21719	2.07e-28	2.54593	1.64e-29	1.03152	0.0428539
Ptgfrn	0.726104	4.35e-15	1.16375	9.97e-35	0.80247	7.63e-54	0.753984	0.000174886	1.13132	2.38e-10	2.00958	8.94e-33	1.69659	1.71e-39	0.7752	0.000137848
Slc16a2	1.4133	1.72e-17	1.65479	1.04e-21	0.949848	3.22e-18	0.792264	1.23e-08	1.3601	1.89e-11	1.7828	2.57e-19	1.6538	5.15e-28	0.781514	0.00382016
Slc1a4	0.98358	4.24e-08	1.62889	6.57e-20	1.2057	1.22e-14	1.14259	9.34e-07	1.56615	1.08e-08	2.34748	1.25e-20	1.99097	8.11e-25	1.3189	4.86e-06
Slc41a2	0.726561	1.98e-10	0.814428	4.47e-12	0.619158	1.1e-07	0.621091	0.000154869	1.02583	1.78e-05	1.09588	1.63e-06	1.4384	3.08e-18	0.710744	0.0218949
Srpx2	0.842093	1.71e-15	1.21915	3.23e-29	0.866702	4.92e-20	1.0542	1.14e-10	1.20655	1.87e-09	2.15504	2.59e-31	2.03233	2e-45	0.839302	0.000287981
Sulf1	0.895509	4.7e-17	1.24453	8.71e-32	0.910902	6.73e-19	1.02874	3.42e-11	1.33256	5e-13	1.74266	9.16e-23	1.71303	4.71e-37	0.902763	9.3e-06
Thbs2	0.957939	1.58e-09	1.61396	1.49e-23	0.831454	3.81e-13	0.732956	1.84e-05	0.683577	0.0165783	2.89328	2.63e-36	2.29393	4.08e-39	1.08608	3.2e-05
Thbs3	0.64289	4.39e-08	1.77348	2.79e-54	1.33014	1.7e-24	1.42893	4.73e-43	1.115	1.92e-06	3.0178	3.4e-46	2.65966	1.97e-59	1.21359	2.1e-07
Thbs4	0.832355	3.49e-19	0.925146	1.6e-21	0.973844	3.25e-20	0.695178	4.63e-05	1.34863	6.96e-13	1.7174	2.42e-21	1.54556	1.93e-29	1.05154	5.61e-08
Timp1	2.03672	5.36e-51	1.19254	1.24e-16	1.05892	3.86e-27	1.13169	3.77e-09	4.12935	2.76e-19	2.88567	1.03e-11	2.69715	4.19e-17	1.37651	0.0104362
Tmem45a	0.606313	0.000176733	1.12898	1.27e-12	0.787589	1.21e-10	0.939672	1.18e-06	1.36069	1.14e-08	2.37479	4.13e-30	2.15943	1.15e-40	0.989631	0.000403803
Tnfaip6	1.94144	7.05e-17	1.80385	7.58e-14	1.34455	2.24e-14	2.636	1.82e-09	3.89688	3.7e-10	3.9109	2.95e-11	3.24039	5e-13	1.72154	0.0255643
Tnn	1.11691	1.62e-06	1.72189	3.25e-14	1.01932	1.52e-09	1.05642	5.23e-12	1.09767	0.000824092	4.0718	3.9e-45	3.46927	6.41e-55	1.82991	1.12e-09
A4galt	1.12075	6.5e-15	1.29543	4.2e-18	0.999358	5.76e-14	1.23344	6.34e-17	1.17915	4.31e-09	1.47485	8.52e-16	1.47128	4.96e-24	0.503132	0.182274
AA414768	0.708416	0.00381814	0.815212	0.00396446	0.753803	0.0123067	0.831632	0.00712528	0.850237	0.0126094	1.11521	0.000176673	0.922275	6.32e-05	0.632129	0.394624
Arsi	1.06851	2.63e-07	1.59649	1.77e-14	1.21613	1.6e-23	1.28795	1.34e-13	1.73163	2.26e-06	2.43945	1.49e-13	2.35744	2.22e-20	0.213712	0.93067
Asap3	0.840819	6.85e-11	1.02578	4.45e-15	1.03639	7.24e-20	0.814122	5.72e-06	0.830196	0.00322626	1.95972	1.42e-16	1.73318	2.6e-21	0.729356	0.0934711
Bend6	1.09141	3.13e-08	0.67526	0.00603639	0.940929	9.64e-05	0.829176	0.000494788	0.9202	0.00367943	0.929349	0.00108378	1.17256	1.1e-08	0.557345	0.405397
C130021I20Rik	0.913835	0.0121531	1.30229	0.000381566	1.51584	4.53e-10	1.204	5.42e-06	1.21857	0.0127004	2.40764	9.5e-19	2.08364	9.04e-22	0.349846	0.885439
C3ar1	2.33199	1.11e-55	1.19768	2.32e-12	0.687615	2.27e-07	0.871348	3.73e-07	1.71962	5.04e-18	1.33124	1.03e-11	0.929167	1.81e-09	0.0447986	0.978704
Cd248	0.600854	9.84e-10	1.31068	1.56e-39	1.31091	1.43e-38	0.799349	0.01183	0.796794	9.62e-05	1.87809	4.31e-26	1.60783	1.38e-31	0.568912	0.0437931
Chl1	2.71436	8.59e-20	1.17902	0.000427892	0.954468	6.42e-09	0.713719	0.00324163	2.1901	2.56e-35	1.29995	2.7e-10	0.905914	1.33e-09	0.306439	0.743873
Ephb2	0.99737	2.51e-12	1.26868	8.59e-17	1.07168	1.16e-11	0.673617	0.00687829	1.0071	0.000949565	2.16458	1.42e-19	1.66326	4.51e-18	0.770493	0.103057
Fbn1	1.46774	1.26e-58	1.40507	2.08e-49	0.945625	5.01e-32	0.758188	4.31e-08	1.9576	8.43e-32	2.3109	7.04e-45	1.69416	1.83e-41	0.543119	0.0208663
Galnt16	1.39102	2.31e-26	1.56617	1.96e-26	1.19681	2.07e-18	1.00831	2.26e-09	0.741339	0.00191038	1.94606	8.51e-22	1.56337	1.25e-23	0.460856	0.423193
Igf1	0.691491	5.48e-09	1.5024	5.87e-39	1.28045	2.5e-26	0.77046	1.33e-08	0.686756	0.000949272	2.03234	6.56e-31	2.00035	9.08e-50	0.5675	0.0250656
Il33	1.24615	2.16e-09	0.874533	0.00028293	1.1419	3.61e-20	1.19745	0.000361443	2.16622	2.48e-16	1.39738	1.03e-07	1.10195	3.59e-08	0.611906	0.226671
Kcne4	1.15039	4.69e-13	0.786424	6.64e-06	0.625268	0.00623448	0.771555	0.00170487	1.4267	0.000430087	2.01391	2.03e-08	1.47042	1.04e-07	0.774618	0.335224
Loxl1	1.04685	1.11e-12	1.01668	3.47e-11	0.843596	1.58e-27	0.817799	0.000363219	1.0625	2.22e-09	1.70949	6.99e-24	1.45181	4.01e-29	0.544272	0.0273422
Loxl3	0.851367	5.79e-14	0.913803	1.11e-14	0.769155	4.72e-12	0.767453	2.07e-09	1.42921	1.34e-08	1.71879	1.83e-12	1.58675	5.53e-18	0.6398	0.123794
Medag	0.79557	1.8e-07	1.55344	2.9e-26	1.23431	2.86e-24	1.28585	4.69e-15	0.961478	0.0350811	1.94564	5.76e-08	2.22733	6.3e-17	0.694196	0.395498
Mmp19	1.18794	1.91e-25	0.930376	6.47e-14	1.05019	1.01e-20	1.28718	1.58e-07	1.74812	2.33e-08	1.30591	4.48e-05	1.33769	7.99e-09	0.422833	0.70415
Nfatc4	0.611574	1.03e-06	1.12667	3.04e-23	1.01521	5.61e-15	0.667943	0.000585049	0.839688	0.000120778	2.01106	2.92e-27	1.6557	4.17e-30	0.493118	0.241343
Nsg1	1.00063	1.22e-07	0.611355	0.00571996	0.744766	6.85e-06	1.04177	0.00130154	1.24309	5.79e-14	0.93439	2.78e-08	1.03083	1.17e-16	0.361284	0.407515
Pdpn	1.87112	4.57e-69	1.36574	6.85e-31	1.08884	7.01e-29	0.906594	0.000186376	3.10174	2.18e-27	2.00842	1.29e-13	1.89869	3.47e-20	0.737519	0.0970887
Serpina3n	1.80694	1.01e-23	0.821829	6.82e-05	1.0727	2.69e-12	1.03979	1.83e-11	2.82212	1.35e-28	1.36689	1.87e-07	0.636456	0.00294239	0.390422	0.651475
Serpine1	2.43043	1.21e-20	1.56926	2.15e-08	1.39787	1.62e-15	0.990198	1.32e-14	3.24904	3.63e-11	2.05678	9.76e-06	1.40541	8.82e-05	0.449298	0.840922
Sfrp1	1.92689	2.36e-28	1.65492	7.93e-20	1.4317	1.92e-34	0.936596	4.69e-07	1.8717	5.78e-20	2.18622	1.61e-27	1.46665	1.31e-20	0.48221	0.312341
Sh3rf3	0.742813	0.000824386	0.859697	0.000250562	1.01156	9.2e-06	0.907437	0.000209821	1.30519	0.00016517	1.67044	3.43e-09	0.869382	0.00021876	0.75865	0.264856
Sod3	1.43587	4.04e-19	1.25298	1e-14	1.27898	7.55e-18	1.06827	2.29e-13	2.27909	2.72e-17	1.71697	1.77e-10	1.1026	8.23e-08	0.767775	0.0537902
Svep1	0.60257	3.15e-06	0.917016	2.83e-12	0.9585	1.16e-16	0.97376	4.75e-07	1.29749	7.05e-13	1.56247	1.35e-18	1.26644	1.33e-20	0.56743	0.0388185
Vcan	1.19986	5.57e-15	1.37151	3.36e-19	1.05219	3.64e-15	0.755372	0.0253229	1.8144	2.28e-13	1.80596	3.62e-14	1.43482	2.69e-15	0.394464	0.596718
Wisp2	1.27873	6.02e-19	1.134	1.55e-14	0.927839	5.51e-24	1.18722	1.92e-07	1.57162	3.27e-11	1.75254	1.18e-14	1.80406	1.11e-25	0.648128	0.0642644
Apln	1.33058	3.48e-10	0.855511	0.000247273	1.02767	8.52e-14	0.323508	0.384518	1.33496	6.46e-05	2.25928	4.65e-15	2.04658	1.56e-19	1.06025	0.0144918
Crlf1	2.0755	1.76e-10	1.61516	3.98e-07	1.81682	1.79e-25	0.0865457	0.940183	1.78641	2.11e-10	2.27339	6.46e-18	2.37739	5.89e-31	1.29268	2.5e-05
Dclk1	1.59526	8.17e-32	1.46024	2.59e-24	0.860222	3.42e-12	0.536358	0.00712398	1.29386	1.76e-09	2.1487	6.45e-29	1.91052	2.14e-37	0.736179	0.0109703
Gpx7	1.16066	8.2e-22	1.05418	1.01e-15	0.632652	6.49e-07	0.450428	0.00351641	0.748213	9.64e-05	1.78636	1.26e-29	1.60985	7.73e-38	0.712629	0.00214338
Kdelr3	0.735825	1.01e-11	0.668787	2.88e-08	0.639323	1.42e-11	0.40383	0.00219537	1.55152	1.08e-12	2.30202	2.4e-29	2.17677	3.32e-42	0.861493	0.00115937
Lox	1.29125	6.79e-30	0.961244	8.29e-16	0.625387	6.79e-08	0.593238	0.0889454	2.42513	1.43e-31	2.50672	1.09e-33	2.10014	9.9e-41	0.817141	0.00121841
Lpin3	0.715861	3.44e-06	0.893452	9.78e-09	0.760124	7.79e-08	0.383621	0.0176789	0.665552	0.00428437	1.55723	1.02e-15	1.05441	3.57e-12	0.633174	0.0435425
Moxd1	1.19935	2.49e-05	2.52265	3.67e-27	1.81596	3.42e-16	0.436185	0.150923	1.03123	0.0159401	3.09862	2.53e-22	2.47428	7.25e-24	1.29407	0.00576784
Postn	1.64967	7.89e-20	1.74814	2.32e-21	0.814743	6.22e-19	0.495213	0.00224759	1.93529	2.44e-12	3.56642	5.67e-41	2.99892	5.32e-49	1.44742	2.37e-07
Pxdn	0.942443	4e-16	1.38998	2.51e-32	0.931996	9.2e-25	0.46264	0.00137575	0.638473	0.0049256	1.98385	7.67e-25	1.48053	5.84e-24	0.685793	0.00971304
Sfrp2	1.52203	4.88e-37	1.76921	2.16e-39	1.871	9.19e-41	0.458783	0.629032	1.1423	0.00521417	3.78137	1.22e-26	3.06005	7.47e-30	1.59733	9.01e-05
Snai1	1.29155	3.44e-12	1.01458	9.36e-06	0.68644	4.18e-06	0.446116	0.00794202	2.16173	1.1e-13	2.02549	4.1e-13	1.28507	3.66e-09	0.834401	0.0455259
Trpm6	1.54566	3.66e-08	1.66491	4.34e-09	1.22755	2.77e-05	0.698664	0.0626125	1.35881	0.000207386	1.23787	0.000593842	1.69839	1.31e-12	1.1305	0.030731
Adamts4	1.02237	5.11e-09	1.10557	5.35e-11	0.603243	0.000253083	0.489461	0.0109718	2.79959	3.63e-11	2.3615	2.39e-09	2.12407	4.91e-13	0.439622	0.818835
Akr1b8	1.28654	6.29e-19	1.11955	8.38e-11	0.755339	2.37e-05	0.564714	0.00502454	1.49884	7.87e-17	1.73672	5.22e-23	1.35874	8.42e-23	0.538118	0.0813932
Bnc2	1.27572	9.54e-07	1.51142	1.52e-08	0.940702	0.000317277	0.471592	0.241725	1.20616	0.000326539	1.91197	1.4e-11	1.11008	1.39e-07	0.437377	0.733816
Cavin3	0.621252	3.2e-07	0.658139	5.65e-07	0.921568	1.04e-26	0.304532	0.0539892	0.662601	0.000166976	1.2219	7.13e-16	1.16534	1.42e-23	0.342535	0.352853
Csrp2	1.49843	1.34e-23	1.22528	1.42e-15	0.585709	3.56e-07	0.515809	0.0040654	1.14494	6.09e-08	1.78222	3.17e-20	1.29179	9.86e-18	0.171668	0.896231
Ddah1	0.908001	0.000734623	1.52249	1.49e-09	1.05668	6.95e-11	-0.0384928	0.890403	0.678632	0.0083895	1.38681	5.99e-12	0.869508	4.24e-08	0.192813	0.88307
Eln	0.948496	2.72e-12	1.3755	9.72e-25	1.28593	2.36e-40	0.269433	0.107275	1.07449	3.16e-05	2.09509	2.07e-19	1.50149	7.45e-17	0.406593	0.59196
Emp1	0.815046	3.73e-18	1.02911	1.94e-26	0.722554	6.85e-18	0.433102	0.0272942	1.40527	6.26e-10	1.31083	4.61e-09	1.35967	1.85e-16	0.393352	0.513986
Fbln2	1.88864	1.3e-64	1.16866	4.45e-23	0.68195	2.02e-27	0.0583767	0.834416	1.37161	1.72e-14	1.59459	5.33e-19	1.05079	2.01e-14	0.480745	0.118584
Glis3	1.0873	1.99e-11	0.965977	3.98e-09	0.799016	2.09e-07	0.458836	0.0381575	1.1719	1.01e-08	1.70248	3.52e-20	1.04178	1.59e-13	0.395217	0.477175
Has2	1.90311	5.88e-35	1.18075	2.12e-09	0.65368	0.00248795	0.205003	0.432699	2.84437	1.87e-18	2.24524	2.84e-13	1.38948	1.11e-08	0.134619	0.95586
Ly6a	0.781156	6.83e-15	0.646737	1.55e-09	0.750615	7.55e-19	0.452028	0.0236011	0.71797	0.000297343	0.89693	1.02e-06	0.871969	8.61e-11	0.337142	0.45145
Masp1	1.19349	1.78e-10	1.24364	2.8e-12	1.26751	8.89e-17	0.336583	0.301301	1.61044	2.77e-08	1.04562	0.000513482	1.52541	8.2e-13	0.755892	0.18771
Myof	0.948195	3.84e-32	1.13556	7.85e-41	0.635665	4.1e-10	0.370065	0.0180109	0.813721	1.05e-06	1.41685	2.22e-20	1.08921	8.65e-21	0.541023	0.0104624
Ndn	0.679506	1.89e-06	0.818728	4.6e-07	0.62656	6.83e-05	0.0977371	0.715458	0.607622	0.00848958	1.08318	1.52e-08	1.00297	3.17e-11	0.0678128	0.967883
Osr1	0.970578	3.93e-09	0.879962	4.67e-06	0.793353	0.000204452	0.359875	0.245988	0.715872	0.0153019	0.975994	4.45e-05	0.771198	0.000133297	0.486996	0.591303
Ptgs2	1.40501	1.78e-10	1.31944	2.47e-10	0.962825	0.000108497	-0.208014	0.843496	3.03584	1.08e-08	2.63459	6.44e-08	1.69762	7.03e-06	0.708677	0.651475
Rgs16	1.26517	6.5e-07	0.948992	0.000469917	0.699395	0.0145124	-0.0229696	0.947461	1.65048	2.87e-06	1.86275	1.14e-08	1.23965	1.96e-06	0.463805	0.709432
Scx	0.925232	1.32e-08	1.20748	7.58e-14	0.89225	2.92e-10	0.210346	0.263838	1.5675	2.99e-12	1.56258	6.78e-13	1.18703	1.99e-11	0.422041	0.539538
Steap1	1.86588	1.04e-16	1.16149	0.000280175	1.11447	0.00277541	-0.512462	0.465358	1.84924	3.67e-06	2.1756	1.27e-09	2.14908	2.09e-15	1.20898	0.177477
Steap2	0.65133	7.84e-05	0.903641	6.59e-08	1.16515	2.12e-15	0.323398	0.116827	0.939047	0.00102242	1.85772	5.21e-14	1.86312	5.29e-24	0.650557	0.17223
Tll1	0.888324	3.7e-05	1.38872	1.98e-09	1.27829	8.02e-05	0.411293	0.357711	1.00577	0.0102832	1.85424	2.83e-07	1.24025	1.58e-06	0.856721	0.394624
Tm4sf1	1.02812	1.64e-13	0.887675	1.36e-09	0.665421	1.13e-17	0.307203	0.067507	1.03757	1.51e-08	1.28122	2.79e-13	1.18103	4.64e-19	0.545348	0.0317474
Vgll3	1.69597	3.47e-22	1.26608	8.96e-11	0.923217	4.16e-11	0.399475	0.196755	1.02209	1.98e-05	1.2427	1.55e-07	0.895946	8.03e-07	0.128358	0.946337
Adamts16	0.926596	0.00363841	3.71664	7.02e-52	3.57815	1.57e-58	3.95654	6.43e-81	0.366497	0.766656	4.05491	4.3e-23	4.09423	4.87e-40	3.60631	8.55e-16
Angptl1	0.815177	0.000560489	2.10775	2.32e-21	1.98112	2.36e-40	1.76006	7.55e-30	-0.0920161	0.904134	3.0766	1.36e-32	3.12578	8.74e-54	1.43828	2.72e-06
Ankrd29	0.637102	0.00165596	0.982072	2.59e-07	0.96283	4.52e-11	0.909067	8.35e-07	-0.03381	0.967814	1.2032	4.69e-07	1.37772	2.65e-15	0.9495	0.00224048
Aspn	0.979556	1.73e-06	1.85112	3.6e-20	1.18084	8.29e-22	1.14321	1.77e-19	-0.00620421	0.994315	2.71238	1.82e-31	2.60605	5.92e-48	1.35527	5.61e-08
Lrrc15	0.703624	0.00957635	1.73815	3.63e-14	0.982983	6.37e-12	1.25964	1.03e-15	0.382932	0.440469	3.97417	1.06e-67	3.80015	1.29e-98	2.2809	3.42e-21
Megf6	0.68148	0.000352565	1.94056	7.95e-27	1.5304	6.1e-32	1.00292	0.000117721	0.754769	0.0637105	3.3052	1.05e-30	2.54182	2.93e-30	1.56913	4.61e-06
Mfap4	0.886871	3.89e-06	1.58934	6.07e-17	1.51712	5.03e-27	0.63006	0.000319973	0.704169	0.0880391	3.25213	7.3e-29	2.69342	9.96e-33	1.18597	0.00226381
Nfasc	1.33903	4.48e-16	1.65222	2.99e-19	1.53964	3.08e-21	1.62482	2.91e-17	0.268362	0.523689	2.03914	2.59e-18	1.76284	6.92e-24	0.855486	0.0131775
Tbx18	0.681616	2.27e-05	1.022	9.5e-11	0.909017	1.57e-11	0.885912	7.86e-08	0.46968	0.0725677	1.73626	7.93e-24	1.75779	7.17e-41	1.16248	1.41e-07
Anpep	1.12961	2.6e-27	1.46132	7.55e-42	1.08555	1.07e-52	0.724457	0.00352624	0.395846	0.0628171	1.46693	5.1e-21	1.16079	1.66e-22	0.358666	0.313729
Duoxa1	1.13353	0.0189977	1.50604	0.000289319	1.02918	0.00725891	0.97317	0.0056277	0.98032	0.0804513	2.16133	4.91e-14	2.26839	8.83e-23	0.575328	0.605835
Fbn2	0.702844	7.23e-05	2.18177	4.7e-46	1.02936	4.53e-10	0.995844	0.0235003	0.599799	0.410639	4.04321	1.36e-23	3.52312	6.49e-30	0.716006	0.584312
Gm765	0.743323	9.68e-05	1.69731	1.04e-12	1.39223	6.19e-08	0.856283	0.0274664	0.872507	0.0727474	1.94036	4.6e-11	1.75451	4.23e-18	0.761449	0.332565
Mmp12	1.93722	1.25e-13	1.84568	1.87e-09	1.52773	4.67e-05	0.843917	0.00753	0.478832	0.4106	0.828183	0.03965	0.73255	0.0106126	0.524915	0.686746
Npas2	0.943898	2.66e-05	0.616691	0.00199899	0.718231	0.000678661	0.921867	0.00226807	0.909762	0.193833	1.39081	0.00702699	1.50714	5.84e-06	0.554402	0.811982
Sdk1	1.13517	4.53e-08	1.9481	6.06e-20	1.46295	3.89e-18	1.33657	5.59e-10	0.259392	0.592767	1.80332	1.08e-14	1.30208	4.55e-12	0.344416	0.773013
Slc27a3	0.865195	5.01e-05	1.28397	4.71e-10	0.715406	7.7e-06	0.633399	8.81e-05	0.408388	0.265599	1.80807	5.09e-14	1.16873	2.2e-10	0.17382	0.927517
Slc6a2	0.654937	0.013121	0.829616	0.00201887	0.928528	4.47e-06	1.08257	2.98e-06	0.584203	0.237758	2.38572	1.53e-16	2.14636	3.86e-22	0.634114	0.45607
Stac2	0.796717	0.000828116	1.18319	7.59e-07	0.731137	0.00266621	1.11999	1.11e-07	0.140667	0.771146	1.00285	1.56e-06	1.05789	2.3e-11	0.420184	0.410815
Sulf2	0.723777	4.52e-26	1.45382	6.01e-99	0.875477	1.06e-23	1.00232	1.43e-23	0.280633	0.143559	1.59733	3.69e-34	1.28627	2.95e-37	0.422144	0.0365402
Thy1	0.738666	1.93e-10	0.980819	4.34e-16	0.963448	1.84e-23	0.732753	1.18e-09	0.481872	0.019653	1.33992	6.91e-17	1.35995	2.54e-28	0.400085	0.238895
Uts2r	1.32295	1.42e-06	1.02153	0.00622867	1.77276	2.05e-16	1.51446	1.59e-08	0.170321	0.79008	1.70398	1.31e-10	1.29171	1.17e-10	0.6313	0.335224
Azin2	0.76944	0.00369775	1.33138	1.35e-08	0.694336	0.000271974	0.453912	0.0692908	0.37203	0.195141	1.54562	3.4e-17	1.11153	7.32e-14	0.676441	0.0255643
Aebp1	0.641582	3.7e-08	1.17863	1.87e-24	0.862371	3.76e-23	0.391694	0.0672225	0.359919	0.26869	1.48012	4.09e-11	1.09689	9.51e-11	0.301258	0.735534
Arhgap22	0.927497	0.0032027	0.929467	0.0143191	0.922001	0.0191932	0.409424	0.0619303	0.514496	0.43817	1.22878	0.00104952	1.38579	9.43e-08	0.325077	0.895808
Fam171a2	0.637812	0.00125367	0.910778	1.04e-06	0.657634	0.000114463	0.344067	0.136846	0.643209	0.0599735	1.62173	5.62e-12	1.32211	1.45e-12	0.601483	0.303562
Fzd2	0.881528	0.000182557	0.948117	0.00012576	0.895328	1.37e-09	0.0709149	0.828705	0.489527	0.172942	1.65229	5.28e-12	1.49551	6.72e-16	0.398933	0.700014
Grb10	0.588057	2.33e-06	0.866512	6.45e-12	0.614398	1.55e-20	0.41429	0.0314099	0.313329	0.191361	1.58852	1.29e-22	1.34224	2.9e-27	0.408644	0.20137
Ikbip	0.62553	4.7e-17	0.793436	3.58e-24	0.59772	1.1e-10	0.384976	0.0077685	0.552284	0.000392263	1.20089	5.41e-19	1.05245	2e-24	0.540451	0.00208643
Lamb1	0.80673	4.43e-19	1.13952	2.09e-36	0.793372	1.72e-24	0.171517	0.31395	0.549013	0.00232758	1.56424	6.13e-25	1.59844	1.83e-43	0.555723	0.00666669
Map6	1.01533	1.9e-11	0.996857	1.5e-09	0.716245	9.21e-07	0.276863	0.158425	0.549812	0.0189391	1.13001	9.68e-10	0.87465	4.02e-09	0.394625	0.486927
Meox2	0.650097	9.43e-09	0.662884	3.03e-08	0.645026	1.34e-08	0.196702	0.388089	0.0949926	0.862514	0.970799	0.000119568	0.992495	5.27e-08	0.573138	0.231003
Mmp23	0.614981	2.12e-07	0.801597	9.74e-12	0.746863	2.74e-08	0.327425	0.275766	0.576412	0.0245542	1.80518	8.36e-21	1.37829	2.03e-19	0.426337	0.433776
Morc4	0.741819	1.55e-06	1.0671	1.28e-11	0.821302	6.23e-11	0.291702	0.0929778	0.502909	0.038817	1.03017	1.55e-07	0.872204	6.33e-09	0.392355	0.477735
Ncs1	0.670296	0.00413353	0.881935	0.000280175	0.713531	6.25e-08	0.324222	0.091659	0.405845	0.060529	1.04448	1.88e-09	0.653649	2.63e-06	0.196223	0.832586
Rian	0.717849	2.74e-05	1.87553	2.08e-31	1.28068	3.81e-13	0.207305	0.302649	0.563014	0.0771778	2.55112	5.47e-29	1.95705	2.11e-28	0.448303	0.552695
Tspan11	0.585211	0.000883296	1.20698	2.74e-13	0.840989	5.43e-08	0.0550753	0.93501	0.258902	0.565842	1.48835	3.31e-11	1.47717	1.09e-16	0.329911	0.765598
Ackr3	0.203043	0.162795	0.725901	1.76e-09	0.72822	4.31e-17	0.790302	1.36e-07	0.831557	0.000895693	1.10872	1.31e-06	1.30953	3.07e-15	0.750609	0.00819449
Anxa8	0.347648	0.0187739	1.3331	4.82e-26	0.955979	1.72e-10	1.21842	3.3e-11	1.57914	1.77e-08	2.09134	7.36e-16	1.90395	3.32e-22	1.48082	8.1e-08
Bgn	0.575108	1.62e-13	1.09118	1.05e-43	0.927674	8.55e-13	0.922999	1.95e-16	0.915127	6.23e-08	2.19689	5.36e-42	2.02521	3.73e-60	0.901972	2.17e-07
C1qtnf6	0.404845	0.0349324	1.13999	1.14e-11	0.889795	3.92e-17	0.913916	1.38e-15	0.986457	6.65e-05	2.87184	2.41e-39	2.67953	6.42e-56	1.20757	8.73e-07
Ccdc80	0.583933	2.07e-08	0.639575	2.39e-09	0.71043	5.32e-10	0.886861	7.06e-12	0.840816	0.000107105	1.52658	6.8e-15	1.50061	1.71e-24	0.799529	0.000587186
Dnm3os	0.441245	0.0265603	0.964731	5.53e-08	0.626945	9.88e-09	0.963899	3.52e-07	0.736395	0.00614798	2.29121	1.01e-24	2.04414	1.15e-32	1.03866	0.000194082
Fn1	0.484909	6.95e-09	1.39813	8.36e-67	1.22972	7.97e-26	1.55308	3.56e-13	0.773115	0.000676235	2.17261	2.41e-26	2.07506	1.59e-40	1.71819	2.08e-17
Igfbp7	0.459196	2.44e-13	0.704495	2.58e-29	0.770041	6.84e-13	0.713244	7.35e-09	0.710068	5.58e-05	1.50234	1.05e-20	1.35513	9.54e-29	0.679448	0.000405871
Loxl2	0.444351	0.00757889	1.05335	3.78e-12	0.705475	3.61e-06	1.29272	1.06e-16	1.17388	1.64e-05	2.79859	6.89e-31	2.56101	6.79e-43	1.19271	1.1e-05
Lum	0.464086	0.00017523	1.17556	1.38e-24	1.04447	3.69e-18	1.56214	1.26e-42	0.794591	0.000447401	2.68417	1.07e-41	2.95258	1.92e-81	1.77182	1.45e-19
Mmp2	0.217482	0.0483635	1.39833	3.57e-55	1.13889	1.33e-27	1.11604	6.74e-07	0.726555	0.000304093	2.90555	2.55e-59	2.87537	1.52e-95	1.5222	7.05e-18
Nt5e	0.536739	9.62e-05	0.76333	1.45e-08	0.75855	4.6e-10	0.706333	0.00497309	1.47088	5.46e-15	1.3902	1.32e-13	1.46784	8.59e-26	1.15167	4.83e-09
Piezo2	0.248466	0.454115	1.69101	3.63e-14	1.36855	1.8e-20	0.675563	0.000135342	0.844175	0.0316066	2.7277	7.87e-22	2.82087	5.07e-39	1.16261	0.00289908
Plod2	0.246563	0.0725349	0.961281	6.41e-18	0.656019	2.81e-06	0.795656	1.18e-05	1.19306	5.51e-06	2.38273	6.96e-23	2.37713	1.24e-37	0.844439	0.00739769
Robo1	0.317453	0.0130001	1.0232	2.06e-21	0.666931	4.22e-07	0.609093	0.00435914	0.660171	0.0457263	2.01189	7.27e-18	1.89313	9.89e-27	0.869146	0.00871103
Slc2a13	0.310829	0.0778136	0.772622	1.83e-06	0.747737	2.68e-08	0.728866	0.00195642	0.765849	0.0361189	1.65553	2.42e-09	1.40816	7.5e-12	0.859352	0.0466303
Adamtsl1	0.509078	4.33e-05	0.790923	2.09e-09	0.614364	0.000877591	0.635499	0.00131308	0.869154	0.000525968	1.30868	1.2e-08	0.900262	2.35e-07	0.58307	0.192407
Bicc1	0.556029	1.14e-20	0.707587	1.94e-30	0.692022	1.36e-22	0.823771	4.3e-10	0.806728	7.06e-09	1.30225	6.97e-24	1.36709	4.35e-44	0.559927	0.000788274
C1qtnf1	0.159196	0.426849	1.04215	6.47e-14	0.992541	1.57e-09	0.773762	1.38e-06	0.90796	2.52e-05	1.98242	7.66e-26	1.8184	7.15e-36	0.527143	0.142569
Ecm1	0.333127	0.0117739	0.817708	3.32e-12	0.703002	8.8e-14	0.597512	0.000549597	1.05616	1.47e-08	1.44261	3.53e-16	0.931979	7.62e-12	0.304581	0.571002
Egfr	0.35227	1.25e-05	0.99164	3.98e-37	0.783192	1.75e-16	0.71403	6.15e-09	0.787848	5.59e-06	1.43576	3.42e-20	1.46302	1.65e-35	0.461789	0.0626669
Fam114a1	0.506246	2.49e-10	0.788551	1.58e-22	0.638283	4.71e-11	0.607245	9.54e-08	0.798397	1.86e-05	1.49189	2.68e-19	1.42684	3.45e-29	0.565885	0.0193854
Numbl	0.561913	6.6e-05	0.597123	6.17e-05	0.625203	5.53e-13	0.702008	2.64e-07	0.67564	0.00367943	1.42746	3.72e-13	1.11337	2.75e-13	0.527159	0.15394
P3h4	0.271651	0.0406742	0.657411	2.67e-08	0.732042	1.21e-10	0.622786	0.00179494	0.690226	0.00492471	1.777	1.35e-18	1.68528	2.01e-27	0.493655	0.258125
Pmepa1	0.565852	7.24e-06	0.789715	2.25e-10	0.696461	7.33e-12	0.708674	7.31e-05	1.98054	3.65e-19	1.25891	2.81e-08	1.16361	3.58e-12	0.604707	0.0793244
Slc2a10	0.318113	0.0802704	0.728249	5.73e-06	0.661228	1.33e-06	0.918799	1.21e-08	0.908086	0.00109057	1.64461	8.4e-12	1.54398	8.9e-18	0.692878	0.132101
Sned1	0.4814	4.71e-06	1.12904	1.57e-28	0.85793	1.34e-18	1.18764	1.32e-12	0.695085	8.12e-05	1.34585	1.03e-17	1.06747	5.59e-19	0.223337	0.750484
Trabd2b	0.417078	0.000335939	0.707764	3.01e-09	0.994521	1.62e-15	0.850424	1.4e-07	0.616092	0.00435196	1.21771	1.58e-11	0.962851	3.58e-12	0.451209	0.271052
Trim46	0.167165	0.692318	1.00066	0.000460341	0.759482	1.43e-05	1.00858	2.39e-08	0.978211	0.00154	1.55093	2.76e-09	1.30059	1.05e-10	0.429254	0.677864
Zfp469	0.532979	0.0079757	0.966006	2.45e-07	0.69991	3.21e-06	0.778834	9.68e-05	1.49187	2.95e-06	2.56721	6.93e-21	2.10162	3.62e-22	0.692542	0.243916
Col16a1	0.468493	2.65e-09	1.01932	8.37e-40	0.869544	7e-31	0.369422	0.00115806	1.07726	0.00043997	2.8017	9.06e-26	2.37852	1.02e-31	1.2045	8.64e-05
Fkbp10	0.461489	1.02e-06	0.670882	3.5e-12	0.614291	1.01e-07	0.484083	0.153501	1.31159	2.83e-10	2.0451	1.43e-24	1.82852	9.64e-33	0.855082	0.000457601
Fkbp14	0.385403	4.97e-05	0.72739	6.05e-15	0.615119	3.57e-09	0.353367	0.0259584	0.707764	0.000313292	1.37791	1.78e-15	1.34287	1.6e-24	0.702942	0.00192165
Mfap2	0.100179	0.757979	1.34099	1.31e-13	1.39433	2.13e-29	0.61072	0.159482	0.697938	0.0303562	3.11553	1.39e-46	2.64864	3.71e-51	1.02055	0.000757167
Mmp14	0.289554	0.00141783	1.01543	7.3e-36	0.63761	2.67e-16	0.427167	0.000527147	0.743374	0.00391852	2.45211	2.13e-30	1.96501	2.87e-33	0.728868	0.0110439
Pcolce	0.503962	1.27e-09	0.756949	1.05e-18	0.812004	4.28e-14	0.553092	0.0240564	0.84921	1.86e-06	1.92675	4.34e-32	1.78234	2.88e-46	0.681177	0.000668248
Bdkrb2	0.64493	0.164438	1.22828	0.000692551	1.68075	3.2e-06	0.235101	0.486113	1.24634	0.00205956	1.26367	0.000176431	1.49594	7.48e-10	0.836106	0.31927
Capn6	0.358926	0.0664173	1.3817	5.3e-18	0.6768	1.88e-09	0.304552	0.283388	0.754826	0.0245601	2.95079	1.18e-35	2.71905	1.11e-45	0.557266	0.441469
Dbn1	0.579998	5.34e-07	0.95958	1.36e-16	0.821958	3.33e-16	0.398177	0.0203559	0.740787	0.00131072	1.7803	5.73e-21	1.59868	2.77e-27	0.23211	0.825829
Fndc4	0.481812	0.0080893	0.923531	1.51e-07	0.78949	2.98e-07	0.37646	0.0643374	1.36268	2.07e-09	1.45053	3.38e-12	1.30663	3.73e-15	0.608429	0.235368
Gli3	0.45705	0.0107833	0.977174	1.86e-08	0.692538	1.02e-08	0.3597	0.0342683	0.616974	0.0273609	1.2971	1.29e-09	1.53804	5.35e-22	0.238837	0.840922
Gprc5a	0.538002	0.101749	0.828718	0.0317391	0.802524	0.00770511	0.119698	0.642705	1.6298	0.000986698	1.34343	0.0045207	0.968614	0.00567134	-0.246119	0.936472
Pcdhb22	0.268811	0.414219	1.03541	3.3e-05	0.665467	0.000743696	0.409348	0.0878743	0.750575	0.0281134	1.27792	5.16e-07	1.50831	1.31e-15	0.627899	0.327162
Snx7	0.483442	3.68e-06	0.733836	1.26e-11	0.722526	2.65e-08	0.44096	0.0126336	1.15008	7.3e-09	1.51133	7.6e-16	1.13981	1.25e-14	0.528811	0.144645
Tcfl5	0.38597	0.443999	0.859584	0.021104	1.18021	0.00933653	0.380852	0.630222	2.43162	0.0128299	2.25271	1.38e-06	1.72566	8.01e-06	1.10503	0.601814
Trim47	0.405878	0.0127629	0.74561	3.48e-06	0.82327	6.19e-18	0.375898	0.0301655	0.70243	0.00364676	1.07286	5.63e-07	0.958257	2.94e-09	0.469355	0.285133
Abi3bp	0.32757	0.00682295	1.14472	4.7e-26	0.921366	7.41e-10	1.09872	2.82e-15	0.197667	0.512897	1.69518	3.74e-24	1.82084	1.01e-46	1.04794	4.83e-09
Adgrg2	-0.146366	0.603614	1.38437	1.62e-14	0.821237	1.08e-07	1.2827	1.51e-12	-0.182053	0.70473	1.75361	1.08e-16	1.68891	1.36e-25	0.819853	0.00640775
Antxr1	0.352952	0.00829979	1.51094	2.56e-39	1.08204	2.5e-28	1.21387	4.3e-10	0.426753	0.0385616	2.47672	1.99e-57	2.51078	9.16e-97	1.22612	1.44e-14
C1qtnf2	0.580958	0.00131023	1.25535	5.31e-12	1.56973	3.42e-28	0.980769	0.000355486	0.371697	0.455553	2.26503	4.71e-21	2.34421	1.06e-34	1.10453	0.00214338
C1qtnf3	1.08184	0.056875	3.1987	2.65e-10	2.28964	6.19e-28	2.28615	1.2e-20	0.736048	0.309268	6.49747	8.67e-44	6.03218	8.55e-60	2.88255	5.64e-10
Cdon	0.249098	0.0319532	1.16054	3.25e-32	0.922207	1.16e-16	0.929499	4.67e-05	0.224068	0.495078	1.47719	6.21e-16	1.37975	1.31e-23	0.962664	2.5e-06
Clec11a	0.458546	0.000773437	0.612395	1.04e-05	0.585583	4.27e-10	0.600976	6.36e-05	0.546943	0.0329344	1.78824	1.6e-19	1.69297	3.93e-29	0.646904	0.0259159
Col15a1	-0.150394	0.321622	0.932366	7.95e-18	1.02656	1.05e-20	0.736953	4.9e-12	0.408501	0.152833	1.95598	8.84e-23	1.80787	4.68e-33	0.728695	0.00576784
Col8a2	-0.100624	0.723339	1.01951	9e-10	1.13616	3.42e-14	0.598797	0.0268931	0.485177	0.250281	2.27961	1.34e-17	2.14892	5.81e-26	0.918622	0.0152134
Comp	-0.12111	0.544426	0.667735	1.3e-06	0.939781	4.45e-08	1.38199	5.35e-10	-0.111091	0.809669	1.9379	1.91e-22	1.78834	8.96e-33	1.2292	3.78e-09
Cpxm2	0.0126497	0.960685	1.20176	2.19e-24	1.11075	5.85e-27	0.738114	2.13e-08	0.0489751	0.932322	1.60958	1.05e-16	1.63664	1.73e-28	0.69648	0.00871103
Creb5	0.298027	0.0622357	0.990348	7.26e-13	0.93575	5.21e-18	0.92997	3.72e-10	-0.0617246	0.923056	1.25684	2.47e-08	1.14006	1.38e-11	0.858159	0.00226381
D430019H16Rik	0.0859733	0.895498	2.06418	2.43e-09	1.16573	3.33e-05	1.54938	2.18e-08	-0.0767559	0.946019	1.72415	6.3e-09	1.58233	3.07e-13	1.0155	0.0343037
D630045J12Rik	0.0841581	0.775756	0.795655	1.21e-05	0.693013	4.78e-05	0.937344	0.00010173	0.595679	0.143694	1.81125	5.67e-11	1.46421	2.1e-12	0.886211	0.039148
Dnm1	0.13079	0.267211	1.13536	1.97e-38	0.754928	2.7e-16	0.795272	2.05e-09	0.250067	0.45116	1.89323	8.45e-24	1.50825	1.62e-25	0.745489	0.00229508
Dpt	0.517301	3.72e-11	1.74442	1.96e-111	1.67627	4.78e-40	1.38196	6.15e-28	0.256244	0.457352	1.96114	5.39e-24	1.84076	1.08e-35	0.741509	0.00222763
Fkbp7	0.361145	5.24e-05	0.688247	3.51e-15	0.709435	5.76e-12	0.92615	4.75e-07	0.477563	0.0460075	1.46429	2.23e-16	1.78031	1.11e-38	0.707767	0.00265745
Fmod	-0.237624	0.0830258	0.721858	8.04e-10	0.9971	9.95e-13	0.799467	1.48e-09	0.400531	0.169715	2.05938	1.53e-24	1.87127	2.3e-34	1.04375	2.41e-06
Gldn	0.592221	0.182231	1.33889	0.000131894	0.770332	0.0071542	1.78847	3.16e-22	-0.501933	0.312581	1.4658	2.67e-05	1.48797	5.08e-11	1.79594	5.25e-09
Gm32618	0.0902539	0.862059	1.10394	7.23e-05	0.78567	0.00238935	0.880522	0.00114927	-0.264435	0.685699	1.33022	3.9e-06	1.54273	7.06e-14	0.946451	0.0486509
Hmcn1	-0.00922016	0.983517	1.30285	2.75e-11	1.03907	1.39e-08	0.973592	1.04e-05	-0.250467	0.550673	1.81897	4.16e-20	1.87473	2.48e-38	1.22495	1.88e-07
Htra1	-0.0523285	0.729031	1.11793	1.25e-40	1.00707	2.87e-22	1.16626	5.39e-18	0.187849	0.55699	1.78464	8.08e-26	1.94512	5.17e-51	1.53026	1.12e-19
Itga11	0.282497	0.0481302	1.06095	9.89e-20	0.702572	3.94e-12	0.945043	2.47e-09	0.384921	0.232614	2.17315	2.68e-26	1.80655	1.46e-30	0.70601	0.0167005
Itgbl1	0.393766	0.000648117	1.09068	1.17e-23	1.06374	5.35e-24	0.962527	2.67e-13	0.0512874	0.937882	2.10965	8.84e-23	2.13556	1.12e-38	1.17401	1.26e-06
Lpar1	0.322675	2.63e-05	0.661058	1.41e-18	0.794122	1.31e-13	0.668918	9.31e-08	0.492679	0.0227578	1.55746	5.1e-21	1.40076	2.14e-28	0.634337	0.00397574
Matn2	0.288784	0.068047	1.71459	3.85e-42	1.50052	2.86e-43	0.817798	8.49e-07	0.402573	0.204426	2.49428	2e-33	2.56193	1.63e-57	1.28018	1.89e-08
Miat	-0.104464	0.680682	1.14648	7.04e-14	0.856698	7.01e-11	0.793107	0.000108607	0.53701	0.182566	2.12675	1.67e-19	1.65442	1.17e-19	1.07753	0.000788274
Mxra7	0.486859	0.004677	0.676884	8.97e-05	0.685653	4.45e-13	0.656633	2.95e-05	0.482855	0.0325843	1.18945	5.08e-12	1.33624	7.16e-24	0.727471	0.00175715
Mxra8	0.38305	6.25e-05	0.779841	2.63e-17	0.633458	3.71e-19	0.75841	1.43e-06	0.333292	0.12698	1.74872	1.09e-29	1.58005	5.59e-41	0.84566	9.82e-07
Nbl1	0.0220439	0.921751	1.18021	2.39e-30	1.11459	6.22e-21	1.20592	6.8e-22	0.380427	0.158265	1.60538	1.62e-18	1.80699	7.24e-39	0.883555	1.67e-05
Ndrg4	0.333743	0.01061	1.07899	2.32e-21	1.03631	3.26e-12	0.81375	3.79e-10	0.439291	0.234308	1.99254	1.87e-16	1.92995	2e-25	1.04124	0.000689633
Ndufa4l2	0.380712	0.055138	0.807179	6.08e-06	1.04948	1.5e-08	0.867451	3.9e-07	0.185857	0.624876	1.80551	3.46e-23	1.26704	6.07e-19	0.920818	4.87e-05
Osr2	0.419496	0.106229	1.8358	7.75e-19	1.26895	5.29e-11	0.729391	0.000282846	-0.384883	0.378079	1.90783	2.62e-18	1.75222	2.6e-24	1.28589	2.3e-05
P3h3	0.433915	2.61e-05	0.763698	4.77e-14	0.684313	1.03e-13	0.718436	5.15e-11	0.519875	0.0169151	1.83946	2.55e-27	1.58542	1.04e-33	0.60556	0.0128218
Pkd2	0.214033	0.0838492	0.988107	2.8e-23	0.585419	2.23e-09	0.706	8.58e-08	0.294008	0.181464	1.31534	4.08e-18	1.23219	3.66e-27	0.680512	0.000162688
Ppic	0.0761611	0.639314	0.848982	4.39e-17	0.669628	9.64e-19	0.782821	7.56e-07	0.44959	0.0446907	1.92999	1.07e-29	2.03738	1.3e-54	0.886668	3.99e-06
Prelp	-0.114412	0.437905	0.807769	5.3e-16	0.953085	1.45e-08	0.996353	1.55e-13	0.108997	0.811712	1.51101	1.61e-14	1.29488	1.86e-18	0.792782	0.000770977
Sbsn	-0.0812162	0.77564	1.07827	1.48e-11	1.23213	2.15e-16	1.35905	3.05e-13	0.412173	0.23887	1.51225	2.92e-12	1.27471	7.42e-15	0.879221	0.00151145
Sdc2	0.102207	0.338438	0.639546	6.28e-17	0.684417	4.52e-13	0.785056	7.12e-10	0.0846493	0.745044	1.2559	1.87e-28	1.5971	1.63e-76	1.0387	1.28e-19
Slc6a7	0.270902	0.511587	0.791904	0.00792396	1.03836	1.89e-06	0.964632	0.000288611	-0.136516	0.878863	2.18061	3.56e-13	1.43482	6.84e-09	1.06916	0.0418037
Smoc1	0.477179	0.00230966	1.24663	3.5e-19	0.981024	5.63e-15	1.29991	1.78e-18	0.334269	0.300831	1.46444	2.31e-12	1.37901	2.04e-18	0.721303	0.0107719
Ssc5d	0.203535	0.202493	1.93807	7.09e-60	1.62497	1.1e-39	1.50338	1.51e-30	0.375128	0.382903	2.97999	1.86e-30	2.56663	6.81e-38	1.55443	3.57e-08
Sv2c	0.0454791	0.938719	1.62327	3.38e-09	1.87499	1.07e-15	2.70901	1.04e-30	0.894543	0.102013	1.77012	6.99e-07	1.9843	1.09e-13	1.82163	2.44e-06
Tnfaip8l3	0.545979	0.229541	1.49561	0.000104331	1.38463	0.00847087	1.22406	0.000164081	0.250237	0.820798	1.23606	0.00399216	2.29267	3.18e-14	1.43203	0.0281081
Tnmd	0.0768423	0.820259	1.65454	1.82e-18	1.6388	1.3e-74	0.642567	1.72e-05	0.393573	0.437347	2.63079	3.45e-21	2.80941	1.6e-38	1.39521	1.65e-05
Fbln7	-0.200454	0.25848	1.36192	1.91e-26	1.71487	1.13e-22	2.13219	1.55e-61	-0.655245	0.0126094	1.89255	8.16e-21	2.25738	3.13e-48	1.63678	1.65e-15
Col6a5	-0.628561	0.0280255	0.846808	0.000580923	0.79395	0.000175569	1.87973	1.38e-15	-0.586216	0.357351	1.77397	8.11e-09	1.61231	1.27e-11	1.26653	0.000841813
Fam180a	-0.701505	0.0123692	1.56942	1.5e-11	1.50674	2.33e-20	1.06957	2.9e-08	0.58783	0.413975	3.12714	4.59e-17	3.22072	1.95e-27	1.21443	0.0350103
Pkp1	-0.909601	0.033688	1.15942	0.0028136	1.22763	0.000168466	2.11224	1.72e-22	0.195751	0.876703	1.34463	0.00195399	1.23423	0.000125243	2.33974	2.1e-07
Pamr1	-0.864031	4.53e-07	1.79343	5.16e-28	1.23263	2.8e-23	1.0909	3.39e-18	-0.719076	0.0109587	2.23167	4.51e-25	2.34526	8.33e-45	1.12979	6.66e-06
Adamts15	0.156705	0.541932	0.900977	2.43e-08	0.750045	8.16e-10	0.864704	1.56e-06	0.664315	0.0620241	1.73397	6.03e-11	1.51067	7.38e-15	0.399617	0.735534
Barx1	0.232791	0.681124	1.38816	0.000674072	1.08443	0.000423488	1.34225	4.3e-06	-0.151092	0.883543	2.07268	1.06e-09	1.99271	5.11e-14	0.675757	0.54334
C1qtnf7	0.125587	0.659778	0.620448	0.00672664	0.68633	0.001145	1.02163	7.63e-06	0.0716045	0.915859	0.975423	9.01e-05	0.788324	1.97e-05	0.461749	0.547536
Camkk1	0.109874	0.716801	0.637281	0.000925896	0.659785	7.89e-08	0.736491	6.94e-07	0.205549	0.520698	0.800283	2.31e-05	0.621032	1.08e-05	0.257491	0.744073
Clip3	0.457235	0.00166863	0.831515	1.68e-09	0.752065	1.56e-09	0.586259	0.00220859	0.28718	0.379116	1.60879	1.02e-17	1.30911	3.41e-19	0.581436	0.102701
Crip1	0.383056	0.0184196	0.857216	2.92e-09	0.631377	4.18e-14	0.602572	5.91e-06	0.300063	0.142446	1.07287	1.17e-13	0.91163	7.78e-17	0.369616	0.145474
Dact3	0.382154	0.209425	0.882598	0.000496736	0.91158	4.76e-11	0.636712	0.0171098	0.236562	0.557744	1.33418	1.75e-10	1.14382	1.2e-12	0.424835	0.552695
Dkk3	0.45833	0.010649	1.62243	2.52e-25	1.21821	5.4e-15	0.90651	1.35e-10	-0.132296	0.851271	1.41001	1.78e-06	1.46994	1.05e-11	0.518665	0.497506
Emilin3	-0.332197	0.419426	1.57778	1.55e-07	1.54283	9.79e-15	1.27869	1.85e-10	-0.486398	0.44399	2.64557	1.89e-17	2.50619	1.71e-24	0.686464	0.568414
Fam171b	0.495096	0.00457171	1.05823	7.66e-11	0.657222	5.17e-06	0.65038	0.000386184	0.135848	0.756525	1.26512	7.72e-12	1.31338	5.89e-21	0.449189	0.338687
Gas1	0.344179	0.0512161	1.02101	2.49e-11	1.00535	1.27e-18	0.630531	0.000649447	-0.491527	0.0449352	1.5869	2.65e-17	1.35922	3.08e-21	0.575475	0.0421853
Gem	0.370597	0.0505666	1.21244	2.42e-14	1.10657	1.59e-16	0.717067	4.76e-05	0.340769	0.377018	1.98261	1.67e-19	1.66462	3.08e-24	0.548771	0.194249
Gpm6b	0.462675	0.000249337	0.862889	1.6e-13	0.743562	3.92e-09	0.910341	7.41e-05	0.287431	0.226682	1.22303	1.15e-14	1.3102	1.07e-28	0.498274	0.036472
Gprin2	-0.0123558	0.98979	1.45677	0.000106009	1.53965	0.000531531	1.684	0.000461177	0.877459	0.396375	1.93636	9.3e-05	1.62374	1.03e-07	0.662137	0.857571
Htra3	0.235395	0.0682735	0.838635	2.15e-15	0.843554	6.47e-20	0.744352	1.92e-07	0.416723	0.15075	1.43994	1.53e-12	1.18752	9.91e-15	0.471868	0.245906
Itgb8	0.144553	0.740408	1.14999	9.3e-06	0.83729	1.45e-05	1.07116	2.69e-05	0.17677	0.757218	0.736888	0.0214089	1.15678	7.99e-10	0.647678	0.275113
Klhdc8a	0.724206	0.192967	1.28575	0.0169349	1.74106	3.79e-05	0.847129	0.0156226	0.115736	0.931839	1.90733	6.63e-07	2.3921	5.41e-15	0.634184	0.765598
Lgi3	0.111463	0.90974	1.6812	0.00326326	1.26205	0.00503872	1.41351	9.15e-06	-0.231929	0.852143	2.5249	9.18e-11	1.9543	2.51e-12	0.75635	0.560989
Lrrn4cl	-0.199888	0.204966	1.12712	1.15e-19	0.986075	1.06e-14	1.13567	4.37e-19	-0.147637	0.696384	1.26785	8.2e-13	1.32123	1.53e-22	0.582145	0.0144989
Mdk	-0.313866	0.254249	0.79411	2.79e-05	0.726779	4.37e-06	0.602091	0.0227058	0.0832262	0.89102	1.2207	5.16e-08	1.10139	1.96e-10	0.454375	0.435849
Nr4a2	0.312627	0.146678	1.05769	1.45e-10	1.00738	1.09e-08	0.808948	0.00488929	0.371795	0.732058	2.1932	7.49e-05	1.31965	0.00242815	0.206398	0.95586
Ntn1	-0.0683042	0.677358	0.60501	7.55e-08	0.704569	3.73e-11	0.895707	7.35e-09	0.0754577	0.856435	1.06684	3.53e-10	0.732803	1.53e-08	0.432089	0.153919
Olfml1	0.306642	0.0976855	1.04142	1.55e-10	0.699812	0.000169808	0.709253	0.000508685	0.176352	0.758855	1.45347	3.69e-10	1.28216	1.8e-12	0.421964	0.647114
Pax1	-0.15043	0.734973	1.10379	5.08e-05	1.0324	0.00023626	0.67458	0.0313707	0.527245	0.38488	0.975411	0.00496273	1.15425	4.35e-06	0.619938	0.546693
Pcdhb19	0.277372	0.539535	0.947535	0.00573021	0.825689	0.0176539	0.714368	0.0181629	0.730591	0.248257	1.67073	6.57e-05	1.28596	8.59e-06	1.24133	0.0685516
Pdlim4	0.555701	0.00382485	0.601624	0.00351154	0.688061	6.73e-08	0.630753	3.82e-06	0.36471	0.301147	1.3155	5.97e-09	0.99415	2.03e-08	0.332854	0.70415
Prickle2	0.156758	0.489085	0.653201	8.76e-05	0.599435	1.18e-06	0.604083	0.00215581	0.146051	0.678884	0.791801	1.43e-05	0.737009	2.43e-08	0.306271	0.612534
Prph	0.148131	0.817631	1.10327	0.00286342	1.35302	0.00038496	1.04198	0.00208	0.187918	0.886836	2.0914	1.05e-07	1.79597	2.41e-11	0.0688615	0.985917
Rnase4	0.483165	7.64e-09	0.630165	1.96e-13	0.686554	1.15e-24	0.593807	6.5e-06	0.303348	0.0862071	1.02417	1.96e-15	1.01032	3.52e-25	0.431861	0.0166246
Rspo2	0.000721303	0.998563	1.25918	1.88e-11	1.51062	1.57e-24	1.1293	0.00260765	-0.755313	0.059061	1.10965	0.000939392	1.4463	1.3e-09	0.698804	0.353576
Sertad4	0.408233	6.08e-05	1.12841	1.9e-33	1.04177	1.52e-27	0.853208	2.11e-05	0.421825	0.272033	2.30972	4.03e-23	2.13739	2.07e-32	0.734842	0.0769101
Tacr1	0.595648	0.201789	1.4336	7.48e-05	1.99148	8.87e-11	1.10622	0.00123279	1.16233	0.0565344	2.4769	1.95e-09	2.22459	3.29e-14	0.901323	0.376038
Tbx5	0.0399798	0.932182	1.27097	2.03e-06	0.707071	0.0396435	0.961792	0.0172056	0.136503	0.91419	1.28814	0.000599047	0.663888	0.0306607	0.358549	0.909679
Timp2	-0.185022	0.117636	0.795931	4.53e-17	0.750395	6.47e-20	0.59934	7.76e-07	0.0845175	0.771015	1.44157	8.27e-30	1.30074	1.83e-41	0.523921	0.000727723
Tmem196	-0.670408	0.0723521	1.41362	2.46e-05	1.70951	3.22e-09	1.76581	1.86e-07	-1.08007	0.151339	1.03852	0.0171771	1.57676	1.4e-08	0.956985	0.32442
Wnt16	0.132133	0.786309	0.674354	0.00986549	0.935943	1.68e-08	0.996165	3.01e-05	0.383203	0.541967	1.05928	0.000986514	1.42081	4.51e-11	0.883004	0.115671
Pthlh	-0.405013	0.252632	0.682649	0.0390236	0.766922	0.00238044	0.650806	0.0189091	-0.920983	0.0029219	0.742218	0.0181412	0.918754	1.64e-05	0.606933	0.336334
Clec3b	-1.02151	1.3e-10	0.913144	8.2e-08	0.945903	6.8e-16	0.621894	0.000164803	-0.567235	0.0122451	1.33611	2.31e-13	1.1828	1.21e-17	0.197936	0.83823
Col6a6	-1.03895	2.04e-05	1.54292	1.61e-10	1.23828	4.19e-26	0.634877	0.0366863	-0.295229	0.661295	2.32483	1.17e-13	1.73359	2.34e-12	0.570149	0.584733
Angptl2	0.512158	0.000806292	1.46292	6.15e-25	0.962704	3.45e-16	0.394684	0.0431189	0.412172	0.0659556	2.1586	4.28e-37	1.59465	8.54e-35	0.733087	0.000366441
Arhgap42	0.313758	0.0277565	0.77322	1.18e-09	0.591988	1.02e-09	0.254422	0.147368	0.397015	0.0999427	0.831892	6.76e-06	0.891916	2.68e-11	0.585357	0.0191165
Cd276	0.360766	0.00164575	0.854556	3.31e-16	0.607927	9.65e-12	0.183955	0.409384	0.395004	0.174152	1.61089	2.75e-16	1.54323	1.73e-24	0.773944	0.00226381
Cpt1c	0.202557	0.406569	0.633354	0.00140336	0.590829	4.57e-05	0.361482	0.255443	0.383818	0.210955	1.24193	1.19e-09	1.10483	2.85e-12	0.687387	0.0343037
Cpxm1	0.282617	0.0469797	1.21119	4.08e-25	0.850392	4.99e-15	0.382704	0.305212	0.343468	0.305173	2.44804	8.77e-34	2.24842	2.25e-46	0.749558	0.00733635
Efs	0.227572	0.348956	0.709037	0.000466056	0.67748	3.08e-08	0.574939	0.00059253	0.418	0.149302	1.46706	5.01e-14	1.54598	5.5e-25	0.831952	0.00235839
Fzd6	0.391538	0.00689331	0.784729	1.79e-10	0.592529	2.26e-07	0.339814	0.283886	0.209333	0.352911	0.82365	3.58e-09	0.857429	6.3e-17	0.703522	5.48e-05
Gcnt4	0.198391	0.809422	1.24084	0.00715873	1.10294	0.0267292	0.121597	0.868101	0.105103	0.947472	1.57922	0.00392124	1.11607	0.00168412	1.55584	0.0343037
Matn4	-0.0601294	0.856408	0.977992	1.18e-08	1.43126	3.87e-17	0.458139	0.295621	0.0482036	0.96115	2.23999	1.03e-15	2.63732	1.25e-34	1.12769	0.00238749
Mtmr11	0.405087	0.0337078	0.701216	7.81e-05	0.887916	4.97e-10	0.490944	0.0289421	0.448109	0.160903	1.38981	1.71e-10	1.26554	8.14e-15	0.717241	0.0327653
Pdgfrl	0.210096	0.26023	0.854631	4.77e-09	0.772151	1.26e-09	0.345138	0.051056	0.244251	0.651789	2.34357	1.57e-20	2.28534	1.55e-31	1.44225	1.53e-06
Ptn	0.58491	8.83e-05	1.44609	1.33e-26	0.843959	3.39e-14	-0.322685	0.652843	0.687546	0.112824	3.22734	1.59e-29	2.65314	7.06e-32	1.14659	0.00374137
Zfp354c	0.240197	0.109389	0.81095	1.82e-11	0.598407	2.47e-11	0.468889	0.00435914	0.183515	0.593792	1.05295	2.29e-09	1.29483	2.3e-23	0.628024	0.0140027
2810433D01Rik	0.182731	0.819972	1.07907	0.0286296	1.35433	0.029613	1.10411	0.102942	0.272324	0.857811	2.57535	8.89e-06	2.36375	3.89e-09	1.84263	0.279909
Adam23	0.511491	0.0116205	0.644351	0.00339278	1.10981	5.13e-09	0.02762	0.970596	0.383359	0.371805	1.65689	1.98e-11	1.51755	1.93e-15	0.346655	0.81265
Ahnak2	0.234199	0.0981032	0.784223	1.18e-11	0.930797	6.35e-11	0.26157	0.216994	0.547563	0.00232352	1.13957	1.06e-13	1.04153	3.21e-19	0.510665	0.0265544
Armh4	0.39634	0.00554268	1.10659	2.46e-17	0.909394	2.47e-11	0.314385	0.276651	-0.299306	0.44171	1.14998	9.82e-07	1.04288	5.62e-09	0.514008	0.362639
Boc	0.00477721	0.987431	0.711227	5.8e-07	0.739223	4.48e-18	0.512344	0.000442606	0.209516	0.452417	1.36319	3.54e-19	1.38055	7.26e-33	0.518936	0.0303002
C1s1	0.346403	0.000599525	0.659813	4.59e-12	0.7107	9.55e-09	0.503081	0.000246641	0.410803	0.00316026	1.05272	2.57e-19	0.876797	8.2e-23	0.313102	0.158394
Chpf	0.406268	0.0279022	0.84609	1.6e-07	0.697637	1.09e-15	0.308861	0.278144	0.574743	0.043828	1.76997	3.15e-16	1.46472	9.99e-19	0.530206	0.207323
Cys1	-0.433082	0.0661447	0.784033	0.000880702	0.789856	1.86e-08	0.390508	0.0182858	-0.486199	0.0927169	1.26252	9.23e-09	0.939131	1.35e-07	0.597509	0.156883
Dkk2	0.166996	0.499091	0.606414	0.00271031	1.05373	8.29e-16	0.560019	0.0368826	-0.0450354	0.951341	0.833896	0.000640087	0.931305	2.8e-07	0.4677	0.46484
Dlk1	-0.0809067	0.928925	1.57784	0.000125216	1.49387	0.00011562	-0.532918	0.842278	-1.3461	0.0699142	1.7525	0.0100821	1.55857	0.0023337	0.694219	0.835479
Doc2b	0.54943	0.34782	1.87656	3.88e-06	1.13217	0.00209784	1.05451	0.0609726	-0.102763	0.91419	1.934	8.82e-10	1.80314	7.67e-14	0.862488	0.199257
Duox1	0.471966	0.345104	1.45123	0.000457107	1.66035	7.57e-10	0.424058	0.355288	0.757252	0.121001	2.0888	1.75e-11	1.37143	1.47e-08	0.893261	0.194125
Ebf2	0.23269	0.323501	0.700211	0.000433864	0.715325	6.4e-08	0.478173	0.0522307	-0.0819269	0.91419	1.04987	0.000987094	0.744318	0.00187842	0.355062	0.822909
Eno2	0.246237	0.454296	1.10475	9.29e-08	1.0617	3.73e-08	0.303827	0.143832	0.0885988	0.884492	1.16048	3.26e-07	1.53702	1.13e-19	0.613292	0.140571
Ephb3	0.577681	0.000406962	0.964604	5.42e-10	0.824914	3.83e-09	0.437606	0.171315	0.557185	0.122076	2.18543	6.91e-20	1.80499	4.36e-21	0.584571	0.420855
Fgf14	0.122704	0.800477	1.0482	0.000731819	1.12555	0.000139005	0.704564	0.074582	-0.399622	0.623577	1.552	5.67e-05	1.93809	3.05e-15	1.05157	0.24577
Fzd8	0.0818229	0.793322	0.594368	0.00225142	0.631747	8.72e-08	0.382744	0.113701	0.0308492	0.956985	0.838814	8.35e-06	0.736311	1.69e-07	0.145625	0.920604
Glis2	0.38467	0.000928986	0.739941	3.01e-11	0.661015	5.61e-15	0.496071	0.000273229	0.57886	0.0108283	1.44602	8.67e-15	1.23348	4.32e-18	0.56424	0.0572891
Gm10561	-0.0936334	0.865082	0.917322	0.00190814	0.778148	0.00299606	0.42972	0.268148	0.233338	0.763587	2.06534	5.16e-13	1.84709	2.13e-19	1.04958	0.16036
Hhat	0.564952	0.043214	1.1557	1.43e-05	0.780147	0.00427532	0.0807148	0.829864	0.457018	0.213037	1.35762	1.34e-08	1.23121	1.25e-11	0.763341	0.0570042
Hoxd3os1	-0.0931841	0.889492	0.872579	0.0479176	0.913605	0.00428388	0.438629	0.275824	-0.181671	0.806772	0.741845	0.0290212	0.974879	7.65e-05	0.884679	0.165634
Itm2a	0.120557	0.550478	1.48389	7.49e-31	0.821318	6.34e-63	0.0585645	0.836034	-0.376434	0.126429	1.69642	2.22e-22	1.60704	1.37e-33	0.351824	0.42792
Kdelc2	0.467858	2.53e-08	0.636852	5.93e-14	0.662758	1.64e-10	0.392014	0.00594372	0.135664	0.61177	0.970153	6.3e-13	1.13562	4.19e-29	0.413135	0.0699317
Kera	0.280513	0.198363	1.1145	4.5e-10	1.40187	3.41e-36	0.210802	0.322359	0.511876	0.423493	2.3686	2.93e-11	2.50347	3.74e-20	0.86816	0.219056
L3hypdh	0.494835	0.0286607	0.970364	4.97e-06	0.785717	0.000255013	0.308144	0.184318	0.583	0.0641175	1.60462	7.68e-14	1.1319	1.58e-11	0.0926833	0.966307
Lama4	0.574054	1.68e-17	0.876664	3.05e-37	0.64195	1.53e-14	0.370148	0.000724851	0.441511	0.00337799	1.13397	6.86e-19	1.13675	7.71e-32	0.379614	0.0782216
Lix1l	0.269892	0.0300287	0.639953	5.33e-09	0.62406	3.47e-16	0.464882	0.00529792	0.491233	0.000207719	1.05892	2.52e-20	1.10946	7.67e-37	0.427543	0.0103229
Lrig3	0.456765	0.000494237	0.788965	1.4e-09	0.661895	1.92e-08	0.483663	0.00283586	0.398526	0.0895146	1.27952	8.31e-15	0.911482	3.78e-12	0.487242	0.154326
Mab21l2	0.432673	0.0214695	0.759223	7.03e-05	0.696997	0.000435854	0.385668	0.292673	-0.510283	0.350414	1.37373	1.46e-05	1.19484	3.03e-07	0.27018	0.918151
Meg3	0.447271	0.00719345	1.73684	4.63e-32	1.36166	1.32e-22	0.447949	0.00412393	0.0993079	0.858764	2.60502	1.49e-32	1.92091	7.25e-30	0.397755	0.590948
Meis2	0.533022	0.00811226	0.809509	0.000280175	0.933324	6.83e-05	0.318065	0.2777	0.591602	0.123433	0.963933	0.00315437	0.864409	0.000281542	0.324872	0.840922
Mest	0.550997	0.00523377	2.10604	2.49e-41	0.905574	2.32e-10	0.0516802	0.865345	-0.00589189	0.995711	2.22319	4.94e-12	1.42128	1.51e-08	0.213923	0.932521
Mirg	0.242213	0.583704	1.72289	1.65e-10	1.66408	9.56e-13	0.452465	0.284429	1.14161	0.16261	2.49593	2.38e-07	1.85126	4.54e-06	0.252552	0.950681
Nipal2	0.351652	0.504907	1.02514	0.0172723	1.74865	6.81e-05	0.413708	0.222831	0.43716	0.66213	1.78614	5.39e-05	1.64506	2.51e-07	1.28607	0.0963563
Npdc1	0.365732	0.00115363	0.683727	2.29e-10	0.715273	1.06e-14	0.55825	0.000597528	0.556881	0.00116598	1.26822	4.13e-18	1.06783	1.85e-21	0.435077	0.0678679
Ogn	0.329385	0.0151618	1.01425	2.89e-17	0.777239	9.37e-21	0.554691	0.00136361	0.0172606	0.98112	1.30119	1.77e-10	1.13491	1.39e-13	0.487364	0.201512
P4ha2	0.49157	3.2e-07	0.756392	3.97e-16	0.681469	1.96e-18	-0.204486	0.642705	0.311271	0.297126	1.14102	5.37e-09	0.950396	7.59e-11	0.325044	0.581879
Pak3	0.291878	0.471151	0.889699	0.00993054	0.666778	0.00501967	0.253086	0.549973	0.43968	0.416157	1.29009	1.62e-05	1.32283	4.14e-09	0.897352	0.0934711
Pitx1	0.0456309	0.90226	0.687521	0.000883499	1.01716	2.68e-08	0.418333	0.023517	0.402237	0.366645	1.71516	2.57e-13	1.47322	4.05e-15	0.817132	0.0509707
Procr	-0.16778	0.426433	0.7906	3.09e-07	0.950836	5.48e-16	0.502209	0.00674956	0.244622	0.421191	0.964887	1.8e-07	0.966258	3.69e-12	0.290687	0.653311
Rtl3	0.445088	0.0340115	1.27503	6.41e-12	0.801574	0.000193575	0.327453	0.40114	-0.0571441	0.965967	3.03703	1.85e-23	2.43106	3.83e-23	0.441133	0.852522
Spon2	-0.416309	0.144367	1.19	7.06e-10	1.19693	1.52e-11	0.0616865	0.919128	-0.25788	0.779731	2.00804	1.24e-06	2.66875	2.13e-18	0.521597	0.767785
Sprn	0.401844	0.379091	0.936634	0.0184196	1.02445	0.00657763	0.651293	0.22607	0.46285	0.514293	1.65439	2.16e-05	1.39483	1.86e-07	0.591526	0.840815
Trnp1	0.144088	0.829718	0.869684	0.0335101	0.629116	0.0339135	0.562876	0.0306826	-0.293008	0.541355	1.35672	2.2e-08	0.97881	8.21e-07	0.204597	0.921888
Vash2	0.519222	0.0922532	0.981228	0.000661812	0.718632	0.00241122	-0.203629	0.451241	-0.227382	0.622038	0.656296	0.013219	0.833489	1.01e-05	0.0463099	0.983156
Wasf1	0.155578	0.708761	0.861662	0.00440485	1.08683	0.0012211	0.230539	0.497925	0.0113848	0.993215	2.13365	3.9e-09	1.20584	3.85e-06	0.639287	0.673946
Zfp185	0.211277	0.581465	1.32844	2.32e-07	0.999177	7.64e-08	0.553831	0.0139254	0.0588154	0.956453	1.95733	1.99e-09	1.59481	1.09e-10	0.955133	0.132066
Zfp57	0.114132	0.805191	1.00123	0.000197578	0.740356	0.00585361	-0.17397	0.607417	0.54799	0.223655	0.982093	0.00264067	1.22275	7.72e-08	-0.341267	0.847588
Dact2	-0.933915	0.0508846	1.09035	0.042274	0.763021	0.00672794	0.417319	0.214938	-1.16494	0.0043052	0.776355	0.0251438	0.7061	0.00613333	-0.0405595	0.986061
Nov	-0.593151	0.000224273	0.84135	1.8e-07	1.06831	5.08e-12	0.438135	0.0172056	-0.342724	0.378079	1.54684	2.62e-11	1.6901	1.82e-22	0.271996	0.825056
Adam12	0.791388	3.72e-10	0.884088	6.17e-12	0.489552	1.98e-07	0.691427	1.72e-05	1.7943	1.26e-19	2.20709	6.84e-32	1.64329	7.25e-30	0.650773	0.0233954
Gpr153	0.749351	1.7e-09	0.850927	4.97e-11	0.566673	3.68e-08	1.22863	3.28e-16	1.07117	8.25e-06	2.03277	4.07e-20	1.64278	3.78e-22	0.794095	0.00700478
Ror2	0.846524	0.00355026	0.826765	0.00856199	0.559097	0.00588712	1.05428	0.000272556	1.27867	0.000254946	2.71416	2.52e-23	1.87633	6.11e-19	1.15291	0.0055969
Htr2b	1.36744	0.000210371	1.44537	0.000654292	0.524913	0.448025	1.59932	4.73e-05	1.41705	0.0205945	2.02337	0.00032646	1.35992	0.000895888	0.896351	0.601699
Slc39a14	0.924112	8.61e-08	0.669746	0.000359362	0.498494	4.77e-07	0.619558	0.00146603	2.00847	2.86e-13	1.52552	3.19e-08	1.33287	8.95e-11	0.483956	0.509737
4930447C04Rik	0.873111	0.00459105	1.35947	6.19e-06	0.545654	0.238329	0.981057	0.0703833	1.76945	0.000430087	1.30792	0.00479213	1.19731	0.000160978	0.383242	0.874473
Adamtsl3	0.993565	2.5e-19	0.748918	6.83e-09	0.560793	4.11e-05	0.422551	0.0132689	0.668269	0.0108033	1.02323	1.33e-05	0.677045	0.00022817	0.196231	0.895808
Aldh1l2	0.922076	4e-11	0.615406	0.000235657	0.440613	0.00063305	0.326651	0.400288	1.17024	9.44e-08	1.3665	1.28e-10	1.08129	3.79e-11	0.440811	0.471916
Arsj	1.00464	0.000144405	1.29289	6.19e-05	0.806671	0.0636144	0.729722	0.0722325	2.22649	2.22e-06	2.17108	9.18e-11	1.89296	7.65e-14	0.779767	0.572842
Atp8b1	0.88825	7.34e-10	0.635171	9.31e-05	0.503675	0.000203268	0.54009	0.0247381	1.201	7.23e-07	0.893226	0.000355572	0.937243	1.97e-07	0.1594	0.921958
B4galt2	0.820926	1.65e-08	0.765447	2.16e-06	0.537781	9.17e-05	0.254446	0.299861	0.86924	1.9e-05	1.52529	4.1e-18	1.24205	1.44e-18	0.495083	0.199257
Bcat1	1.08544	1.14e-07	0.692138	0.00320137	0.519534	0.00082808	0.374941	0.528962	1.6667	1.48e-08	1.51906	1.19e-07	1.35061	6.65e-10	0.397316	0.7432
Calu	0.725965	7.11e-23	0.648629	4.55e-17	0.455444	1.7e-13	0.267722	0.0332349	0.661022	2.04e-08	0.859583	3.98e-14	0.89163	5.67e-26	0.352848	0.0281081
Ccbe1	1.02792	8.23e-09	1.07909	1.44e-08	0.383122	0.0367434	0.411447	0.0252386	1.19666	3.72e-09	1.06291	2.72e-07	1.0817	4.77e-12	0.498141	0.231003
Csgalnact1	1.1342	4.54e-16	0.847929	6.76e-09	0.414906	0.00116173	0.346743	0.037884	1.1109	4.59e-11	0.830128	2.27e-06	0.883016	8.06e-12	0.303453	0.560989
Cxcl16	1.51914	1.11e-32	0.738916	1.79e-06	0.3617	0.0451714	0.337127	0.089002	0.767931	0.0039249	0.885295	0.000194754	0.71399	7.52e-05	0.153545	0.926624
Efemp2	0.90188	2.98e-22	0.793259	3e-14	0.57581	3.14e-09	0.316904	0.0542045	1.14686	3.33e-09	1.61165	2.1e-18	1.32658	8.49e-21	0.49706	0.142413
Fkbp11	0.85221	9.66e-10	0.669457	2.99e-05	0.434512	0.0118999	-0.214727	0.720101	1.34235	1.94e-09	1.44724	1.71e-11	1.12221	5.4e-11	0.184183	0.917906
Fmn1	0.718207	1.98e-10	0.867024	6.52e-13	0.555853	0.000259434	0.553219	0.00178849	0.790404	0.00208928	1.45412	1.16e-11	1.29548	6.17e-16	0.410951	0.504034
Fscn1	0.781453	1.49e-11	0.694462	2.86e-08	0.449225	7.04e-06	0.00612049	0.979862	0.699684	0.0088855	1.57277	2.87e-12	1.20317	3.03e-12	0.431219	0.473073
Hif1a	0.837497	2.03e-15	0.771061	1.2e-12	0.380351	4.28e-05	0.358143	0.00371724	0.78829	4.88e-07	1.04129	5.47e-12	0.938898	8.87e-17	0.342046	0.271225
Ier5l	1.09027	1.41e-05	0.717928	0.0224423	0.515808	0.00808532	0.19048	0.35319	1.13629	5.17e-06	1.42551	2.13e-09	0.852913	6.3e-06	0.23267	0.847588
Itga5	0.833578	2.65e-24	0.628274	8.15e-13	0.450689	3.93e-08	0.351287	0.117778	1.10508	3.58e-05	1.14895	1.29e-05	0.881358	8.22e-06	0.130196	0.944195
Lmna	0.880069	6.95e-25	0.629341	3.45e-12	0.505582	1.45e-09	0.285275	0.0338622	0.640927	0.00185366	1.0468	9.74e-09	0.733972	1.28e-07	0.212539	0.796416
Lnx1	0.71891	0.000773437	0.824167	0.000768056	0.496276	0.0161358	0.480785	0.0361294	0.791618	0.000281498	1.07871	5.21e-08	0.766166	7.89e-07	0.191348	0.864173
Ms4a7	1.57857	3.75e-34	0.685745	5e-06	0.292096	0.0422329	0.495644	0.0200093	0.750599	0.00129366	0.739731	0.000813953	0.613822	0.000214742	-0.0745497	0.962478
Nptxr	0.899748	3.02e-12	0.725654	5.22e-07	0.388909	0.0198146	0.227486	0.267802	0.848549	0.000163534	1.17837	5.84e-09	0.718656	7.63e-06	0.295607	0.752865
Osmr	0.822687	9.14e-13	0.586322	1.57e-06	0.492658	5.68e-07	0.564098	0.0131415	1.18724	4.73e-08	0.903447	6.96e-05	0.905602	2.87e-08	0.43577	0.365189
Pdia5	0.769505	3.9e-13	0.64264	4.33e-08	0.263272	0.0641714	0.141416	0.799417	0.83242	4.72e-07	1.15097	3.84e-14	0.835174	2.2e-12	0.46979	0.0744341
Plat	0.718872	2.34e-05	0.751962	1.2e-05	0.405674	0.00094861	0.477858	0.00337232	1.39903	1.4e-09	1.31107	8.21e-09	1.41015	2.26e-17	0.645074	0.0837927
Sorcs2	0.903161	6.76e-18	0.931406	3.11e-17	0.411557	0.000144431	0.473616	0.00135303	1.10226	2.14e-08	1.68205	7.73e-20	1.17213	4.54e-16	0.514697	0.162683
Stab1	1.08187	1.3e-34	0.643148	1.11e-10	0.373216	2.79e-07	0.568556	1.82e-10	0.967192	9.21e-07	1.20691	1.96e-10	0.794663	5.71e-08	0.184053	0.856478
Tgfbi	0.914724	1.11e-31	0.622436	4.65e-14	0.198502	3.53e-05	0.435803	0.0246784	1.20298	5.23e-28	0.958658	1.14e-17	0.603745	2.65e-12	0.262695	0.253652
Tro	0.853554	0.0069196	0.886285	0.00510251	0.408762	0.305283	0.380064	0.305501	1.18874	0.00532439	1.42132	1.29e-05	1.01637	0.000135507	0.550085	0.688104
Vim	1.07979	3.84e-35	0.666993	7.47e-13	0.469449	1.29e-10	0.239211	0.0387133	0.73665	1.34e-08	1.09333	3.32e-18	0.807004	2.64e-17	0.342976	0.093279
Tmem30b	0.610101	0.0208257	0.984172	7.71e-05	0.568057	0.00456765	1.10477	1.31e-06	0.527614	0.185838	1.19602	1.53e-06	1.36929	2.8e-14	0.811969	0.0343037
Agbl2	1.05816	0.0150708	1.47276	0.000200027	0.626475	0.228452	1.06851	0.021023	-0.941637	0.12587	0.95716	0.0148045	1.3375	9.88e-07	0.338522	0.906478
Gpr34	0.891148	6.08e-10	0.740615	1.57e-05	0.172316	0.395448	0.632821	0.00272913	-0.00771576	0.992331	0.777672	0.00147488	0.836855	1.76e-06	0.410813	0.600516
Bok	0.822239	0.000405931	0.940055	0.000263087	0.481218	0.0162375	0.244197	0.308143	0.461803	0.0584119	1.2718	1.32e-12	0.951251	2.24e-11	0.742622	0.00226381
B3galnt1	0.775696	8.09e-07	0.750091	9.23e-06	0.524406	0.00228889	0.335069	0.271797	0.513838	0.0211021	0.843654	5.67e-06	0.740191	6.2e-08	0.480398	0.149433
Col23a1	0.885015	9.61e-06	0.982836	2.78e-07	0.447174	0.0349863	0.407774	0.0415288	-0.0256313	0.971565	0.916696	5.87e-05	1.05589	1.16e-10	0.373398	0.612753
Epb41l3	0.698918	4.94e-12	0.897834	3.53e-19	0.569379	1.7e-09	0.689818	0.0851086	0.147113	0.682242	0.875038	1.6e-06	0.814994	2.59e-09	0.111282	0.936771
Gpr135	0.824537	0.00695309	1.12859	0.000112121	0.51728	0.213613	0.449505	0.25507	0.851639	0.0755402	1.53796	2.63e-05	1.01704	0.00025783	0.865279	0.494118
Maged2	0.600145	4.61e-12	0.700065	1.19e-14	0.571338	4.39e-14	0.260879	0.271889	0.505157	0.000456502	0.994995	1.44e-15	0.957991	5.12e-24	0.308204	0.231748
Ms4a14	1.64577	3.52e-35	0.776312	1.01e-06	0.560501	0.012479	0.57836	0.0148895	0.53838	0.026709	0.660484	0.00255549	0.649921	3.94e-05	0.414081	0.416132
Rin1	0.73866	0.00766252	0.706563	0.016834	0.286183	0.348981	-0.167194	0.65858	0.507621	0.182539	0.895172	0.003458	0.831298	0.000413943	0.0390416	0.986061
Sntg2	1.22048	0.0163825	1.30361	0.0235346	-0.0129054	0.989992	0.117547	0.886236	0.315772	0.745407	1.14524	0.00943937	0.919276	0.00527339	0.40968	0.908423
Tbx4	0.760897	0.00216409	0.662892	0.0195725	0.484612	0.0447315	0.160639	0.656689	-0.0235839	0.979162	0.821347	0.00235286	0.676642	0.000635966	0.131286	0.955927
Ttc26	0.719197	0.00613914	0.679903	0.0118512	0.457795	0.0632075	0.27307	0.246058	0.481358	0.169288	0.87787	0.00119483	1.00634	6.55e-08	0.686888	0.197111
Tubb2b	1.10016	5.63e-05	0.810617	0.00950341	0.548756	0.0515169	0.406905	0.0750523	0.619323	0.0833517	1.81615	1.59e-13	1.48213	3.89e-15	0.423587	0.640528
B3gnt9	0.306213	0.056618	0.679928	3.5e-06	0.568644	2.59e-07	0.945651	9.11e-08	0.837097	0.000240646	1.66099	1.34e-17	1.52728	1.54e-24	0.889045	0.000425879
Cdr2l	0.349698	0.00721694	0.643884	2.45e-07	0.57559	1.29e-05	0.780398	9.54e-10	0.947117	2.33e-05	1.84966	1.67e-19	1.45433	1.1e-20	0.646084	0.0358269
Col12a1	0.369904	0.0296394	1.07384	5.58e-13	0.523339	1.47e-05	0.588811	0.0143569	1.28641	6.64e-06	3.09319	5.71e-32	2.66833	2.66e-40	1.18914	6.4e-05
Sec16b	0.174935	0.225267	0.744316	7.76e-11	0.461756	1.34e-05	0.773336	1.79e-08	0.769192	2.15e-05	1.49217	2.25e-21	1.28271	6.28e-26	0.64686	0.00474757
Adamts6	0.275116	0.094357	0.8512	1.67e-10	0.448489	0.00609021	0.725696	0.000359237	0.707457	0.00549111	1.00132	1.1e-05	0.799964	2.63e-06	0.399065	0.553138
Chsy3	0.129999	0.647029	1.04105	3.05e-09	0.317799	0.215142	0.779583	0.000961101	0.854091	0.0336489	1.77665	6.73e-09	1.35411	9.96e-09	0.160746	0.948811
Folr2	0.566526	0.0058893	0.86758	0.00034896	0.603617	0.131363	0.754451	0.0166231	1.40908	0.000212373	1.16927	0.000100134	1.10553	5.36e-06	0.483538	0.735534
Lrp1	0.515533	1.05e-18	0.661716	4.44e-28	0.412699	3.77e-12	0.666308	3.14e-08	0.771289	0.00030702	1.23512	2.95e-10	0.720289	2.35e-06	0.28478	0.68345
Pdgfra	0.460645	6.6e-10	0.69149	8.32e-20	0.458429	4.98e-07	0.620615	6.88e-06	1.02922	1.72e-23	1.15512	3.11e-30	1.11299	1.4e-47	0.418407	0.00178714
Sh3pxd2b	0.184843	0.206819	0.602181	3.61e-07	0.35329	2.92e-07	0.630791	2.09e-05	0.836344	4.65e-05	1.75163	2.41e-21	1.41332	7.44e-24	0.484156	0.140571
Spsb1	0.33116	0.0649312	0.853717	3.59e-08	0.412599	0.00201852	0.669296	0.000292747	1.41808	3.15e-06	1.02155	0.00132655	1.27506	1.13e-08	0.347753	0.788897
Pdgfc	0.309626	0.0399377	0.593146	1.33e-05	0.322235	0.0158984	0.492724	0.0178886	0.744479	1.9e-05	1.06522	3.75e-11	1.20423	2.53e-24	0.685994	0.000668248
Ptk7	0.218031	0.376898	0.596625	0.00273665	0.433221	0.000280248	0.0526597	0.796257	0.899836	7.63e-05	1.35592	7.37e-12	1.19807	5.03e-15	0.65843	0.0270816
Sox9	-0.0778079	0.77441	0.670479	9.3e-05	0.48051	0.00333752	-0.142885	0.794769	0.703171	0.0440588	1.8865	2.21e-12	1.6502	1.06e-15	0.965219	0.00576784
Frk	0.49449	0.000947429	0.644816	1.23e-05	0.536037	0.00261874	0.423023	0.10144	0.655301	0.0275261	1.2523	5.28e-08	1.41178	2.09e-17	0.739433	0.0544948
Ltbp3	0.293591	4.97e-05	0.678419	4.85e-23	0.57652	2.03e-14	0.394064	0.0136603	0.593814	0.00383757	1.13339	4.59e-10	0.745671	8.61e-08	0.348315	0.43875
Maged1	0.562929	7.47e-32	0.595933	2.15e-31	0.537958	1.95e-12	0.193575	0.242564	0.829475	2.24e-09	1.25838	1.2e-21	1.10327	3.1e-28	0.448538	0.0144989
Mrc2	0.351925	2.35e-05	0.701922	7.95e-18	0.542204	1.42e-16	0.495778	0.260563	0.770822	0.00129839	1.75707	2.46e-17	1.54388	1.13e-22	0.533739	0.148804
Rbms3	0.284296	0.0514105	0.78533	1.21e-10	0.544829	1.05e-10	0.427909	0.00947266	0.615705	4.56e-05	0.895511	5.38e-11	1.11283	3.2e-29	0.337521	0.243843
Sdc1	0.302285	0.00345553	0.694676	6.89e-14	0.584465	4.56e-10	0.439343	0.0069837	0.735216	0.00699948	1.16087	1.04e-06	1.44371	6.8e-17	0.368636	0.609531
Tcaf1	0.458832	1.4e-05	0.673786	1.4e-10	0.422428	3.95e-05	0.277123	0.0727514	0.591368	0.00220816	1.24312	1.64e-14	1.10794	2.09e-19	0.444784	0.145584
Tspan6	0.466054	0.00111255	0.852546	2.85e-10	0.469639	0.000140079	0.22295	0.22566	0.666866	0.000950637	1.36741	9.16e-16	1.50246	1.33e-30	0.370046	0.435187
Zfp9	0.48576	5.7e-06	0.645601	2.66e-09	0.547715	9.03e-06	0.154881	0.428707	0.761858	3.76e-06	0.818201	6.32e-07	0.894815	6.92e-14	0.359397	0.335224
Zim1	0.0349907	0.947391	1.21207	8.63e-06	0.542678	6.38e-05	-0.189251	0.459313	0.67411	0.0227441	1.03547	3.61e-05	0.834339	1.64e-05	0.141137	0.946337
Acan	-0.266104	0.222608	0.877808	7.78e-07	0.541111	0.00589998	0.925469	3.41e-07	0.515041	0.288893	2.73408	4.61e-17	2.5631	3.93e-25	1.20295	0.0028605
Cemip	-0.182037	0.184942	0.630733	8.72e-09	0.469839	2.86e-06	0.976977	1.02e-09	0.372415	0.369336	1.5231	2.23e-09	2.13623	1.31e-30	1.16114	7.05e-05
Dchs1	0.117366	0.677353	0.648017	0.000808875	0.46369	2.22e-07	0.698403	6.61e-07	0.184771	0.664533	1.27725	7.54e-09	1.17649	1.04e-12	0.694559	0.0299711
Edil3	-0.288823	0.203768	0.75902	5.34e-05	0.508348	2.46e-05	0.990569	1.57e-13	0.410012	0.420948	2.11827	1.56e-13	2.2525	2.63e-25	1.33176	4.41e-05
Fat4	0.420147	0.0209563	1.08777	1.76e-12	0.422011	2.07e-05	0.585791	0.00146739	0.152303	0.781585	1.63511	1.46e-11	1.26704	6.69e-12	0.773703	0.0343037
Gxylt2	0.0634686	0.795991	0.654266	8.88e-06	0.526268	4.35e-08	0.877322	4.81e-06	0.397025	0.180112	2.0191	9.55e-25	1.77464	2.85e-31	0.832422	0.000788274
Myo16	0.112909	0.891693	1.85369	5.45e-06	0.628423	0.170399	1.83649	0.000410825	-0.855157	0.414446	3.95022	6.95e-17	3.21362	4.25e-20	2.60642	0.000153502
Ncald	0.264068	0.260634	0.782052	3.52e-05	0.534062	0.00113333	0.870162	9.92e-08	0.313578	0.361865	0.907483	1.51e-05	1.01386	1.93e-11	0.794104	0.00664022
Sox5	-0.164071	0.408705	0.858759	4.21e-09	0.461226	0.000555428	1.01256	2.14e-09	0.296998	0.391787	1.55261	7.37e-15	1.18119	7.82e-15	0.652504	0.0399283
9330188P03Rik	-0.0181074	0.978691	1.38198	3.23e-05	0.669436	0.0815283	0.649155	0.0131273	-0.324179	0.631577	1.01345	0.00651844	1.14586	4.2e-06	0.509555	0.621612
BC034090	0.0327605	0.932182	0.801597	0.000207581	0.548403	0.000459845	0.592907	0.000537269	0.490805	0.158344	1.61868	1.07e-12	1.18208	6.35e-11	0.0971664	0.960864
Cfap69	0.545825	0.266202	1.0782	0.00974028	0.512291	0.337584	0.594598	0.0197722	0.950081	0.109587	1.41822	0.000586156	1.5982	4.15e-09	0.534508	0.766779
Dzip1l	0.227938	0.269413	0.601711	0.000379661	0.395168	0.0181217	0.66339	0.000207723	0.503208	0.100713	1.14445	6.52e-07	1.40065	1.7e-16	0.668707	0.122232
Fjx1	0.173406	0.783956	1.12374	0.00987662	0.4509	0.141542	0.694552	0.0072464	0.82573	0.0664449	1.60207	3.21e-06	1.05701	0.000195165	0.310531	0.885188
Gm4117	-0.0829113	0.857281	0.703818	0.0176853	0.52331	0.0633058	0.759203	0.0413554	0.876122	0.151391	1.09309	0.00984123	1.24151	2.13e-06	0.326234	0.911421
Islr2	0.036031	0.944799	0.747752	0.00795283	0.564142	0.00242624	1.01085	4.94e-09	-0.443778	0.329467	1.4173	1.35e-09	1.02513	5.73e-08	0.63988	0.222123
Kcns1	-0.493171	0.361078	1.13654	0.00714503	0.718541	0.0642835	1.181	0.00881502	-0.0161537	0.994599	2.73775	9.25e-09	2.39463	1.14e-13	0.947579	0.612646
Naaladl2	-0.291296	0.344548	0.952188	5.45e-05	0.535153	0.0073946	0.999562	5.55e-05	0.352051	0.473952	1.41646	1.7e-08	1.50151	1.46e-16	0.631883	0.203159
Pkd1	0.0474277	0.847866	0.877229	3.75e-11	0.436465	1.32e-11	0.651589	9.02e-07	0.241016	0.346582	1.15039	1.58e-12	0.721431	9.51e-09	0.305219	0.484165
Plagl1	0.112771	0.673299	1.04631	6.28e-10	0.290456	0.0235867	0.687118	0.000107226	0.424091	0.212977	1.91293	4.07e-18	1.61617	6.3e-21	0.441509	0.501136
Plxdc2	0.213395	0.0174709	0.636603	3.9e-16	0.435899	7.43e-10	0.695808	3.22e-10	0.177175	0.366645	0.980504	5.7e-17	1.06641	2.17e-33	0.568049	3.53e-05
Sdk2	-0.203024	0.228303	0.689911	1.87e-07	0.451396	0.00256255	1.02808	9.2e-06	0.486377	0.189006	1.63084	1.29e-10	1.2679	3.75e-11	0.666768	0.152273
Tnc	-0.022661	0.906071	0.628102	1.19e-10	0.239628	0.0434866	0.662477	4.3e-06	0.452653	0.100413	1.27106	1.14e-09	1.11866	5.6e-13	0.555976	0.0835372
Zc3h12b	0.000343138	0.999226	0.821696	0.00662411	0.0246274	0.953999	0.690433	0.0176336	0.195732	0.737487	0.696435	0.0193147	0.789406	8.68e-05	0.602597	0.286454
Ednra	0.269717	0.105886	0.648361	3.48e-06	0.45336	4.25e-05	0.507887	0.0078349	0.00487031	0.993398	0.982405	2.4e-09	1.06997	1.26e-18	0.691255	0.00121841
Rin2	0.488353	4.89e-17	0.809167	2.01e-43	0.568408	1.29e-13	0.532197	1.57e-05	0.350596	0.0179116	0.977109	1.42e-16	0.963168	7.16e-27	0.600352	1.1e-05
Adamts3	0.396212	0.107957	0.779021	0.000647779	0.418071	0.0474516	0.419831	0.0912283	0.459854	0.253199	0.780469	0.00405064	0.762238	8.67e-05	0.138508	0.945897
Ajuba	0.307793	0.225264	0.616261	0.00645398	0.574214	0.000155807	0.102151	0.624364	0.383677	0.218982	0.914958	3.02e-05	0.730248	1.64e-05	0.176712	0.918076
Anxa5	0.306056	4.93e-05	0.59616	8.14e-17	0.386325	4.42e-10	-0.00245072	0.994805	0.330384	0.01859	0.678458	6.38e-09	0.72397	2.36e-17	0.264384	0.245906
Arhgef19	0.296876	0.186076	0.672986	0.00053672	0.537389	0.000118365	0.404374	0.00496576	0.229821	0.6465	1.80841	1.78e-13	1.46585	3.9e-14	0.36057	0.731476
Arhgef25	0.392755	5.45e-06	0.707179	6.49e-18	0.484376	1.51e-10	0.135122	0.453087	0.274681	0.151427	0.915185	2.13e-11	0.828355	2.16e-15	0.238009	0.596718
Atp8b2	0.279172	0.000673684	0.595363	1.77e-14	0.374488	3.58e-10	0.392872	0.00129644	0.544884	0.00415656	1.07574	6.63e-11	0.812431	8.91e-11	0.354746	0.324537
Baiap2	0.546812	1.45e-05	0.8902	5.67e-13	0.498463	1.17e-06	0.300402	0.0435419	0.396684	0.131221	1.1485	1.36e-09	0.731726	1.09e-06	0.217638	0.822909
Cacna1c	0.424471	0.0214425	0.835978	1.92e-07	0.390905	0.00428339	0.459261	0.0243504	0.249347	0.477629	1.19841	1.63e-08	0.755714	4.3e-06	0.448699	0.451644
Camk4	-0.0888466	0.752506	0.796749	7.74e-07	0.38455	0.02001	0.567926	0.00153539	0.496856	0.32241	1.30574	3.13e-05	1.51468	1.8e-11	0.902727	0.0524152
Cdk15	0.0988899	0.879097	0.729419	0.0465615	0.646891	0.218228	0.830865	0.0841517	0.0458939	0.981728	1.90379	1.68e-06	1.46287	1.66e-06	1.10828	0.211239
Cfap300	0.0945889	0.864025	1.26644	0.000367514	0.497173	0.195571	-0.239136	0.550431	0.818221	0.107015	1.19846	0.00135942	1.22083	6.7e-06	0.694917	0.543755
Col4a5	-0.425001	0.0338428	0.628848	0.00219443	0.499979	0.00202726	-0.0474683	0.884396	-0.18562	0.721955	1.14326	1.11e-06	0.779831	2.33e-05	0.449941	0.571435
Dlg4	0.197598	0.160388	0.634457	2.22e-08	0.448541	2.05e-06	0.448965	0.000768687	0.201843	0.468576	0.988221	1.34e-09	0.924931	8.15e-14	0.261321	0.656158
Enox1	0.297376	0.337434	0.980105	0.000114393	0.561979	0.0402129	0.49057	0.0443377	0.666643	0.123733	1.05718	0.000540317	1.34317	5.19e-10	0.515436	0.593645
Etv1	0.271667	0.303292	0.77713	0.000327883	0.342056	0.0804781	0.048017	0.891515	-0.155663	0.735543	0.658456	0.00848102	0.603235	0.000351371	0.229193	0.866856
Farp1	0.210013	0.153267	0.702375	4.56e-09	0.46139	2.65e-07	0.106185	0.679052	0.439419	0.0119091	1.24856	1.48e-19	0.978935	6.91e-20	0.392705	0.153262
Garnl3	0.232064	0.490618	0.859113	0.000850773	0.140454	0.671867	0.499633	0.0202444	0.179247	0.797944	0.805086	0.0282076	0.934016	0.0002141	0.419255	0.777386
Glt8d2	-0.145116	0.577577	0.659655	0.00254001	0.539245	0.0224097	0.0312018	0.951774	-0.139105	0.84905	0.883455	0.00192678	0.886446	6.87e-06	0.408261	0.740132
Gm17501	0.44774	0.136675	0.660869	0.0409754	0.216174	0.58853	0.39847	0.153134	-0.102526	0.867693	0.696788	0.0124472	0.680049	0.000871366	0.166694	0.93441
Gm44415	0.622406	0.401951	1.25219	0.0227475	0.532044	0.502047	1.17437	0.0751431	1.95329	0.146408	2.8649	4.09e-05	2.65795	7.54e-10	0.274882	0.961925
Gng8	0.489085	0.219264	0.965236	0.0110649	0.237874	0.727295	0.841879	0.091093	0.535847	0.531506	2.04649	8.73e-08	0.848067	0.0102592	0.253742	0.949388
Grin2d	0.339158	0.196033	0.850587	0.000126082	0.523626	0.00944417	0.544741	0.0144499	0.861139	0.0522578	1.81178	1.8e-08	0.931615	0.000513716	0.775471	0.253652
Gulp1	0.569014	0.000416586	0.715348	8.3e-06	0.493536	0.000136604	0.552232	0.00603651	0.149642	0.776441	1.35601	1.84e-08	1.51489	4.97e-18	0.593129	0.2172
Hykk	0.507487	0.0339991	0.632872	0.013428	0.211002	0.480873	0.434034	0.127316	0.102976	0.866322	0.695641	0.0198947	0.679891	0.00146348	0.0766426	0.973388
Igfbp3	-0.231378	0.0989301	0.617637	9.53e-09	0.408587	2.46e-05	0.329572	0.0113009	0.316636	0.301667	1.04147	3.63e-07	1.18479	2.71e-15	0.381499	0.478589
Igsf9b	0.188551	0.626147	0.934747	0.00075009	0.525537	0.00975016	0.365371	0.198529	0.22373	0.691665	1.23667	6.29e-06	1.11522	1.2e-08	0.397127	0.756996
Klhl13	0.193977	0.297247	0.697152	7.42e-07	0.577553	4.49e-06	0.577654	0.00322072	0.241021	0.61027	1.20527	8.52e-07	1.27808	4.52e-13	0.392537	0.652926
Lima1	0.440196	5.84e-08	0.633805	5.98e-15	0.438595	2.43e-08	0.455571	6.5e-06	0.361618	0.0302127	0.922541	7.58e-12	0.790416	8.8e-15	0.23796	0.546904
Lpar4	0.376083	0.0617463	0.921654	5.55e-07	0.567113	0.00103067	0.378494	0.34225	0.452567	0.381941	2.272	4.58e-17	1.58022	1.71e-14	0.211315	0.945897
Lrrc49	0.426811	0.00789043	0.66619	8.85e-06	0.410592	0.0115418	0.373902	0.0191621	0.212462	0.546226	0.852016	1.8e-05	0.776128	1.97e-07	0.190523	0.874347
Ltbp1	0.439552	6.69e-11	0.618685	4.67e-20	0.442778	2.52e-06	0.204809	0.0671613	0.342613	0.0240022	0.768872	1.17e-09	0.63908	1.32e-11	0.224784	0.53973
Mab21l1	0.476123	0.318701	1.02588	0.00895629	0.650095	0.13318	-0.0431809	0.945737	0.219791	0.772308	1.41359	0.00013345	1.0262	0.000126117	0.102085	0.974417
Mageh1	0.482863	0.00271471	0.623828	0.000393705	0.519349	0.000867202	0.203744	0.38908	0.325934	0.188626	0.824843	3.35e-06	0.771157	7.97e-09	0.0713885	0.962348
Nid1	0.171113	0.0702763	0.613335	4.04e-15	0.505884	1.27e-15	0.249388	0.412021	0.276521	0.132179	1.21474	2.13e-20	0.915527	5.85e-20	0.162339	0.80465
Nlgn2	0.302538	0.0336747	0.83491	4.11e-12	0.428266	1.41e-07	0.514448	9.68e-05	0.326492	0.163557	1.22772	5.91e-14	0.918328	4.61e-13	0.298853	0.560648
Nrk	0.327465	0.337318	0.961743	0.000604031	0.490116	0.0266939	0.256601	0.641372	0.278644	0.87309	2.59029	7.77e-08	1.91746	2.61e-06	-0.179165	0.97826
Nrn1	0.353577	0.333589	0.797524	0.014764	0.72009	0.0702926	0.0893249	0.914484	0.73181	0.137871	1.6898	2.13e-06	0.7278	0.0101398	0.824992	0.243916
P2ry10b	0.569115	0.00350645	0.728446	7.6e-05	0.136846	0.494572	0.399766	0.0667457	0.501051	0.083035	1.14934	7.04e-08	1.14937	2.74e-12	0.651328	0.0680717
Parva	0.391201	3.56e-09	0.627006	7.29e-21	0.581627	4.16e-11	0.420503	0.00566136	0.562479	5.82e-06	1.18487	9.04e-26	1.05602	1.95e-34	0.440491	0.00387151
Pcdhga3	0.114953	0.822533	1.36039	4.18e-06	0.649816	0.066864	0.57955	0.128234	0.321485	0.606867	0.914256	0.0095811	0.662389	0.0308824	1.03745	0.0555915
Peg3	0.250301	0.145434	0.736338	2.16e-07	0.411719	3.09e-07	0.12849	0.516081	0.178288	0.601948	1.15306	2.27e-10	0.70868	5.99e-07	0.0403666	0.979495
Prrx1	0.514821	5.26e-10	0.589786	4.82e-12	0.552692	1.35e-15	0.157024	0.313772	0.527981	8.12e-05	0.630394	1.11e-06	0.780573	4.56e-17	0.232424	0.498095
Pycr1	0.192157	0.301864	0.599639	7.26e-05	0.470913	0.00115309	0.0356441	0.923599	0.463176	0.0580004	1.48416	2.23e-16	1.18369	2.68e-16	0.388373	0.478589
Scarf2	0.11277	0.739222	0.61967	0.0104532	0.468659	8.18e-10	0.408615	0.065949	0.527834	0.0584119	1.89172	9.33e-19	1.51525	2.74e-20	0.634842	0.0611371
Scube2	0.0177248	0.971135	0.619822	0.0128885	0.325711	0.158747	0.244988	0.514283	-0.723808	0.134393	1.15702	0.000943875	1.1427	2.68e-05	0.389625	0.840447
Serpinb8	0.484924	0.00156562	0.929835	1.72e-08	0.448258	0.0111968	0.504634	0.00567969	0.44761	0.0616751	0.804383	1.46e-05	0.954059	2.59e-12	0.477918	0.190976
Sh3d19	0.305605	0.00177454	0.68389	4.17e-14	0.561237	2.38e-13	0.558846	9.45e-05	0.126915	0.603693	1.14965	3.72e-21	0.936352	1.02e-23	0.311483	0.241339
Slc7a2	0.341853	0.0136107	0.861512	2.16e-12	0.451373	1.11e-08	0.183025	0.580844	-0.412751	0.00342115	0.618253	1.76e-06	0.714433	2.45e-14	0.385171	0.028075
Spaca6	0.449123	0.000513924	0.744436	2.81e-09	0.432232	0.000134101	0.550082	0.00136361	0.533403	0.0106695	1.13183	7.6e-11	0.867636	6.7e-11	0.265332	0.694414
Tctn2	0.100161	0.782545	0.621223	0.0157095	0.491774	0.0306517	0.210684	0.3458	0.329454	0.340561	0.915067	5.94e-05	0.736926	1.9e-05	-0.069213	0.969683
Tgfb3	0.349444	5.79e-05	0.589232	2.09e-12	0.507816	5.28e-10	0.126541	0.467872	0.0353168	0.932618	0.603075	0.000227818	0.611617	2.12e-07	0.2265	0.685098
Tmem47	0.0737899	0.692373	0.634192	3.93e-08	0.2866	0.0387012	0.355694	0.0616157	-0.122107	0.697472	0.792074	5.09e-07	1.00274	3.37e-18	0.401502	0.171998
Trps1	0.168714	0.14558	0.680788	6.02e-14	0.508469	2.88e-07	0.403759	0.00899456	0.256234	0.16261	0.981689	7.31e-15	1.00771	9.76e-27	0.460737	0.00619734
Tshz3	0.352205	0.0396203	0.687132	1.82e-05	0.396185	0.0196156	0.435314	0.0418483	0.516524	0.143872	1.23047	2.45e-06	1.18132	1e-09	0.593989	0.254571
Ulk4	0.962403	0.0722507	1.8171	0.000296592	0.548304	0.308569	0.204318	0.643162	0.614564	0.445663	1.16301	0.0268333	1.05316	0.00311048	0.262284	0.94034
Wdr19	0.252338	0.199625	0.625262	7.93e-05	0.188247	0.383537	0.567058	0.00817373	0.152506	0.616013	0.768869	1.31e-06	0.645478	8.28e-08	0.398079	0.244926
Zfp37	0.217391	0.488212	0.664195	0.0120628	0.294886	0.3092	0.283546	0.498595	0.347192	0.479826	0.66031	0.0422755	0.722682	0.00122307	0.422972	0.727936
Zfp521	0.265464	0.0137643	0.793383	3.16e-17	0.573949	1.12e-12	0.182347	0.302385	-0.0995553	0.770052	0.924972	2.24e-09	1.0165	2.45e-18	0.42265	0.122232
Angptl4	1.52979	2.06e-19	0.51356	0.011217	0.59062	5.78e-05	0.796408	0.000310086	1.93647	5.89e-11	1.41488	1.02e-06	0.747115	0.00132731	0.204671	0.913779
Clec4n	1.01424	1.84e-08	0.361706	0.157361	0.602503	0.0103552	0.639675	0.00473803	0.967198	0.0026127	0.708302	0.0267651	0.690745	0.00352052	0.2914	0.846973
Fzd1	0.657996	1.11e-10	0.423465	0.000363458	0.784741	8.9e-14	0.839883	0.00258038	0.673908	0.021827	1.48448	9.02e-10	1.12756	1.16e-09	0.398791	0.583881
Gldc	0.876866	0.0280869	1.04788	0.0540246	1.52806	0.000806501	1.68773	5.86e-10	1.27453	0.0310803	1.79996	0.000260738	1.58958	1.55e-05	0.898694	0.503555
3300005D01Rik	0.892411	0.00970532	0.124188	0.843012	0.950827	0.0213925	0.0616254	0.880347	1.11313	0.0043052	1.28645	8.34e-05	1.2749	2.71e-07	0.865451	0.228396
Nnmt	0.678455	9.27e-06	0.559014	0.00277706	0.786334	4.09e-07	0.265004	0.185949	0.632922	0.00948627	1.11732	1.92e-08	0.755936	1.95e-06	0.13232	0.933932
Tvp23a	1.09074	2.91e-05	0.24191	0.586097	0.736335	0.0113021	0.516723	0.100195	0.833768	0.020739	0.994566	0.00121156	0.621032	0.0105151	-0.345132	0.858747
Fam167a	0.192464	0.183484	0.559985	4.38e-06	0.635322	3.81e-05	1.13202	4.33e-06	0.825103	0.00499327	1.98571	1.87e-16	1.93991	1.9e-25	1.11843	0.000117633
Muc1	0.509321	0.0719849	0.228254	0.571864	0.896219	0.000686375	0.95863	9.54e-05	1.54916	1.16e-05	2.05404	2.37e-11	1.68861	6.45e-13	1.02888	0.0385006
Nupr1	-0.15444	0.344548	0.21976	0.196636	0.657192	1.57e-07	0.659905	5.46e-12	0.672114	0.00185366	1.50507	4.08e-17	1.4837	6.17e-28	0.665392	0.00351776
Pappa2	-0.095207	0.77918	0.468251	0.132105	0.631301	0.00660383	1.34843	1.36e-08	1.31538	0.0155739	1.29694	0.00987602	1.60185	4.28e-06	1.52349	0.0128218
Slitrk6	0.0858377	0.729457	0.357289	0.0847062	0.702731	6.01e-06	1.14668	1.46e-08	0.942098	0.0136425	1.196	4.46e-05	1.53554	6.15e-13	1.1229	0.00160267
Tsku	0.325894	0.084743	0.555594	0.00201404	0.610112	4.94e-05	0.768551	6.27e-06	1.31211	1.03e-08	1.54122	1.88e-12	1.24697	1.8e-13	0.75479	0.0122714
Avpr1a	0.523745	0.243676	0.641947	0.204814	0.76874	0.0404654	0.897877	0.026161	1.00404	0.0202475	1.03987	0.0134884	0.846052	0.00203625	-0.227615	0.951881
Disp2	0.392411	0.606377	0.807182	0.215865	1.40977	0.011735	1.22514	0.0316206	1.64501	0.00335492	1.45111	0.00498437	1.26293	0.0101058	0.861784	0.744073
Fgf18	0.0873182	0.840151	0.399018	0.275623	0.768981	0.00838053	1.23887	2.51e-06	1.82109	0.00043679	1.1436	0.0114032	1.11251	0.000716069	0.0888131	0.978453
Hbegf	-0.582853	0.000255235	0.368037	0.0540452	0.832403	5.46e-11	0.89722	0.00028057	1.10947	0.0100295	1.06037	0.00825867	1.31272	2.22e-06	0.984443	0.0611371
Ism1	0.261847	0.0505142	0.554866	6.9e-06	0.662088	2.05e-06	0.671892	0.000750707	0.619835	0.0196179	1.01373	1.59e-06	1.101	8.39e-12	0.548756	0.191261
Cpne8	0.252727	0.151697	0.562118	0.00026691	0.711221	8.99e-09	0.39933	0.00777845	1.0657	8.4e-10	0.847455	1.6e-06	1.00245	5.99e-15	0.700832	0.00171063
Chrd	0.121216	0.715868	0.4343	0.134354	0.587311	0.000373829	0.455547	0.0244865	0.629394	0.00249378	1.03817	5.76e-08	0.717462	8.5e-07	0.444253	0.340401
Hapln4	-0.369575	0.448716	-0.281934	0.636933	0.613054	0.0314178	0.616705	0.0561378	1.81122	6.83e-05	1.6039	0.00180365	2.09564	3.99e-11	0.924495	0.497506
Kctd17	0.44786	0.00268542	0.460679	0.00352085	0.603523	2.05e-13	0.481204	0.000508377	0.679068	8.11e-05	1.10074	1.68e-12	0.948282	2.81e-15	0.319141	0.455237
Mcpt4	-0.159914	0.647352	0.166209	0.732648	0.630511	0.0310654	-0.312269	0.383897	0.978532	0.000626451	0.861464	0.000569488	0.664582	0.00159175	-0.0092605	0.995735
Rab34	0.275275	0.0755543	0.350907	0.0355389	0.621866	4.59e-09	0.187912	0.283561	0.641288	0.000198767	1.32072	9.27e-19	1.24323	1.32e-26	0.499468	0.0343037
Tcaf2	0.576792	0.000438341	0.510813	0.00950697	0.67787	0.000454228	0.543439	0.0147585	0.707188	0.0078333	1.16091	2.38e-07	0.831964	1.99e-06	0.495727	0.397645
Vkorc1	0.442599	0.0216364	0.152493	0.633656	0.703216	2.22e-07	0.456621	0.00734953	0.697709	0.00141029	1.17201	1.62e-10	0.891195	4.41e-10	0.375816	0.498285
Ccl21a	-0.814062	0.264309	0.722211	0.437871	1.2482	7.92e-05	0.988791	8.99e-08	0.147394	0.823957	1.10221	4.64e-05	1.39053	1e-12	0.994705	0.00265745
Cspg4	0.134835	0.339815	0.569546	1.8e-07	0.597277	1.42e-06	0.886653	1.2e-10	0.575059	0.0208785	1.6406	5.46e-16	1.3995	5.03e-20	0.826797	0.00100713
Dcn	0.00428515	0.982232	0.513118	9.42e-09	0.794689	8.96e-17	1.03173	1.75e-23	0.265923	0.253403	1.18952	1.18e-14	1.31682	2.48e-30	0.749513	9.37e-06
Fibin	-0.524377	0.00016803	0.564467	0.000121928	0.888143	5.89e-08	1.07235	7.74e-15	-0.458061	0.13761	1.43356	6.51e-11	1.86195	4.46e-30	1.18095	8.62e-07
Gm17455	-0.00634653	0.993565	0.533442	0.156224	1.04591	0.000165965	1.58971	1.04e-11	0.413843	0.504589	2.24322	6.11e-14	1.8055	5.15e-16	1.6736	4.41e-06
Islr	-0.169751	0.290178	0.537334	2.46e-05	0.629637	9.74e-19	0.96046	6.4e-15	-0.043424	0.91419	1.37692	5.1e-21	1.37372	2.38e-35	0.595874	0.00102295
Itih2	-0.0151744	0.971748	0.490921	0.133126	0.7451	0.00208848	0.973659	1.85e-05	-0.148935	0.788697	0.638214	0.0157367	0.919153	1.58e-08	0.925372	0.000888364
Scara3	-0.320388	0.00220072	0.446844	2.19e-05	0.709415	2.33e-17	0.989039	4.48e-13	-0.156592	0.553211	1.12239	2.02e-15	1.37353	9.71e-39	1.04598	2.66e-13
Tnr	0.868795	0.154721	0.848533	0.147709	1.36195	0.00631773	2.36907	1.19e-10	0.955039	0.263051	1.86013	0.000104645	2.66463	5.37e-20	1.39103	0.039148
Lsamp	-1.13426	0.000100048	0.526125	0.201619	1.07024	0.000963016	0.625609	0.0462389	-0.750614	0.328847	1.65573	5.28e-05	1.97822	5.54e-11	1.38544	0.0086629
Sema3e	-0.799238	2.42e-06	0.342716	0.153763	0.73601	0.00109171	0.877736	0.00145026	0.273666	0.542355	0.888753	0.00084283	0.805188	2.18e-05	0.820946	0.0218949
Cilp2	-0.826622	1.69e-05	-0.415432	0.117903	0.89276	1.88e-06	0.969948	0.000592313	-0.824706	0.00643911	1.86915	4.1e-15	1.95195	6.51e-28	1.47076	9.48e-09
Adra2a	-0.187449	0.648646	0.528464	0.114253	0.77894	0.000111095	0.95033	3.9e-07	0.0706061	0.948121	0.976856	0.0224392	1.23302	3.4e-05	0.493826	0.738755
Atp6v0a4	-0.407485	0.133037	0.51441	0.094101	1.04425	3.9e-09	0.825616	0.000561121	0.153712	0.844073	1.52356	9.27e-08	1.62816	5.25e-16	0.589281	0.496201
Calhm5	-0.120511	0.626127	0.321492	0.170122	0.605264	0.000476385	0.595634	0.00288107	0.305529	0.450952	1.06922	2.04e-06	0.95962	1.7e-08	0.637126	0.144179
Clca2	0.376929	0.585469	0.128949	0.902082	1.13204	0.0243057	1.11494	0.0409419	0.868248	0.229213	1.92835	7.4e-05	1.26651	0.000241166	1.02724	0.416132
Crispld2	0.094025	0.540314	0.335082	0.0041333	0.591706	8.15e-19	0.607762	1.92e-10	0.284966	0.262274	0.645264	0.000506267	0.842701	5.08e-11	0.285487	0.572576
Cygb	0.426272	0.000527091	0.278576	0.0718262	0.629862	5.87e-08	0.585114	4.97e-05	0.525608	0.0037873	0.650263	0.00015191	0.680429	8.11e-08	0.208464	0.784435
Gfpt2	-0.227663	0.0698964	0.487706	2.11e-05	0.651109	6.54e-08	1.13975	3.94e-11	0.596839	0.214535	1.14562	0.00158435	0.865799	0.00140682	0.172818	0.943715
Gm48898	-0.220257	0.806423	1.13402	0.0603631	1.65814	0.000293196	1.72451	4.86e-05	0.0912249	0.958172	2.33888	7.92e-08	1.93766	1.35e-10	1.13779	0.332565
Lbp	0.0948663	0.55682	0.387704	0.000888707	0.62379	2.04e-20	0.81388	8.02e-12	0.348733	0.0192238	0.893047	1.91e-13	0.780868	1.01e-17	0.467197	0.00214338
Lmx1b	-0.48874	0.292738	0.759676	0.132215	1.19138	0.000930026	0.994639	0.00300039	1.03117	0.103887	1.93625	1.69e-06	1.23442	0.000165802	0.722591	0.7031
Lncppara	-0.152665	0.787021	0.297109	0.57668	0.616184	0.0157631	0.856117	0.00280732	-0.157606	0.883543	1.60078	0.000147421	1.34931	2.98e-05	0.8567	0.423193
Plppr4	0.0427616	0.95448	0.658223	0.148126	0.767754	0.0201134	1.0725	0.0433493	0.181788	0.893077	1.51874	0.00356355	1.9483	3.11e-09	-0.15815	0.972107
Serping1	0.087915	0.2573	0.30318	5.35e-07	0.58871	4.65e-13	0.66756	2.05e-14	0.346932	0.00469377	0.796314	1.73e-14	0.690703	8.27e-19	0.33711	0.0184221
Spin4	0.119597	0.825488	0.285524	0.607684	0.608535	0.0421765	1.08272	8.81e-05	0.519613	0.358603	0.838029	0.0386148	1.17543	4.61e-06	0.576792	0.67726
Tspyl5	0.0977187	0.856789	0.386584	0.370326	1.19007	3.21e-06	0.65036	0.03675	0.00761036	0.995233	0.817718	0.0143639	0.790456	0.00070587	0.701032	0.398454
Vipr2	0.222195	0.54063	0.506877	0.132903	0.750265	0.00320675	0.831336	4.81e-05	-0.138825	0.827628	0.818057	0.00605494	0.592674	0.00847484	0.590632	0.335224
Vat1l	-0.363682	0.442417	0.793307	0.0933116	0.901836	6e-05	0.845265	0.00036234	-0.981013	0.0317806	1.38181	0.0010867	0.958886	0.00301162	0.623405	0.658824
Ccdc3	-0.631779	2.06e-06	-0.195943	0.403466	0.700577	4.16e-08	1.12182	1.83e-15	0.460993	0.11532	0.755698	0.00029991	0.623678	3.67e-05	0.402418	0.431134
Adamts7	0.0200125	0.955671	0.47026	0.0262899	0.646989	2.57e-05	0.55216	0.0594478	0.340976	0.392713	1.71133	4.22e-14	1.25839	2.53e-12	0.980821	0.00291043
Gpr176	0.458919	0.178572	0.606399	0.0589613	0.738449	0.00233142	0.290272	0.619951	0.274375	0.453504	0.955501	5.11e-06	0.985285	1.73e-10	0.667181	0.03202
1700019D03Rik	-0.799924	0.0559057	0.522484	0.379066	0.780397	0.0184965	0.584917	0.0863313	-0.651157	0.185913	0.72281	0.0419423	1.10948	2.89e-06	0.0925497	0.972712
Bace2	0.0887219	0.775756	0.503156	0.0142003	0.650811	2.4e-05	0.328514	0.203146	0.170653	0.615392	0.772014	1.24e-05	0.983293	4.78e-15	0.549273	0.0537902
Clba1	0.491809	0.295103	0.448018	0.368604	0.796688	0.00939965	0.0291062	0.961026	0.496731	0.177117	0.843942	0.00244576	0.844713	2.8e-05	0.365027	0.798636
Coro2b	0.111008	0.620851	0.506685	0.00170313	0.693458	5.35e-08	0.440508	0.0039567	-0.071378	0.914093	1.1438	8.7e-06	0.807531	6.4e-05	0.442005	0.579948
Dact1	0.0272996	0.942243	0.447448	0.0510804	0.619211	6.91e-05	0.345075	0.098417	0.151256	0.774309	1.01784	2.04e-05	0.824138	6.77e-06	0.289678	0.821629
Ebf4	-0.337531	0.572159	0.713692	0.180394	0.726516	0.0240825	0.408377	0.180481	0.238594	0.766416	1.2276	0.000745304	0.684511	0.0150175	-0.274893	0.926594
Enkur	0.582481	0.210701	0.457583	0.409382	1.10717	0.041966	0.169206	0.773813	-0.213145	0.812544	0.873887	0.0253458	0.787984	0.0159771	0.614885	0.686371
Entpd2	0.335695	0.185694	0.3585	0.23225	0.721014	4.37e-05	0.315737	0.117248	0.140724	0.723524	0.924483	1.2e-06	0.720154	1.59e-06	0.0408724	0.979974
Gm39090	0.464664	0.497823	0.21423	0.800183	1.29531	0.00480902	0.633721	0.195762	0.235706	0.769423	1.0973	0.0102049	0.978584	0.0033918	0.633521	0.629508
Gper1	-0.0218349	0.967842	0.511353	0.109978	0.620072	0.00482005	0.326479	0.212566	0.00538957	0.995233	1.24795	6.41e-08	0.808785	4.01e-05	0.329374	0.821629
Gpr173	0.468284	0.228303	0.564885	0.132397	1.03489	0.000222031	0.563712	0.046964	0.626398	0.25418	1.58956	3.3e-06	1.25123	6.21e-07	0.172164	0.956683
Itgb4	0.360581	0.0378322	0.455268	0.00757585	0.69529	2.14e-08	0.165691	0.580505	0.17489	0.701861	0.618812	0.025399	0.605898	0.00166889	0.0806384	0.966459
Lmx1a	0.98007	0.0921736	1.0554	0.0700746	1.24713	0.0213699	0.724576	0.167371	0.99207	0.336159	1.41524	0.0036621	1.37507	0.000254147	0.715907	0.727936
Lurap1l	0.00844692	0.983095	0.116272	0.744493	0.60719	0.00113333	0.13144	0.773552	0.229718	0.656704	1.15099	5.56e-05	1.18155	1.19e-08	0.306604	0.843138
Ly6c1	0.234882	0.380544	0.388169	0.129901	0.655404	2.88e-12	0.235348	0.325074	0.089621	0.744967	0.812436	3.27e-10	0.607324	6.97e-10	0.257584	0.437167
Mettl24	0.177747	0.740408	-0.287115	0.666823	0.808886	0.0348419	0.364767	0.355543	-0.604771	0.312008	1.14249	0.00032675	0.682665	0.0094253	0.496348	0.748707
Mir99ahg	0.30408	0.150733	0.544127	0.00566487	0.724476	1.58e-07	0.228768	0.399076	-0.00686169	0.993117	0.943212	4.2e-05	1.08307	1.66e-10	0.514263	0.351376
Mkx	0.140011	0.56055	0.519563	0.011217	0.620826	0.00103276	0.235524	0.374565	0.299277	0.541502	1.42315	4.01e-09	1.11353	2.51e-09	0.528895	0.514527
Nebl	-0.20313	0.695559	0.634424	0.107408	0.666903	0.0032164	0.493817	0.0982921	-0.415772	0.3686	0.925992	0.0043234	0.863662	7.69e-05	0.361622	0.817804
Nova1	0.150272	0.488212	0.448363	0.0117328	0.692778	2.22e-07	0.434172	0.0663433	-0.0964547	0.838644	1.08622	6.18e-09	0.935395	4.25e-11	0.395434	0.480702
Pcdhb21	0.62099	0.295795	0.69687	0.294884	1.52485	0.000328173	0.377634	0.31601	0.604042	0.519797	1.13333	0.02179	1.76111	1.42e-07	0.880219	0.525089
Pcdhb7	0.282359	0.601832	0.459862	0.487721	1.02742	0.00788212	0.0719255	0.882273	0.577884	0.297126	1.22703	0.000908833	0.929247	0.00098456	0.626919	0.594113
Pi15	0.275393	0.235395	0.555993	0.0128885	0.743074	9.23e-06	0.524357	0.117168	0.582135	0.0964897	1.41366	6.95e-09	1.67045	1.26e-20	0.721591	0.104101
Plekha4	0.140732	0.722845	0.253768	0.497612	0.623471	8.76e-06	0.496208	0.00572942	-0.0559531	0.931135	0.664143	0.0191762	0.610952	0.0028282	-0.0768792	0.96917
Pmp22	0.341645	0.00140778	0.431882	7.36e-05	0.669046	1.28e-10	0.198609	0.345813	0.0784891	0.851165	0.651199	0.00101997	0.791184	8.07e-09	0.212439	0.804131
Prrg3	0.201812	0.306148	0.443996	0.0105872	0.672824	8.94e-06	0.394719	0.0272942	0.0527998	0.91424	0.827259	8.72e-06	0.655016	4.15e-06	0.290237	0.702598
Radil	-0.53347	0.195547	0.208394	0.728582	0.687885	0.00126316	0.519737	0.025753	-0.0503222	0.951308	1.04302	7.72e-05	0.98142	4e-07	0.737877	0.215995
Scn3a	0.131994	0.823228	0.713458	0.132556	0.75626	0.0123969	0.640263	0.0874273	-0.727174	0.0904425	1.19752	0.00327636	1.22726	2.88e-07	0.773249	0.560147
Spats2l	0.235389	0.292909	0.522678	0.0101866	0.64693	4.15e-06	-0.0365045	0.937028	0.56405	0.044979	1.42269	4.17e-14	1.56715	1.15e-26	0.346635	0.665894
Sult5a1	0.0091466	0.990842	0.534014	0.330328	0.718971	0.013886	0.279646	0.450905	-0.323865	0.527734	0.787664	0.0046483	0.700497	0.00216888	0.241093	0.900102
Tnfrsf25	-0.569697	0.13989	0.160076	0.799828	0.671602	0.0018146	0.332946	0.113352	-0.0622217	0.935406	0.814776	0.00618428	0.632574	0.00406845	0.467225	0.561233
Adamts17	-0.457659	0.232868	0.215713	0.675401	0.808764	0.00149629	-0.712681	0.0206916	-0.331173	0.746969	2.28546	3.15e-09	1.79298	1.78e-10	0.916516	0.338807
Osbp2	-0.0474674	0.936569	0.673655	0.11214	1.03483	0.00334992	0.147882	0.726192	-0.800473	0.0248464	0.883419	0.00450591	0.871501	0.000122984	-0.0383006	0.98668
Efhd1	-0.729797	0.00403411	0.370997	0.269377	0.594396	0.00220451	0.417957	0.0434972	-0.407192	0.282083	0.828584	0.00115553	0.787796	2.39e-05	0.128635	0.945633
Igfbp6	-0.717359	0.00010721	0.394834	0.114885	0.667444	1.54e-06	0.572866	5.53e-08	-0.369953	0.224538	0.710399	0.00155023	0.849962	4.67e-08	0.323274	0.612097
Rbp4	-0.844795	7.53e-07	0.282728	0.325017	0.620869	1.71e-05	-0.192378	0.50124	-0.281856	0.5019	0.826944	0.00118659	0.679023	0.000228557	-0.185691	0.910667
Slurp1	-1.2374	0.000643372	-0.110103	0.907398	1.4239	0.000827282	0.623078	0.197067	0.486119	0.582736	1.39276	0.000350429	0.739301	0.0182891	0.713173	0.560796
Pcsk5	1.33513	4.63e-23	0.540867	0.00108382	0.399943	0.000344189	0.964004	1.09e-05	2.44774	1.46e-24	1.73945	3.81e-12	1.37914	2.61e-13	1.15017	6.88e-05
Tubb3	0.88921	0.0424834	-0.185188	0.833717	0.580482	0.233584	0.764539	0.041262	2.39415	8.47e-23	0.724623	0.0345512	0.864256	0.000299671	0.770989	0.155296
Il13ra1	1.07789	1.86e-24	0.557661	1.08e-06	0.56991	4.2e-11	0.519245	0.000435074	0.952366	2.08e-08	0.932861	1.78e-08	1.01685	1.08e-16	0.624648	0.00238749
Ltbp2	1.51089	9.99e-32	0.477192	0.00228262	0.506449	0.00048253	0.476034	0.000723646	1.62829	2.28e-13	1.04442	7.31e-06	0.767491	1.24e-05	0.802296	0.00345363
Adgra2	0.822796	1.27e-09	0.54935	0.000472223	0.458419	4.87e-07	0.452948	0.000228687	1.03357	9.12e-15	1.244	1.07e-20	0.828346	2.97e-15	0.0764116	0.945897
Cda	1.40243	0.00395116	1.06895	0.092425	0.472588	0.402283	0.0622894	0.894858	1.34725	0.00186762	1.25058	0.00190755	1.51367	8.03e-07	0.973334	0.279909
Cdk14	0.591438	9.75e-08	0.5559	3.5e-06	0.531173	1.91e-08	0.351503	0.0567826	0.797725	4.29e-06	1.01337	3.55e-10	0.926015	1.69e-14	0.506758	0.047964
Cttnbp2nl	0.806484	1.21e-20	0.39919	0.000121928	0.231334	0.0445933	0.248784	0.0901854	0.675612	0.00333238	0.812347	0.00023774	0.723402	7.51e-06	0.192788	0.866856
Dse	0.72192	1.5e-19	0.448187	7.43e-07	0.495469	4.01e-09	0.469909	0.000319973	0.720833	2.64e-07	0.767102	2.19e-08	0.727293	1.45e-12	0.231948	0.583881
Ecscr	0.684299	0.00190295	0.468514	0.0816358	0.245081	0.166328	0.122604	0.655717	0.960343	5.27e-11	0.781811	2.33e-07	0.725557	2.92e-10	0.532416	0.0290989
Eps8	0.624765	4.96e-14	0.388019	4.48e-05	0.20627	0.144192	0.0750543	0.761323	0.672908	5.14e-05	0.714529	1.57e-05	0.586139	1.88e-06	0.346617	0.336134
Fam129b	0.621387	6.34e-16	0.35201	0.000123482	0.465276	6.02e-13	0.102186	0.680713	1.03921	1.29e-05	0.970319	4.83e-05	0.691799	0.000138737	0.166363	0.912128
Fam57a	0.834689	0.000750028	0.494485	0.116406	0.381209	0.0691019	0.105862	0.725928	0.969808	1.06e-05	1.49546	1.73e-14	0.894904	1.75e-08	0.120115	0.945897
Mcub	1.06788	3.05e-18	0.495188	0.00114389	0.456	0.00327578	0.27357	0.258662	0.605649	0.000214274	0.704299	8.05e-06	0.651528	2.85e-08	0.375884	0.240519
Nt5dc2	0.72092	1.72e-08	0.312707	0.0612275	0.22065	0.0373994	0.270753	0.0552696	0.68266	0.00037517	0.999577	1.32e-08	0.783212	5.78e-09	0.0767565	0.953867
Praf2	0.889552	0.00260236	0.604706	0.126812	0.416657	0.0480999	0.32884	0.114545	0.774558	0.000439672	1.32515	9.93e-12	1.05557	3.13e-12	0.425014	0.41654
Pvr	0.681508	4.39e-08	0.519603	9.24e-05	0.371246	0.0297648	0.0894047	0.643616	0.766989	0.000529163	0.748617	0.000776755	0.605012	0.000239622	0.206964	0.840922
Rab7b	1.08489	2.8e-25	0.487084	0.000212348	0.494797	2.99e-05	0.401429	0.0537235	0.807806	5.54e-05	0.740075	0.000258917	0.613587	5.62e-05	0.21443	0.827351
Ror1	0.648139	0.00399116	0.485296	0.0908337	0.485208	0.0244787	0.154533	0.676993	0.673817	0.0238366	1.42425	9.14e-09	0.96221	2.04e-07	0.594024	0.336134
Scn7a	1.16591	6.19e-16	0.541616	0.002768	0.546587	3.1e-05	0.517551	0.00350313	0.905902	2.07e-08	0.60053	0.000939709	0.600076	4.36e-06	0.128249	0.919833
Serpinh1	0.639649	6.63e-16	0.484857	1.45e-08	0.546051	5.52e-11	0.362725	0.229456	1.25544	2.97e-06	1.84878	2.51e-13	1.57773	1.5e-16	0.516249	0.36872
Socs3	0.926395	8.42e-10	0.476621	0.00856919	0.257895	0.0262205	0.515223	0.01183	1.95037	4.54e-08	1.36405	0.000156634	0.910126	0.00109822	0.0672416	0.979495
Tnfrsf10b	0.839644	0.000744811	0.108164	0.833475	0.155466	0.693576	0.162836	0.564964	1.08368	1.46e-05	0.735633	0.00930259	0.667523	0.000692127	0.265932	0.838121
Tubb6	1.29059	6.79e-36	0.499803	8.31e-05	0.405396	2.91e-05	0.0615707	0.825989	1.41222	1.45e-06	0.940859	0.00204644	0.784964	0.000473148	-0.0277231	0.987442
Tyro3	0.881171	0.000469358	0.511015	0.139502	0.549894	0.030505	0.391886	0.0414842	0.947582	0.0039784	1.32001	3.63e-06	1.04043	1.36e-06	0.236804	0.918076
Pltp	0.694048	4.62e-09	0.33449	0.0411824	0.470859	9.46e-08	0.722269	1.69e-09	0.157738	0.476766	1.02321	2.54e-16	0.757235	3.79e-15	0.163011	0.787746
Sphkap	0.971078	0.000444876	0.349845	0.509936	0.335125	0.429334	0.993752	0.00623796	0.692732	0.240104	1.13617	0.0128839	1.7484	9.51e-11	0.478306	0.784582
Stk36	0.80446	0.0458023	0.705551	0.0882964	0.516527	0.115573	0.602503	0.0316643	0.61778	0.147424	1.47444	5.14e-07	1.2063	1.74e-08	0.108909	0.968079
Chst14	0.636393	9.1e-05	0.402368	0.0594837	0.289158	0.0891658	0.0882846	0.686308	0.432238	0.0535762	0.719406	8.94e-05	0.603721	2.12e-05	0.128844	0.926594
Cnn3	0.615929	1.92e-12	0.578857	1.35e-10	0.506092	4.42e-10	0.000583589	0.998683	0.267339	0.208353	1.10719	1.83e-14	1.0799	3.81e-23	0.472392	0.0197394
Gfra1	0.671466	1.6e-08	0.406448	0.00196884	0.431213	6.14e-05	0.488022	0.00832272	0.45425	0.0128299	0.653249	4.16e-05	0.72457	4.25e-10	0.361038	0.291574
Lyz1	0.809657	3.77e-07	-0.0238008	0.960998	0.0369341	0.915828	0.236604	0.324505	-0.00407806	0.995987	0.733985	0.00382345	0.877406	4.09e-07	0.490899	0.35143
Phldb2	0.736808	2.5e-10	0.339322	0.0212979	0.414044	8.47e-06	0.253567	0.117193	0.332835	0.149385	0.757413	1.74e-05	0.622484	4.33e-06	0.41393	0.244926
Rab23	0.620944	4.66e-10	0.444143	6.48e-05	0.298519	0.00788877	0.0857021	0.669478	0.36601	0.119418	0.594267	0.00243346	0.605219	1.35e-05	0.132878	0.917268
S100a4	0.789336	3.26e-09	0.265512	0.249581	0.435776	3.14e-06	0.126786	0.613337	0.58128	0.000679748	0.962824	3.01e-10	0.773514	6.14e-11	0.408512	0.176788
Zmynd15	1.22368	1.76e-10	0.411572	0.150413	0.40739	0.168105	0.46783	0.0599552	0.129581	0.866322	1.05879	0.000628506	0.651696	0.0109824	0.159633	0.949388
Dpysl3	0.479343	4.27e-10	0.434996	9.29e-08	0.465759	3.34e-07	0.794654	7.06e-12	1.06672	3.89e-15	1.37322	1.73e-25	1.27933	1.42e-37	0.58543	0.0003053
Gm11476	0.368322	0.591714	1.08978	0.0789463	0.93093	0.124032	1.18317	0.00487826	3.29281	1.52e-05	3.10679	1.04e-09	2.78919	2.7e-13	2.14102	0.00171063
Ngef	-0.209597	0.404083	0.305139	0.298406	0.546791	0.00380622	0.769441	7.24e-06	1.12206	0.000256756	1.61031	5.99e-10	1.44235	1.85e-12	0.933646	0.0118041
Sparc	-0.160486	0.197643	0.210223	0.116037	0.529947	1.87e-08	0.694295	0.00113588	0.608346	0.0107446	1.94615	8.84e-23	2.09191	1.41e-43	0.894777	7.39e-05
Tmem119	0.218413	0.108119	0.333571	0.0148732	0.568417	3.09e-07	0.815672	3.06e-09	0.770692	0.00568586	1.80226	5.26e-14	1.86442	9.82e-25	0.819334	0.0135045
Wisp1	-0.116477	0.507466	0.0564885	0.83213	0.230755	0.0346262	0.670446	3.4e-07	0.94272	0.000405889	1.59933	2.83e-11	1.40199	1.44e-14	0.979234	0.000668248
Col10a1	-0.918951	0.0025754	-1.00927	0.0045585	0.100299	0.647298	1.16792	0.00580935	1.35377	3.61e-05	2.10655	1.52e-11	3.39136	2.68e-45	2.84843	8.68e-20
Adgrd1	0.524775	2.9e-09	0.535342	2.53e-07	0.428929	5.86e-06	0.644517	3.16e-07	1.2181	1.96e-11	1.16413	1.17e-10	0.757897	6.6e-08	0.173296	0.871965
Adm	0.458542	0.0678798	0.44879	0.163437	0.469698	0.105027	0.604918	0.0223139	1.6019	1.44e-13	0.936135	0.000229073	0.721398	8.31e-05	0.399958	0.662942
Clmp	0.418936	5.9e-06	0.549029	3.53e-09	0.416348	3.97e-07	0.781934	3.74e-12	0.609399	0.00139908	1.17827	2.45e-13	1.09705	2.62e-19	0.512053	0.036937
Eef1akmt3	0.39832	0.248007	0.580246	0.088321	0.160501	0.734814	0.917885	0.00462353	0.989533	0.0395266	1.62872	5.77e-05	1.50142	4.56e-08	0.584354	0.702763
Epb41l1	0.490736	2.99e-06	0.483858	3.02e-05	0.565563	2.4e-10	0.689866	5.64e-07	0.619132	8.12e-05	0.821209	2.76e-08	0.601324	1.29e-07	0.331264	0.291574
Gm45397	-0.342317	0.50956	0.224032	0.783045	0.306623	0.657131	1.56038	0.000114454	2.76175	0.000464282	2.13639	0.000122865	1.58589	7.93e-06	0.468916	0.915777
Gsg1l	-0.192161	0.66346	0.298743	0.619262	0.547936	0.175865	1.10468	0.00548096	1.24923	0.00543211	1.2292	0.00761121	1.17559	5.38e-05	1.03471	0.249982
Inhba	0.560776	6.49e-06	0.486825	0.000151123	0.352497	9.21e-07	0.896939	0.000306812	1.57663	5.84e-08	1.11163	0.000249624	0.852326	0.000170777	0.547759	0.426853
Nkd2	0.0654136	0.814401	0.263747	0.198466	0.460976	0.000150685	0.765087	2.41e-07	0.671731	0.00268397	1.18776	7.01e-10	1.16348	1.24e-15	0.426542	0.395029
Snhg18	0.262618	0.0130001	0.514758	1.1e-06	0.568794	2.98e-05	0.797785	1.72e-06	0.763598	2.84e-05	1.37671	5.41e-19	1.39561	5.99e-32	0.508994	0.0645731
Tnfsf11	0.263123	0.309632	0.15876	0.655691	-0.0831523	0.797769	0.691964	0.000815794	0.970098	0.0369287	1.22507	0.00269231	1.05998	0.000286746	0.956717	0.0934711
Tspan18	0.16363	0.324316	0.387361	0.00542521	0.25681	0.075862	0.590367	0.000376405	0.653228	0.0136305	1.17394	6.32e-08	0.835229	5.26e-07	0.162912	0.926594
Ugdh	0.213518	0.010137	0.392929	3.59e-07	0.327245	7.23e-06	0.614347	0.000595431	0.727885	0.00698739	0.722023	0.00526096	0.655977	0.00041194	0.146961	0.928852
Ackr2	-1.03528	3.58e-05	0.290528	0.450905	0.425864	0.0275263	0.858221	1.88e-06	0.833227	0.0191109	1.1272	0.00015191	1.19288	3.38e-08	0.5878	0.336134
Bmp1	0.105938	0.490549	0.505232	5.02e-06	0.482569	4.02e-10	0.498604	0.000475694	0.802849	0.000443196	1.61237	5.82e-15	1.45974	7.56e-21	0.634275	0.0311296
Gja1	0.0669229	0.29766	-0.0158511	0.88693	0.228153	0.00842122	0.222376	0.159482	0.803593	1.13e-05	1.29698	2.96e-14	1.32093	5.21e-25	0.638258	0.00246731
Gpx8	0.37479	0.000268947	0.580852	7.06e-09	0.572592	1.11e-10	0.387309	0.00266095	0.649176	0.000339304	1.29164	5.37e-17	1.50673	9.35e-38	0.637375	0.00179179
Tpbg	0.530508	0.00582666	0.482986	0.041411	0.583717	0.00228371	-0.350609	0.443564	0.732578	0.0147305	1.38599	4.44e-09	1.33979	1.3e-13	0.814932	0.0180041
Adamts9	-0.0230412	0.909287	0.181364	0.214576	0.176589	0.149769	0.34328	0.0189091	0.82942	0.0138898	0.717769	0.0317093	0.634595	0.00791094	0.186793	0.926038
Cacnb3	0.133314	0.507562	0.323693	0.0784013	0.481502	9.12e-06	0.348205	0.0724792	0.652802	0.0336489	1.45461	3.32e-09	1.57711	1.79e-17	0.359216	0.737541
Car12	-0.189451	0.396165	-0.246109	0.334393	0.0986765	0.692028	0.404048	0.00992048	0.983156	0.0140462	1.82779	1.27e-08	2.03745	5.43e-17	0.389937	0.825749
Cdkn1a	0.332833	0.00529924	0.247461	0.0857258	0.551138	6.37e-06	0.471796	0.000199528	0.841528	0.0158261	1.03683	0.000851846	0.741401	0.00164254	0.25469	0.873845
Cgref1	-0.10257	0.656555	-0.0313906	0.934054	0.442972	0.000323114	0.528867	0.00178849	0.946583	0.00153066	1.74887	4.11e-11	1.76791	9.64e-19	0.772034	0.065175
Cma1	0.315482	0.511587	0.303198	0.646426	0.231558	0.687561	0.0822811	0.877717	1.26756	2.27e-05	1.05604	8.99e-05	0.876421	8.83e-05	-0.00097792	0.999413
Col4a1	0.175025	0.165441	0.34738	0.00205785	0.505582	3.18e-12	0.338985	0.00349171	0.617891	0.00303249	1.44617	4.18e-16	1.05149	7.22e-15	0.366529	0.380515
Creb3l1	0.177034	0.24354	0.126872	0.532736	0.328603	0.000994647	0.574473	0.0162011	0.992935	0.000166976	1.6046	5.39e-11	1.36751	1.15e-13	0.488116	0.419626
Cyb561	0.582397	0.00017032	0.431792	0.0291532	0.511077	0.0006829	0.378322	0.0195372	0.774037	2.51e-07	0.853586	5.28e-09	0.977423	4.55e-18	0.52365	0.0144583
Emilin1	0.472408	1.42e-19	0.468157	2.07e-17	0.197302	0.0436727	0.423102	0.0313707	0.65304	0.000106322	0.871132	4.52e-08	0.652952	5.75e-08	0.042369	0.971823
Fgd1	0.239933	0.347324	0.538657	0.02128	0.510074	0.00197561	0.457083	0.0426638	0.593425	0.0477919	1.27933	3.85e-08	0.75547	5.52e-05	0.444593	0.583881
Fndc3b	0.251092	0.00111255	0.546824	1.47e-14	0.333737	2.06e-06	0.525244	0.000132166	0.726005	4.46e-08	1.01064	3.26e-15	0.913338	2.95e-21	0.36577	0.0793244
Gabrb3	0.12632	0.857602	0.416812	0.449536	-0.244583	0.651961	0.622779	0.349144	1.74267	0.03629	2.06128	1.84e-05	2.36134	3.9e-11	0.494814	0.923061
H2afy2	0.469654	0.0132618	0.361021	0.169394	0.269088	0.248446	0.582133	0.00437172	0.76297	0.00603127	1.03149	1.42e-05	0.955974	9.2e-08	0.181959	0.926594
Lamc1	0.28096	0.000317951	0.502126	1.93e-11	0.342634	1.31e-14	0.141415	0.320046	0.602184	2.66e-06	0.878352	8.67e-13	0.594214	2.53e-10	0.131823	0.839944
Lgi2	0.290292	0.292916	0.259858	0.466418	0.349909	0.0708995	0.077176	0.810714	1.30554	7.95e-11	1.0655	2.94e-07	0.600782	0.000589152	0.00918546	0.995397
Lhfp	0.34595	2.03e-05	0.467634	1.67e-08	0.445138	3.66e-07	0.285843	0.151161	0.660654	1.23e-07	0.901699	2.1e-14	1.02933	1.87e-31	0.293038	0.225191
Loxl4	-0.348938	0.15944	-0.266512	0.424994	0.309002	0.0260841	0.307293	0.232719	1.22833	4.48e-05	1.22052	1.64e-05	1.65653	7.35e-17	0.426714	0.66429
Metrnl	0.26041	0.0366486	0.120782	0.546201	0.273376	0.00163014	0.355725	0.140281	0.700164	0.000466649	0.893958	1.77e-06	0.627057	1.38e-05	0.302377	0.583881
Nectin1	0.24421	0.409662	-0.0254422	0.964372	0.282186	0.0544783	0.572723	0.00156551	0.610745	0.0166046	1.15886	7.68e-08	0.617237	0.000545704	0.060607	0.971233
Ngf	0.35037	0.528982	0.825037	0.111526	0.219079	0.673794	0.277432	0.643455	1.21243	0.00287143	1.27161	0.00362941	0.914132	0.00168552	0.58254	0.603165
Olfml3	0.470135	1.87e-12	0.316919	3.36e-05	0.430709	8.4e-13	0.582403	0.000567035	0.813852	4.67e-07	1.32721	7.18e-19	1.30716	6.35e-31	0.546545	0.00576604
P3h1	0.418386	0.00446982	0.388263	0.0206024	0.415372	0.000129155	0.333209	0.26742	0.951344	2.7e-07	1.45334	2.66e-16	1.30692	3.98e-22	0.355876	0.446404
Pcdhgc3	0.00356935	0.990842	0.393717	0.0244964	0.333875	0.00253348	0.527967	0.00358805	0.723483	0.0185875	1.30417	8.94e-07	1.05364	1.5e-07	0.675808	0.162694
Prss46	-0.654793	0.252809	-0.255979	0.736897	-0.0628098	0.942865	0.60128	0.134979	1.21893	0.0319698	1.5395	0.00044608	1.23705	0.00292124	0.735199	0.685098
Ptgfr	0.478883	0.00150971	0.287204	0.128459	0.296074	0.0641316	0.524158	0.00136736	0.679483	0.000716966	0.810622	5.05e-06	0.846421	1.35e-10	0.482626	0.131592
Rcn1	0.515914	1.12e-09	0.432196	2.3e-06	0.423221	1.15e-05	0.306644	0.012404	0.722748	2.67e-07	1.09828	5.8e-17	1.00842	4.35e-24	0.279945	0.395029
Rcn3	0.439226	1.8e-05	0.361179	0.00221665	0.534112	2.15e-06	0.483648	0.0163579	0.843129	0.000116013	1.48124	4.22e-14	1.32551	5.14e-19	0.449978	0.269456
Ret	0.341732	0.115266	0.379413	0.111623	0.471808	0.000282309	0.579341	0.00666782	0.954338	4.65e-05	1.11009	2.24e-07	1.06915	4.44e-11	0.424495	0.440037
Rrbp1	0.47788	1.01e-15	0.418048	2.49e-11	0.338494	1.83e-09	0.40705	1.96e-05	0.611331	2e-05	0.774396	2.03e-08	0.608135	4.24e-09	0.173291	0.765598
Sardh	0.473579	0.00505733	0.277356	0.234524	0.313878	0.0421765	0.483869	0.00162208	0.85664	0.000269444	1.1356	9.55e-08	0.690866	5.04e-05	-0.0988517	0.953087
Sec24d	0.373809	2e-06	0.543805	1.17e-11	0.432956	9.79e-05	0.452779	0.000164081	0.816006	2.34e-08	1.04425	1.61e-13	0.975505	8.13e-20	0.334089	0.255288
Sema3f	0.434062	0.0394508	0.443074	0.0432028	0.380361	0.00123712	0.103265	0.552358	0.61449	0.00120516	0.923875	1.74e-07	0.773907	9.43e-09	0.172555	0.85147
Slco2a1	0.0694604	0.691344	0.411383	0.000868027	0.54515	3.4e-08	0.16557	0.468675	1.08363	3.74e-06	0.865649	0.00033997	0.980352	1.18e-08	0.0399055	0.981766
Tpsb2	0.266986	0.451432	0.583367	0.127645	-0.374859	0.34584	-0.143493	0.7614	1.96891	3.35e-13	1.07906	2.66e-05	0.602786	0.00781704	0.365443	0.787746
Tuba1a	0.462765	0.0333733	0.381055	0.161909	0.474688	9.23e-06	0.19782	0.303559	0.817439	1.26e-08	0.753365	1.36e-07	0.736156	2.89e-12	0.028377	0.979974
Zbed5	0.425597	0.231544	0.415009	0.289398	0.605365	0.0526023	0.217586	0.551201	1.34777	1.12e-05	0.858486	0.00644288	0.811522	0.00057453	0.375761	0.811673
Galr2	-0.713142	0.0144752	0.103206	0.849615	0.415748	0.077351	0.411071	0.0569487	0.770026	0.0203141	0.835811	0.00466779	1.15931	1.14e-08	0.382902	0.717763
Adamts18	-0.449575	0.0834978	-0.131228	0.771956	0.437094	0.0643393	0.916676	1.67e-05	0.137016	0.883543	1.10186	0.00852497	1.15135	5.22e-05	1.18575	0.0486125
Col22a1	-0.365886	0.00451455	0.178645	0.335024	0.475753	1.36e-20	0.767442	1.42e-07	0.0123373	0.985496	0.880239	4.96e-06	1.20694	6.69e-19	0.644986	0.004838
Colgalt2	-0.465496	0.045955	0.19817	0.572921	0.0788102	0.709147	0.751549	0.000872814	-0.265926	0.577951	0.640382	0.032944	0.822348	4.06e-05	0.876842	0.00801962
Fap	-0.194401	0.035539	0.286274	0.00140649	0.465027	4.82e-10	0.910958	4.9e-12	0.227451	0.421982	1.20608	2.29e-13	1.65329	1.78e-41	0.832045	3.9e-06
Ibsp	-0.321194	0.0238964	-0.181488	0.353398	0.247023	0.00906293	0.697596	1.9e-05	0.510032	0.115174	1.34197	2.4e-08	1.8165	3.24e-25	0.86409	0.00238749
Mamdc2	-0.460929	0.00298758	0.18903	0.42993	0.546281	9.22e-05	1.04355	2.02e-06	-0.204568	0.676709	1.10456	1.3e-05	1.60947	2.3e-19	1.05276	0.000358613
Meltf	-0.424447	0.0650823	-0.217645	0.521777	-0.0358738	0.932522	0.668436	0.019432	0.122659	0.842099	0.738392	0.0145669	0.772089	0.000218491	0.766074	0.0483259
Omd	-0.578972	1.7e-06	-0.279046	0.0828738	0.210182	0.104221	0.74991	1.7e-06	-0.578553	0.083743	0.692333	0.0204954	1.24888	6.17e-11	0.835671	0.0130864
Pth1r	-0.246637	0.132413	-0.20372	0.328136	0.213946	0.129035	0.586765	0.00676423	0.557828	0.0264125	1.00887	1.42e-06	1.20795	1.32e-15	0.654564	0.0185098
Scube1	-0.16958	0.561228	-0.115033	0.789695	0.459234	0.002903	1.37945	3.43e-07	-0.297674	0.53621	1.32675	1.9e-07	1.13382	1.95e-09	1.26329	1.35e-05
Serpinf1	-0.176957	0.148436	0.174317	0.226672	0.47954	1.66e-12	0.604651	0.00995569	0.454251	0.0133817	1.42389	1.57e-21	1.51473	7.12e-41	0.630812	0.000425879
Spon1	-0.132793	0.334291	0.482608	5.45e-06	0.331971	0.0206346	0.634939	0.00279222	0.578186	0.00526582	1.09015	1.03e-09	1.16299	1.93e-18	0.628292	0.0070681
Srpx	0.160347	0.251767	0.502377	1.21e-05	0.373938	0.000223025	0.861006	0.000321596	0.500635	0.0268025	1.90391	1.07e-29	1.51945	3.19e-32	0.749872	0.000813084
Susd5	-0.116685	0.705326	-0.0457197	0.923627	0.254783	0.0779814	1.10302	4.96e-06	0.143413	0.742538	1.14791	1.67e-08	1.54919	7.68e-26	1.38929	4.31e-11
Col2a1	-0.796916	0.000349102	-0.43765	0.163892	0.34731	0.0517068	1.30881	6.69e-05	0.166345	0.843458	3.2483	1.19e-18	4.09012	6.06e-45	1.49841	0.00037963
Adamts2	-0.0543993	0.628262	0.38833	1.56e-07	0.462392	6.73e-08	0.718954	3.44e-07	0.429451	0.0203141	1.38958	2.16e-21	1.2281	2.36e-28	0.507708	0.0108759
Aspg	-0.239136	0.563745	-0.269825	0.574295	0.230753	0.517393	1.19474	2.9e-06	0.133593	0.90278	1.03778	0.0137198	1.61048	9.93e-09	1.13729	0.0558628
Asphd2	-0.611956	0.392509	0.0221585	0.986594	0.402334	0.28599	0.998851	0.000764657	0.251136	0.773324	1.08488	0.00488533	0.687126	0.0185654	0.593358	0.71717
Bcan	0.0954428	0.878896	0.46446	0.425273	0.258354	0.504653	1.22355	0.000133467	0.107672	0.931795	1.79486	6.35e-05	2.04437	4.28e-10	0.173728	0.965445
Camkv	0.203845	0.835651	0.393359	0.672685	0.684179	0.246522	2.70144	3.78e-20	-0.0397682	0.979162	1.24954	0.00526924	0.924908	0.0038403	0.93625	0.242556
Ccdc152	0.0234068	0.972508	0.351353	0.544004	0.669077	0.0790993	0.711893	0.0354011	-0.238491	0.651789	0.993618	0.0011425	0.897195	2.61e-05	0.319173	0.827852
Cd109	0.0713273	0.710149	0.558582	5.86e-06	0.271808	0.0365053	0.720578	5.8e-07	0.560763	0.0668189	1.30157	2.43e-08	1.29917	4.9e-14	0.593181	0.121443
Cdh11	-0.0986368	0.428224	0.15866	0.204813	0.144425	0.0927097	0.809526	0.000321655	0.316485	0.198782	0.814237	7.61e-06	1.0516	4e-16	0.494613	0.0627366
Chst2	0.114925	0.542653	0.42561	0.00277706	0.481594	5.17e-06	0.608316	8.74e-06	0.329957	0.37651	0.844214	0.00056664	0.896703	4.33e-07	0.437094	0.454315
Col11a1	-0.496351	0.00251228	-0.0146941	0.973269	0.206342	0.17746	0.773092	0.0163276	0.393348	0.511429	2.23232	3.6e-10	2.40064	3.16e-19	0.696439	0.400836
Col27a1	-0.16412	0.462699	0.177698	0.504309	0.139689	0.420657	0.846106	5.54e-06	0.359468	0.406254	1.57197	2.06e-09	1.46962	6.06e-14	0.704304	0.0883277
Colec12	0.0663166	0.654483	0.427007	1.48e-05	0.470892	1.31e-13	0.714386	0.00335379	0.165206	0.516531	0.923634	9.52e-11	1.21927	1.84e-31	0.56297	0.00103855
Ctgf	-0.216576	0.129337	0.137392	0.465298	0.423871	0.00153283	0.935582	4.43e-14	0.600958	0.0676624	0.689214	0.0196843	0.624947	0.003139	0.706168	0.058925
Cybrd1	-0.103546	0.706068	0.211769	0.488456	0.434729	0.00281201	1.12518	9.48e-05	0.380591	0.398316	1.46657	8.7e-08	1.47932	2.04e-13	0.704904	0.273613
Ddr2	0.116623	0.135782	0.454223	2.24e-13	0.47131	5.81e-16	0.604558	2.24e-05	0.552755	2.36e-05	0.964383	6.39e-16	0.995783	8.57e-29	0.437593	0.004838
Dlx3	-0.25107	0.207619	0.253001	0.278124	0.168699	0.315755	1.14147	6.97e-10	0.148104	0.849162	0.937826	0.0133583	1.33009	1.12e-07	0.853159	0.131592
Dzip1	0.341746	0.0715912	0.560206	0.00121077	0.184208	0.426959	0.649993	0.00167592	0.200685	0.635858	0.921855	2.43e-05	0.795299	1.62e-06	0.174649	0.912128
Foxc2	-0.0006258	0.9989	0.418461	0.356662	0.549415	0.0208412	0.587607	0.00119931	0.528436	0.394781	1.07609	0.00801774	1.26331	5.18e-06	0.908295	0.147151
Foxd1	-0.479158	0.228261	0.516918	0.271497	0.326316	0.370918	1.29315	1.27e-06	0.00793434	0.994599	0.892992	0.00472734	0.829172	0.000196518	0.637466	0.414721
Galnt5	0.125126	0.728419	0.323672	0.354166	0.399761	0.0560325	1.69122	0.000255662	0.603412	0.0934882	1.30205	1.28e-07	1.3804	1.19e-13	0.345749	0.79255
Gli1	-0.432665	0.0612738	0.203212	0.585297	0.256132	0.12818	0.731078	0.00110589	-0.00653462	0.992546	0.616107	0.00862737	0.65508	3.75e-05	0.400888	0.484165
Gm43921	0.478044	0.235666	0.442321	0.342045	0.473904	0.186588	0.963824	0.0345574	1.18195	0.167188	2.45357	1.52e-06	2.15569	2.93e-11	0.644002	0.727936
Gm45714	-0.748258	0.14678	-0.271615	0.733138	0.832288	0.0596234	1.25881	0.00993677	0.482777	0.582724	1.52696	0.000836727	1.43648	4.24e-07	0.366164	0.919274
Gm6277	0.184717	0.693308	0.45822	0.315246	0.424431	0.373174	0.85697	0.00215957	0.774804	0.0614851	1.61978	2.83e-08	0.619015	0.0128682	-0.0832918	0.979484
Gng4	0.298547	0.526588	0.755944	0.0601112	0.597845	0.0565701	1.20202	7.81e-06	0.724375	0.25678	2.03901	2.72e-08	1.51669	4.01e-08	0.795373	0.306542
Kcna6	-0.200045	0.486889	0.320401	0.285309	0.577288	0.000237898	0.681994	0.00602415	0.436627	0.342277	1.24126	6.26e-06	1.56173	6.14e-15	0.888964	0.0532924
Mdfi	0.0123418	0.980614	-0.164393	0.728676	0.165381	0.322196	0.833191	2.71e-06	0.461361	0.146676	0.943424	5.83e-05	0.965728	2.04e-08	0.297036	0.773013
Msi1	-0.444852	0.0387174	-0.12415	0.770502	0.165756	0.491549	0.801428	0.000224585	0.0281763	0.979508	1.18525	0.000342176	1.47148	8.79e-11	0.451173	0.664304
Msx1	0.142711	0.757979	0.0599716	0.924918	0.318883	0.178472	0.795981	0.00249454	0.0502422	0.935822	0.693226	0.00158435	0.936559	1.99e-10	0.536127	0.228974
Muc2	0.0268575	0.980579	0.209547	0.829747	0.212256	0.789138	1.12325	0.046183	0.270876	0.816476	1.71046	0.00112468	1.09884	0.00656614	-0.110866	0.979495
Pcdh17	0.162005	0.616587	0.460556	0.0644772	0.240549	0.351845	0.587331	0.0250985	-0.366796	0.371162	1.02446	7.34e-05	0.791847	4.94e-05	0.587829	0.380697
Pcdhgb1	-0.0378945	0.955671	0.680254	0.115174	-0.521923	0.249074	1.26657	0.00178849	-0.0294327	0.984161	1.13249	0.0245447	0.731754	0.029379	0.323905	0.926594
Pcdhgc5	-0.266653	0.462699	0.595139	0.0601381	0.39874	0.139186	1.27635	5.77e-06	0.622784	0.254199	1.69164	1.01e-06	0.986206	0.000106101	0.782355	0.393395
Prdm6	-0.306549	0.655052	-0.220216	0.840884	0.198538	0.767375	1.10977	0.0100401	-0.0797067	0.965841	1.24197	0.0261219	1.15976	0.00413202	0.285792	0.95586
Rnf180	0.553711	0.0182662	0.490957	0.0468555	0.485555	0.0365478	0.597429	0.0151838	0.481576	0.135148	0.629081	0.0189622	0.757619	1.45e-05	0.335325	0.71538
Sash1	0.274214	0.000928986	0.544496	3.3e-12	0.520753	1.5e-12	0.642685	7.59e-09	0.37463	0.0293668	0.958801	2.65e-12	0.900276	1.46e-18	0.460063	0.0145701
Sema3d	-0.294118	0.0185986	0.200963	0.21369	0.257086	0.0191173	0.879222	1.59e-10	0.223186	0.636829	0.981921	0.000183476	1.19551	8.34e-11	0.615306	0.161334
Sfrp4	-0.485246	0.00171989	0.528727	0.000891832	0.562257	7.52e-05	0.988834	4.24e-23	0.0645489	0.915859	0.863918	0.000387089	1.11112	4.16e-11	0.301627	0.731476
Shc2	-0.0288438	0.913683	0.0996795	0.708778	0.330002	0.00770511	0.592053	7.97e-05	-0.186842	0.574894	0.776696	0.000105692	0.63976	1.82e-05	0.0429918	0.978083
Spsb4	0.259191	0.684626	0.460912	0.413936	0.293892	0.316173	0.592401	0.00862223	0.201263	0.792068	0.963679	0.00506717	0.763595	0.00359296	0.547026	0.65329
Srgap1	-0.0590929	0.788785	0.142385	0.512469	0.370251	0.00106722	0.708788	1.47e-05	0.331118	0.371805	1.18737	2.41e-07	1.01819	6.31e-09	0.578889	0.243185
Stk32c	0.198564	0.643362	0.484767	0.203308	0.490043	0.118553	0.826378	0.000517415	0.618464	0.125402	1.52301	1.3e-09	1.13669	1.05e-08	0.31352	0.825749
Tfpi2	0.135725	0.780101	0.49823	0.184803	0.200161	0.544564	0.949081	0.000386116	0.615116	0.0995106	1.71044	7.42e-11	1.14506	5.9e-09	0.762084	0.0963563
Tmtc2	-0.191477	0.330722	-0.236269	0.305797	0.250292	0.0486663	0.675253	0.000932766	0.113076	0.820798	0.975333	1.23e-05	0.862782	1.86e-07	0.338641	0.686746
Wscd2	-0.423737	0.11166	-0.10132	0.848654	0.317991	0.103251	0.989453	0.000650799	-0.0823673	0.932483	1.37728	6.67e-05	1.05441	6.3e-05	0.403289	0.823753
Zfp618	0.0499682	0.871068	0.373623	0.074074	0.305743	0.0624027	0.794334	0.000585049	0.0716358	0.91419	1.07567	7.04e-06	0.920236	1.29e-07	0.511569	0.380697
Clec3a	-0.670838	0.00056926	-0.00399397	0.993097	0.318269	0.241523	0.834182	0.00473841	-0.73097	0.060529	0.978938	0.00672977	0.918135	0.00031723	0.78961	0.162956
Hapln1	-0.733897	0.00305712	-0.165152	0.725736	0.0879255	0.722808	0.723929	0.000229277	0.793403	0.119352	1.81779	1.56e-06	2.46068	6.27e-19	0.924821	0.141934
R3hdml	-1.0116	0.0411432	-0.899501	0.117002	0.182806	0.687338	1.21231	9.15e-06	0.511654	0.820857	2.03407	0.00275346	3.37835	1.05e-11	1.9182	0.162634
Smpd3	-0.674161	0.000285956	-0.396047	0.123423	0.175567	0.168105	0.783964	0.0151027	0.436779	0.41273	1.3281	0.000239853	1.74535	6.86e-12	0.614055	0.498624
1500015O10Rik	-0.290327	0.0604779	0.410194	0.00950341	0.349122	0.0671556	0.387428	0.179941	-0.547194	0.0531149	0.901277	0.000108773	0.799434	2.86e-06	0.691199	0.0205084
Alpl	-0.461474	0.000877993	-0.451991	0.00345168	0.209535	0.0716096	0.358572	0.347833	0.352526	0.257996	0.916064	6.01e-05	1.1689	2.42e-13	0.667502	0.0218949
Crispld1	-0.243138	0.270541	0.0181737	0.968747	-0.0108003	0.96886	0.513701	0.116493	-0.333762	0.455972	0.868504	0.00242278	1.24806	1.56e-10	0.903112	0.00819449
Fam149a	0.305393	0.0685598	0.462496	0.00587684	0.581244	4.37e-05	0.365344	0.062001	0.566826	0.0110489	0.927095	9.55e-07	1.0516	3.21e-14	0.659825	0.0144918
Itga10	-0.397988	0.0389387	-0.172833	0.572712	0.219143	0.141638	0.551863	0.00130154	-0.0614913	0.91419	0.844209	0.000262099	0.952975	5.16e-09	0.762196	0.00562609
Ldb2	0.131792	0.399462	0.402145	0.00185017	0.355689	0.00320675	0.3713	0.0612209	0.294305	0.180246	0.88961	5.77e-09	0.831475	5.08e-12	0.631999	0.00214338
Lgr6	-0.335319	0.0740236	-0.206004	0.439572	0.207997	0.266896	0.20672	0.333412	-0.0189826	0.982966	0.635573	0.0242106	0.697922	0.000295895	0.900655	0.00471213
Ndnf	0.361231	0.0808091	0.396381	0.0888838	0.502817	0.000195586	-0.0329558	0.960186	0.459281	0.171351	1.26633	1.81e-07	1.24811	1.93e-11	0.841576	0.0231855
Nectin3	0.304615	0.0477407	0.539226	0.000156188	0.508102	1.27e-05	0.469209	0.000926416	0.5493	0.0494186	1.22599	8.01e-09	1.39019	2.25e-18	0.696063	0.0218949
Pcdhb17	0.337724	0.178029	0.453564	0.0836645	0.559262	0.0102847	0.245381	0.378371	0.151029	0.783553	0.821149	0.00166731	1.13873	1.45e-10	0.985785	0.00197941
Pls3	0.252988	0.00637803	0.457621	1.55e-07	0.386647	4.98e-05	0.26682	0.107861	0.496099	0.00496059	0.895712	4.2e-09	1.14452	1.03e-24	0.596275	0.00105484
Rarres1	-0.609487	0.0744899	-0.263709	0.616673	0.142296	0.7677	0.400663	0.192059	-0.0103938	0.993215	1.15809	0.00056664	1.41724	7.41e-10	1.09065	0.0144703
Rftn2	-0.134307	0.348972	0.364196	0.00122757	0.463915	4.45e-06	0.519928	0.00542912	0.331333	0.220916	1.17285	1.68e-11	1.31611	6.34e-25	0.872619	4.41e-05
Sp7	-0.459603	0.017171	-0.377492	0.116138	0.156267	0.20785	0.448708	0.0201242	0.304266	0.350332	0.743875	0.00133121	0.803845	1.03e-06	0.664865	0.0287796
Triqk	-0.0204807	0.958179	0.315873	0.261641	0.293129	0.284872	0.43033	0.12278	0.249105	0.575982	0.80526	0.00128295	0.981489	1e-08	0.738976	0.036472
Ecm2	-0.570356	1.64e-05	0.484794	0.00121883	0.552024	1.74e-07	0.542369	0.00499885	-0.622059	0.00496059	0.927049	3.37e-06	1.04907	2.73e-13	0.717355	0.00265745
2010111I01Rik	0.115063	0.496206	0.408026	0.00117977	0.578534	3.93e-27	0.140943	0.474517	0.410443	0.00729818	0.635597	1.99e-06	0.797341	9.7e-17	0.347754	0.0965681
2700081O15Rik	-0.092467	0.63774	0.221704	0.203859	0.245467	0.00641896	0.317666	0.0338704	0.212775	0.355915	0.789864	7.27e-08	0.626385	2.83e-08	0.313898	0.372644
8030451A03Rik	-0.0769158	0.871829	0.505506	0.134241	0.0952647	0.832297	0.562103	0.0733969	1.07394	0.129107	1.41223	0.00216411	1.39344	4.17e-05	1.0504	0.215995
Actg2	-0.0358626	0.942243	0.230942	0.511804	0.07563	0.826845	0.333829	0.347891	0.307736	0.564409	0.73425	0.0256506	0.681515	0.00492582	-0.324558	0.843949
Adamts14	-0.117262	0.644896	0.314793	0.161798	0.26374	0.0353942	0.301942	0.163236	0.368421	0.278857	1.10344	6.27e-07	0.654879	0.00025783	0.107323	0.949388
AI838599	-0.216467	0.814167	-0.0888861	0.947435	0.361785	0.467837	0.458404	0.162682	-0.555596	0.373033	1.09165	0.0110246	0.675832	0.0426913	0.676304	0.635475
Ankrd42	0.564989	0.154165	0.5948	0.221424	0.654437	0.161207	0.144373	0.771648	0.650297	0.28929	1.0295	0.0203149	0.770158	0.0204237	-0.470564	0.884808
Ano1	-0.184947	0.158474	0.345221	0.00501279	0.266067	0.00171541	0.550263	4.99e-05	-0.0493608	0.930117	1.1336	4.52e-08	1.05684	1.08e-11	0.584058	0.0729261
Aplnr	0.482495	6.13e-05	0.466268	0.000324488	0.372455	1.14e-05	0.453177	0.0246784	0.355523	0.343734	1.42061	4.98e-09	1.18402	1.61e-10	0.695407	0.0947233
Aplp1	-0.0338279	0.950648	0.168641	0.731472	0.203435	0.497142	-0.00105163	0.998388	0.119139	0.854365	1.03072	0.000109213	1.00686	4.29e-07	-0.267017	0.876808
Arf4	0.30962	0.00181516	0.330255	0.00155049	0.245302	0.000165948	0.279007	0.0111626	0.406336	0.0003126	0.609636	5.44e-09	0.66501	2.62e-18	0.255248	0.163946
Arhgap28	0.503582	0.00812427	0.430248	0.042913	0.320781	0.11258	-0.11478	0.732929	-0.177605	0.713221	1.00893	1.22e-05	0.606932	0.000704525	-0.117295	0.949388
Arhgef40	0.377189	0.00195614	0.507608	2.61e-05	0.444755	3.5e-06	0.316493	0.121965	0.259122	0.289674	0.941197	7.76e-09	0.815545	3.08e-11	0.492113	0.0440313
Armcx2	0.528095	1.42e-06	0.454882	0.00015689	0.322029	0.00779432	0.236861	0.325005	0.572573	0.0003126	0.986747	1.95e-12	0.844671	4.1e-15	0.0740822	0.949388
Arntl2	0.396974	0.240518	0.142502	0.790912	0.470314	0.0663317	0.228941	0.36876	0.0220347	0.98141	1.03874	9.32e-05	0.605443	0.00378709	0.301276	0.844923
Arpin	0.499396	2.12e-05	0.481457	0.00017386	0.489924	0.000197014	0.150664	0.452917	0.440427	0.0245514	0.658199	7.09e-05	0.692173	2.14e-08	0.311493	0.577641
Baalc	0.462625	0.27839	0.482604	0.393923	0.844593	0.064479	0.525428	0.264183	0.994629	0.111531	1.27926	0.00798743	2.21402	1.34e-13	0.63678	0.751281
Bdh2	0.0905394	0.868231	0.392068	0.450905	0.194746	0.584004	0.559833	0.0209101	0.159772	0.827835	0.951961	0.00215215	1.07495	4.52e-06	0.50342	0.635475
Begain	-0.00860834	0.993873	0.63852	0.339478	0.432584	0.387173	0.110481	0.833954	-0.296178	0.69385	0.785897	0.0455582	0.87338	0.00162263	0.202351	0.946337
Bfsp1	-0.00183575	0.995833	0.369783	0.209463	0.307454	0.312265	0.333441	0.391734	0.140934	0.84178	1.13662	3.39e-05	0.920232	2.28e-05	0.675041	0.470923
Brsk1	-0.24068	0.491668	0.169246	0.713944	0.00200148	0.995218	0.337889	0.129265	0.197508	0.711993	0.869036	0.00287938	0.589196	0.00625947	0.581145	0.351338
C1ra	0.343879	0.0235614	0.397269	0.014956	0.488721	6.73e-06	0.461621	5.98e-05	0.565367	1.78e-05	0.77918	8.73e-11	0.607733	4e-11	0.286944	0.279909
Car5b	0.0568813	0.857293	0.0811032	0.846301	0.503318	0.0267665	0.531561	0.0400402	0.232915	0.419863	0.882222	3.3e-07	0.617681	3.19e-06	0.264948	0.708493
Carmil1	0.0404922	0.837673	0.241712	0.0963759	0.25223	0.179998	0.415873	0.0097307	0.437013	0.032315	0.681974	8.25e-05	0.75593	3.68e-10	0.136654	0.908423
Ccdc120	0.43461	0.296297	0.0827369	0.910253	-0.143728	0.770547	-0.151512	0.628509	0.495809	0.295094	1.14481	0.000777778	0.657488	0.0157466	0.273973	0.896231
Ccdc149	0.154041	0.565155	0.545102	0.0135852	0.380762	0.0816566	0.334821	0.18027	0.430719	0.181851	0.864004	0.000167186	0.686354	0.000117051	0.504796	0.383997
Ccdc8	0.383068	0.011114	0.550736	0.000222177	0.270213	0.0575027	0.361887	0.0927993	0.461177	0.0961044	0.866632	7.25e-05	0.738492	1.02e-05	0.0753426	0.965549
Cd209g	-0.312503	0.546462	-0.324318	0.684408	-0.486848	0.429599	0.202063	0.730877	0.520624	0.371697	2.14484	1.31e-13	0.872073	0.00658069	-0.0729122	0.981766
Cd34	0.0192996	0.918431	0.318368	0.00319302	0.446764	3.08e-08	0.169773	0.237604	0.0657407	0.810453	0.603084	8.92e-07	0.792342	2.36e-19	0.163752	0.742146
Cercam	0.0584683	0.71743	0.520283	5.78e-08	0.426845	8.09e-08	0.366254	0.0221518	0.211241	0.329166	1.1948	7.59e-20	0.84476	1.81e-16	0.176762	0.789273
Cgnl1	-0.00917058	0.966907	0.511228	2.3e-06	0.403394	1.07e-07	0.31979	0.0657449	0.203972	0.420243	0.927497	3.1e-10	0.7026	5.99e-10	0.082433	0.944836
Cmtm3	0.338433	0.000894742	0.422917	4.37e-05	0.298578	0.000176542	0.32774	0.0150409	0.362651	0.0271318	0.854884	1.09e-10	0.589301	1.17e-08	0.221165	0.600516
Col11a2	-0.506521	0.0019083	-0.475049	0.011665	0.0882573	0.535791	0.546419	0.0984601	0.176939	0.777955	1.20973	0.000124196	1.36763	1.01e-09	0.341027	0.80465
Col13a1	-0.174916	0.377806	-0.345848	0.0770204	0.0674074	0.572666	0.518066	0.0319049	0.0853755	0.853603	0.770635	0.000167817	1.04126	1.17e-13	0.452613	0.223278
Col1a1	-0.0305605	0.905113	0.272056	0.139906	0.39581	1.62e-05	0.415266	0.557358	0.685834	0.12159	2.49908	2.67e-13	1.91267	1.39e-13	0.732539	0.305718
Col1a2	-0.0964776	0.582999	0.178022	0.322951	0.367949	1.62e-05	0.510594	0.292479	0.549341	0.117669	2.15011	4.92e-16	1.99566	3.25e-23	0.721476	0.0835372
Col24a1	-0.329171	0.100195	-0.0167843	0.971161	0.163088	0.189292	0.439668	0.00679409	-0.218836	0.602933	0.849764	0.000640087	0.909421	2.47e-07	0.516712	0.274921
Col4a2	0.156523	0.178279	0.40354	3.21e-05	0.496613	4.01e-16	0.421509	0.000477436	0.581231	0.00749979	1.28286	3.97e-12	0.957087	7.99e-12	0.405416	0.298068
Copz2	0.372649	0.0061409	0.509419	0.000228233	0.519753	4.38e-08	0.0740116	0.722067	0.294498	0.0852862	0.966384	1.17e-14	0.818714	4.04e-17	0.234856	0.553752
Cox4i2	-0.165906	0.594351	-0.105686	0.824345	0.249278	0.323338	0.337852	0.241725	-0.232264	0.564409	0.848016	5.88e-05	0.864334	6.43e-08	0.071954	0.969028
Crip2	0.135503	0.41269	0.526367	1.69e-05	0.532379	3.58e-07	0.434433	0.000678353	0.251373	0.172062	0.73991	2.25e-08	0.645201	1.01e-10	0.319304	0.200951
Crtap	0.326534	0.00309443	0.415559	0.000242445	0.494243	6.43e-06	0.331403	0.00259904	0.556507	0.00227757	1.21947	7.74e-15	0.976045	3.54e-16	0.364546	0.279155
Csdc2	-0.355204	0.332142	-0.55178	0.142101	0.259734	0.371919	0.274383	0.359147	0.232757	0.691764	0.759543	0.0174371	0.761501	0.000412383	-0.272419	0.879233
Ctsk	-0.327044	0.0272916	0.380707	0.0166644	0.0986441	0.370476	0.434434	0.000325879	0.184618	0.840812	0.907745	0.0416315	1.0842	0.000290792	0.431185	0.798636
Ctxn1	0.0400296	0.959205	0.363217	0.518249	0.288585	0.48527	0.0568067	0.883549	0.190072	0.796061	0.829302	0.0248517	0.739752	0.00354313	0.410716	0.773245
Cul7	0.512727	4.67e-06	0.578141	1.47e-06	0.463889	6.76e-08	0.362693	0.0279888	0.448192	0.0463253	1.12439	2.17e-10	0.665225	2.5e-06	0.270895	0.688823
Cyp46a1	0.561194	0.317718	0.847772	0.178917	0.723234	0.152131	0.38235	0.36003	0.246756	0.769382	1.80383	1.45e-07	0.827694	0.00473235	0.71654	0.543911
Daam2	-0.179428	0.189637	0.284149	0.0341607	0.255901	0.0103922	0.480231	0.00289268	0.000674142	0.998615	0.768684	7.54e-05	0.597326	4.4e-05	0.402216	0.335224
Ddah2	-0.0521693	0.831009	0.326215	0.0544711	0.457985	8.23e-05	0.0953942	0.626358	-0.0645275	0.87309	0.819897	4.61e-07	0.86198	1.09e-12	0.113629	0.926594
Dhx58os	0.26075	0.528115	-0.056987	0.943908	0.56109	0.0890452	0.37831	0.352974	-0.225344	0.776488	1.12692	0.00069258	0.81635	0.00034228	0.680753	0.40502
Dixdc1	-0.170651	0.377878	0.415318	0.0159205	0.470877	0.00124419	0.306501	0.136855	-0.252047	0.321105	0.625796	0.000259353	0.748328	7.45e-10	0.354032	0.399943
Dpysl2	0.191414	0.376075	0.533794	0.00188381	0.530976	7.22e-12	0.294459	0.0426481	0.00759446	0.98938	0.841043	7.69e-08	0.814612	2.84e-12	0.584378	0.00387151
Dync1i1	0.0653775	0.884226	-0.182569	0.739764	0.13068	0.807227	-0.0692952	0.893874	0.218626	0.806772	0.927288	0.0286566	1.00747	8.13e-05	0.803648	0.480702
Efcab1	-0.1982	0.626127	0.499738	0.198288	0.120948	0.843081	0.381359	0.396506	-0.232465	0.795211	1.11341	0.00326735	1.56622	1.34e-09	0.969716	0.132588
Efna2	0.346765	0.397959	0.255047	0.623327	0.403459	0.313824	0.450187	0.199284	0.312535	0.718421	1.25655	0.000757465	0.958609	0.002793	-0.00153521	0.999413
Efna4	0.371179	0.487017	0.874771	0.0668333	0.527176	0.16792	-0.00773937	0.986358	0.256031	0.787395	1.66737	5.06e-06	1.74979	2.55e-10	0.399996	0.90553
Elk3	0.205896	0.0104109	0.323414	1.86e-05	0.391838	1.89e-06	0.192592	0.381825	0.271542	0.122323	0.786141	1.79e-09	0.701666	6.85e-13	0.363338	0.0989953
Emp2	0.203168	0.0593861	0.469542	5.9e-07	0.409823	2.21e-06	0.250274	0.101921	0.249479	0.231408	0.833828	6.55e-09	0.87219	1.67e-16	0.397376	0.0901474
Enpep	0.0196405	0.931043	0.277404	0.060558	0.234095	0.108242	0.380032	0.0235358	-0.147162	0.694256	0.720508	0.000260956	0.608977	2.39e-05	0.526199	0.0772174
Epha3	0.341476	0.247927	0.124327	0.789806	0.433334	0.0113934	0.568913	0.00695196	0.576901	0.105366	1.5125	7.07e-10	1.67851	4.99e-23	0.449835	0.576978
Ephx3	-0.326687	0.537463	0.0691133	0.933741	0.667834	0.0582383	0.139748	0.818193	-0.12573	0.876703	1.04772	0.00861321	0.595318	0.0447737	0.763135	0.599209
Eps8l2	-0.245557	0.303711	0.0869071	0.82519	0.192821	0.362584	0.502114	0.0487716	-0.0140806	0.988026	0.81871	0.00195646	0.6376	0.00113948	0.339527	0.765978
Errfi1	0.366081	0.0846571	0.539119	0.00679701	0.284137	0.0556529	0.365009	0.0171315	0.558994	0.257996	0.78258	0.0493987	0.712231	0.012252	0.102965	0.967508
Eva1b	0.387468	0.150054	0.44247	0.164404	0.440939	0.00937004	0.550113	0.00010173	0.149156	0.752871	1.26717	2.64e-09	0.910513	5.72e-08	0.444679	0.403356
Ext1	0.346725	2.99e-06	0.361715	1.62e-06	0.313826	9.73e-05	0.235957	0.0791316	0.418069	0.0124448	0.858509	4.2e-10	0.788306	3.94e-14	0.375827	0.105904
Eya2	0.172156	0.535521	0.323152	0.159255	0.373314	0.0412519	0.233477	0.268853	0.38919	0.101965	0.659722	0.00032103	0.610643	8.33e-06	0.171096	0.882775
Fam171a1	0.175698	0.207259	0.369268	0.00336564	0.237721	0.0168097	0.14206	0.538111	0.157969	0.423998	0.812313	6.38e-13	0.699951	2.87e-15	0.182975	0.713913
Fam198a	0.224496	0.457607	0.57673	0.0235166	0.406309	0.0601083	0.508668	0.072533	0.168103	0.854509	1.74692	3.49e-07	1.44814	7.9e-08	1.05568	0.0776713
Fam198b	-0.182301	0.266865	0.576837	1.01e-05	0.382924	1.97e-05	0.458828	0.00208065	-0.353798	0.0715296	0.95908	4.11e-11	0.84755	1.87e-14	0.44849	0.0404302
Fam92a	0.391044	0.0141632	0.339545	0.0586726	0.253109	0.0804341	0.176624	0.359945	0.34169	0.121086	0.601701	0.00053597	0.846572	1.96e-12	0.392162	0.226671
Fat1	-0.163885	0.303623	0.15607	0.422778	0.160049	0.0280888	0.398789	0.001885	0.446465	0.0348806	0.963491	1.83e-08	0.718324	3.29e-08	0.386764	0.266938
Fat3	-0.252754	0.104218	-0.166565	0.443912	0.0641252	0.684583	0.453674	0.0774381	0.10769	0.826665	0.842192	0.00021612	0.623431	0.000220407	0.0985505	0.951309
Fgf11	-0.103444	0.736433	0.206044	0.476855	0.135519	0.545866	0.156356	0.663376	-0.0202342	0.97711	0.756865	0.000301198	0.660925	4.06e-05	0.113855	0.946337
Fgfr1	-0.0304659	0.824948	0.24834	0.00459674	0.286809	1.94e-05	0.384698	0.0186777	0.00366668	0.994599	0.715598	2.93e-06	0.602685	1.25e-07	0.324926	0.28434
Fgfr3	-0.357812	0.0683848	0.0193981	0.966358	0.0216037	0.923892	0.192877	0.285525	0.0175138	0.980244	0.806666	0.00013496	0.753257	1.03e-06	0.228576	0.827351
Fignl2	0.351539	0.155604	0.394521	0.130987	0.514134	0.00132548	0.572917	0.00323179	0.48263	0.157998	0.981082	0.000118655	0.653953	0.000932145	0.329131	0.765598
Fkbp9	0.257054	0.00173902	0.443009	1.95e-08	0.454652	4.35e-08	0.151482	0.428993	0.322176	0.0435669	0.912496	3.86e-13	0.828044	1.61e-18	0.277145	0.308757
Flrt2	0.483798	1.61e-05	0.509542	1.8e-05	0.19993	0.0469919	0.26699	0.374282	0.461005	0.0621825	0.923148	3.36e-06	0.851631	7.63e-09	0.289025	0.668556
Flvcr2	-0.512245	0.0221309	-0.320421	0.342101	0.297696	0.163423	0.392639	0.190205	-0.191508	0.779336	0.900515	0.00683935	0.815307	0.000750466	0.373925	0.833581
Foxc1	-0.283846	0.0537809	0.16226	0.443912	0.178997	0.272591	0.371575	0.0336582	0.183505	0.554411	0.826432	1.75e-06	0.704797	7.1e-08	0.289714	0.607949
Frem1	0.342189	0.458123	0.665795	0.112619	0.0270704	0.962883	0.258363	0.588417	0.161567	0.879387	1.21264	0.00398877	1.29113	5.97e-05	0.392722	0.906478
Frmd5	0.609853	0.245819	0.742429	0.254117	0.96272	0.104768	0.936479	0.0795101	0.957815	0.319903	1.06245	0.048405	1.67499	1.19e-06	0.244451	0.953087
Frmd6	0.166343	0.303841	0.40704	0.00313221	0.381955	1.49e-06	0.486404	0.000107478	0.376217	0.0227111	0.83628	9.49e-10	0.861579	9.62e-18	0.340153	0.161334
Galnt18	-0.162224	0.528982	0.17514	0.54122	0.249059	0.120599	0.0989107	0.671652	0.36847	0.169612	0.642597	0.00173289	0.71138	8.39e-07	0.324207	0.612646
Gdf10	-0.213549	0.241918	0.00524986	0.989084	0.378597	0.000183496	0.351709	0.283584	0.171147	0.582736	0.856776	1.05e-06	0.62409	5.13e-06	0.4647	0.130149
Gjc1	0.42271	0.00308192	0.310632	0.0581361	0.546376	0.00023626	0.0616011	0.801568	0.03948	0.956367	0.845853	0.00131571	0.750935	8.33e-05	0.180388	0.919274
Glrb	0.0739672	0.932476	0.279255	0.773087	0.960519	0.0730583	0.135666	0.842131	-0.608231	0.372825	1.21055	0.00605494	1.26252	4.99e-06	1.16907	0.218893
Gm266	-0.160375	0.797074	-0.236902	0.749017	0.203677	0.614078	0.227978	0.513209	0.0471461	0.971033	1.13912	0.00473354	0.942222	0.000531907	0.653297	0.678674
Gm38391	0.337479	0.460858	0.317465	0.52198	0.622666	0.181582	0.280501	0.625933	0.471411	0.541907	1.22425	0.0180285	1.14734	0.000147682	0.720188	0.70415
Gm43719	-0.501148	0.358314	0.207468	0.815853	0.655801	0.0682304	0.158146	0.793129	-0.0900846	0.929876	1.03194	0.0140742	0.871256	0.00205732	0.383038	0.879121
Gpc3	-0.192411	0.298954	0.512292	0.00104965	0.558295	0.000212988	0.0414292	0.895059	-0.336989	0.418064	0.84097	0.00364642	0.722838	0.000831535	-0.0314072	0.986246
Gpc6	0.356077	0.0239835	0.584852	0.000108509	0.113358	0.569623	0.363906	0.442066	0.211782	0.600467	0.802891	0.000239742	0.711351	1.09e-05	-0.0221204	0.987521
Gpr161	0.537053	0.00246559	0.547	0.00561543	0.212109	0.36877	0.318113	0.123253	0.414386	0.142707	0.85769	3.34e-05	0.860498	3.82e-09	0.237776	0.834372
Gramd2	-0.396974	0.0489346	-0.0394151	0.932677	0.0252023	0.934705	0.529079	0.00121179	0.28202	0.497896	1.36784	3.9e-09	1.09199	5.16e-10	0.531056	0.372644
Hebp2	0.234875	0.412728	0.529269	0.0389069	0.476299	0.0681709	0.292364	0.338039	0.238611	0.748096	1.23188	0.000112932	1.44815	1.27e-11	0.552659	0.583881
Hmgn3	0.213881	0.207619	0.314201	0.0726491	0.40326	0.000511537	0.126695	0.516626	0.0844611	0.798161	0.813122	5.93e-09	0.903783	5.34e-18	0.54877	0.004838
Hspg2	0.197188	0.137277	0.503974	8.11e-06	0.359443	4.8e-13	0.297252	0.0105662	0.198539	0.678506	1.29761	2.61e-07	0.7186	0.000304685	0.284797	0.805857
Id3	-0.0478139	0.850103	-0.0796456	0.787082	0.308227	0.000315257	0.34955	0.00932097	0.507102	0.000445508	0.766142	9.59e-09	0.684123	1.12e-11	0.376693	0.065175
Igfbp4	0.0933394	0.302234	0.563178	2.3e-18	0.472637	3.23e-12	0.2699	0.0983861	0.353609	0.0217337	0.814379	1.22e-10	0.683395	4.88e-13	0.077028	0.934715
Il17d	-0.00263626	0.995833	0.651516	0.102956	0.452233	0.0936867	0.303629	0.245106	-0.508538	0.293058	1.02427	0.00132267	1.209	3.74e-07	0.345602	0.840447
Insc	-0.3029	0.256275	-0.498804	0.0833968	0.267152	0.0880856	0.197831	0.608787	0.167792	0.752239	0.725557	0.0111064	0.860132	5.84e-06	0.133856	0.945633
Kcnk1	-0.270906	0.311095	-0.412819	0.149359	0.246107	0.305118	0.344076	0.105502	0.622085	0.0927169	0.854654	0.0102691	1.17323	4.17e-07	0.758181	0.163655
Kcp	0.100866	0.893473	0.783606	0.0794375	0.48567	0.0638397	0.0941942	0.778109	0.324414	0.558277	1.17512	0.000107236	0.995946	2.11e-05	0.0948207	0.96917
Kctd11	0.353839	0.047119	0.435642	0.012717	0.310595	0.015777	0.325572	0.0622257	0.495603	0.0183412	0.726514	9.44e-05	0.66116	9.88e-07	0.21651	0.785475
Kdelr2	0.422126	2.18e-07	0.262835	0.00739709	0.330735	6.08e-08	0.129115	0.441609	0.458097	6.65e-05	0.756823	1.24e-12	0.704656	9.9e-19	0.191975	0.537481
Kif7	0.127198	0.636616	0.45176	0.0403893	0.407059	0.0275152	0.443513	0.0246456	0.183193	0.714513	1.08245	1.12e-05	0.894332	1.03e-06	0.586393	0.281997
Kirrel	0.219129	0.00566159	0.483484	5.81e-11	0.376204	3.53e-06	0.411545	0.00393108	0.475598	0.012525	1.14814	5.92e-13	0.747743	1.19e-09	0.402965	0.180397
Klf4	-0.164969	0.208667	0.237943	0.0750276	0.310075	0.000896651	0.418438	0.000129636	0.00607381	0.994619	0.704019	0.0335493	0.589544	0.0143587	0.229554	0.891999
Lrfn4	0.437283	0.114476	0.0965506	0.843	0.431799	0.00607106	0.116007	0.549677	0.470331	0.109488	1.18834	6.44e-08	0.787541	7.87e-06	0.352374	0.638092
Lrrc73	0.146055	0.898171	0.779863	0.341196	0.826362	0.105263	0.405416	0.255273	0.368302	0.690613	1.99811	8.89e-06	1.17431	0.000868078	0.581482	0.749911
Lxn	0.348294	0.00926016	0.184093	0.325433	0.188682	0.277338	0.0814053	0.727701	0.224988	0.47285	0.698145	0.000215927	0.634226	5.98e-06	0.335492	0.541849
Lyplal1	0.420649	0.183205	0.620578	0.0886906	0.264711	0.516668	0.0105904	0.982519	0.0815274	0.918849	1.23991	1e-05	0.78707	0.000408168	-0.00441432	0.998484
Mall	0.0135512	0.971062	0.398668	0.0701694	0.547141	0.000928354	-0.0286295	0.943734	0.474741	0.177117	0.758761	0.00508787	1.06563	1.77e-08	0.00593212	0.997093
Map2	0.0382572	0.910688	0.336839	0.181377	0.377108	0.0825255	0.311075	0.260769	0.203894	0.641123	0.720905	0.00484816	0.614824	0.000944506	-0.0925032	0.965549
Mapk8ip1	-0.0522052	0.897813	-0.0241341	0.964741	0.483423	0.000817146	0.489992	0.00734679	-0.176246	0.668692	1.0093	1.19e-06	0.751852	5.08e-06	0.28463	0.782188
Marcks	0.288846	0.0483635	0.301643	0.056626	0.224469	1.71e-05	0.282345	0.0671159	0.0839513	0.645685	0.587479	6.7e-10	0.689442	2.09e-23	0.327935	0.00772793
Marveld1	-0.100568	0.365639	0.356068	2.87e-05	0.338094	0.00073095	0.546092	3.19e-07	0.0726658	0.824298	0.848778	4.48e-09	0.641274	4.94e-09	0.344259	0.208796
Meis3	0.118588	0.649814	0.0334479	0.935172	0.432996	0.00618381	0.469046	0.00260152	0.10785	0.830522	0.757471	0.0011382	0.753663	1.28e-05	0.267096	0.804655
Meox1	-0.0114989	0.975271	0.339691	0.174105	0.49183	0.00285725	0.176616	0.459184	0.509871	0.14777	0.867669	0.000717824	1.03825	1.2e-08	0.510795	0.409816
Mex3a	-0.0256714	0.926437	0.26883	0.151138	-0.0201447	0.946012	0.294379	0.176776	0.312808	0.383598	0.773232	0.00185274	0.749406	1.15e-05	-0.0706542	0.96769
Mex3b	0.0688298	0.800035	0.371384	0.0335908	0.297774	0.0898571	0.347654	0.0395561	0.186687	0.625919	0.893173	1.07e-05	0.741488	4.86e-07	0.212932	0.834721
Mfge8	-0.353705	0.0025038	0.164637	0.335367	0.428344	0.000203089	0.225908	0.120306	-0.0134121	0.979194	1.09228	2.21e-14	0.956459	5.71e-19	0.420722	0.0504844
Mgp	0.0574853	0.829034	0.495214	0.00269161	0.575624	3.93e-09	0.462869	0.00049733	0.410755	0.201042	0.780598	0.00118659	0.947007	1.3e-08	0.538116	0.15394
Mmp11	0.0976748	0.73282	0.290674	0.201123	0.467635	0.00078035	-0.234362	0.646824	0.143438	0.766229	1.24061	8.01e-09	0.840562	2.1e-06	0.34642	0.732571
Mmp16	-0.0436169	0.87868	-0.179911	0.486715	0.206806	0.182505	0.474468	0.113486	0.373712	0.511429	0.874332	0.0269743	1.31332	2.82e-07	0.402595	0.811444
Mpv17l	-0.104597	0.789508	0.186149	0.657713	0.13128	0.695269	0.469375	0.105059	0.249428	0.59029	0.851547	0.00248593	0.622094	0.00209786	0.345819	0.782188
Mpzl1	0.0108139	0.958088	0.223577	0.0756312	0.212591	0.0385137	0.102805	0.508705	0.0531091	0.862504	0.678352	8.25e-08	0.596443	1.92e-10	0.172082	0.743873
Myadm	0.237367	0.0582793	0.52315	2.27e-06	0.414662	3.18e-09	0.238113	0.0829586	0.173154	0.470135	0.882186	8.11e-10	0.6479	3e-09	0.266153	0.484165
Myo1b	-0.124573	0.139597	0.171369	0.0465615	0.218849	0.00101677	0.230082	0.201571	0.0933907	0.786412	0.69143	2.36e-05	0.833873	1.04e-12	0.431247	0.0793907
Myo1e	0.183757	0.0254978	0.432421	4.39e-09	0.278224	0.00188848	0.201774	0.112333	0.365924	0.0925878	0.692687	7.25e-05	0.799134	9.06e-11	0.373418	0.257248
Nab2	0.321842	0.0273173	0.333791	0.0424532	0.294457	0.0391788	0.300087	0.0810097	0.312578	0.275525	0.715478	0.000692237	0.676122	8.47e-06	0.0946886	0.946337
Nckap5l	-0.162696	0.53631	0.117715	0.737526	0.284337	0.0373344	0.48273	0.0170414	0.343366	0.347976	1.24779	1.11e-07	0.726377	0.000112584	0.391938	0.593645
Nid2	0.13422	0.286095	0.545804	3.85e-08	0.392538	0.0027553	0.429197	0.0043538	0.490762	0.181416	1.74575	3.31e-11	1.21396	2.34e-09	0.428791	0.638787
Nrbp2	-0.0951454	0.618573	0.282549	0.0837179	0.314817	0.00761598	0.420776	0.0125204	0.174914	0.626182	0.921573	4.25e-06	0.702104	4.16e-06	0.561544	0.064296
Olfml2b	0.17622	0.0184196	0.441103	2.92e-11	0.294841	3.88e-08	0.498084	1.13e-05	0.243229	0.306173	1.11662	2.79e-13	0.903381	6.24e-15	0.325507	0.362639
Olfr558	0.208195	0.426849	0.447541	0.0299283	0.452108	0.00943817	0.218228	0.472093	-0.0159059	0.989022	0.806382	0.029366	0.924643	0.000392775	0.582407	0.62298
P3h2	-0.0277035	0.915008	0.40828	0.00555346	0.35163	0.0289158	0.45092	0.0100873	0.270733	0.399136	0.619011	0.003513	0.632251	2.73e-05	0.228102	0.825749
Pam	-0.0640021	0.570238	0.447425	1.89e-09	0.500926	6.25e-08	0.415436	5.1e-05	0.103081	0.654765	0.844378	5.92e-13	0.829829	1.46e-21	0.490172	0.000425879
Panx3	-0.488076	0.0754846	-0.174924	0.712092	0.170922	0.286074	0.351356	0.585529	0.540263	0.377149	1.18295	0.00801774	2.2188	1.5e-13	0.706971	0.545821
Papss2	-0.132356	0.270595	0.16542	0.203102	0.174503	0.186829	0.405339	0.00457105	0.359553	0.0958217	0.862694	1.76e-07	0.853135	2.12e-12	0.247032	0.682119
Pcdh1	0.258013	0.244782	0.507525	0.00685108	0.453017	1.38e-05	0.342701	0.0926286	0.166309	0.754946	0.939777	0.000979804	0.592311	0.00768925	0.26204	0.854874
Pcdh18	-0.196199	0.294392	0.0382013	0.91253	0.286046	0.0127485	0.152763	0.558693	0.200144	0.512335	0.769917	2.01e-05	0.838609	1.3e-10	0.457571	0.192066
Pcdhb11	-0.260692	0.643362	-0.386578	0.547185	0.47	0.492362	0.350001	0.484229	0.0633416	0.970863	1.50803	0.00457617	1.3696	9.67e-05	0.790479	0.593645
Pcdhb14	0.423455	0.148047	0.342613	0.301126	0.45753	0.0694049	0.478941	0.0672759	0.09718	0.898208	0.929188	0.00308314	1.40398	5.25e-12	0.587893	0.437167
Pcdhb16	0.57937	0.0572952	0.242347	0.57453	0.502799	0.0810449	0.461025	0.0561378	0.606386	0.121586	0.801985	0.00757692	1.17432	1.14e-08	0.0214587	0.991235
Pcdhb4	0.0660674	0.924603	0.12292	0.887746	0.153761	0.820854	0.333329	0.493583	0.209792	0.799253	0.999083	0.0182238	0.73762	0.0125369	0.280719	0.926594
Pcdhb5	0.0419554	0.963916	0.376148	0.580911	0.645514	0.223479	0.202055	0.647042	0.69453	0.342011	1.62296	4.46e-05	1.82884	3.35e-11	0.410224	0.877237
Pcgf2	-0.079442	0.79275	0.116801	0.725736	0.248391	0.104607	0.140876	0.501039	0.0766752	0.882834	0.836152	0.000155224	0.795377	1.46e-06	0.0999352	0.952956
Pcolce2	-0.245328	0.202287	-0.106109	0.719927	0.350114	0.0418106	0.366855	0.0421854	0.456123	0.134738	0.652923	0.00851575	0.785898	4.23e-06	0.160041	0.917168
Pdgfrb	0.264205	0.00234163	0.414787	5.07e-07	0.391514	1.13e-09	0.528278	5.22e-05	0.224046	0.327922	0.940717	2.11e-10	0.712705	1.94e-10	0.326918	0.294401
Pkn3	0.173341	0.487456	0.422765	0.0425707	0.316807	0.00538705	0.344156	0.0454223	0.189976	0.53145	0.791469	1.19e-05	0.672177	6.19e-07	0.463477	0.138989
Plcd1	-0.148168	0.43816	0.234522	0.258578	0.490254	5.46e-08	0.320662	0.072973	0.0609602	0.860884	0.774345	1.23e-07	0.67873	8.77e-10	0.325836	0.337617
Plekhg4	0.513624	0.0689009	0.40871	0.146699	0.212811	0.319252	0.525331	0.0651082	0.688251	0.11208	2.99292	3.43e-30	2.00932	3.65e-20	0.700176	0.334828
Plekhh2	-0.0494352	0.874109	0.265094	0.298659	0.137346	0.425553	0.475598	0.00765525	0.22489	0.476771	0.746277	0.00014919	0.656959	6.48e-06	0.286344	0.697075
Plod1	0.485656	1.03e-08	0.508531	6.61e-09	0.488367	1.27e-11	0.212694	0.230586	0.396375	0.00496059	0.919641	1.07e-14	0.761236	4.21e-17	0.221104	0.527757
Plxnb1	-0.382591	0.0174298	0.0869956	0.778772	0.270557	0.0607584	0.315186	0.180085	0.286997	0.377187	0.931363	1.12e-05	0.599469	0.000333935	0.330291	0.675099
Ppfia2	-0.21818	0.340309	-0.318477	0.227258	0.309397	0.0793712	0.0788398	0.838574	-0.325918	0.441636	0.636416	0.0399842	0.861852	5.75e-06	0.512014	0.419626
Ppp2r2b	-0.588338	0.219264	0.186305	0.851176	0.406038	0.468927	0.824754	0.0573343	-0.376023	0.758099	2.54694	3.63e-08	1.35223	0.00118643	-0.54296	0.863653
Prdm5	0.451506	0.00420344	0.540868	0.00145717	0.546171	0.000963419	0.136901	0.636595	0.486515	0.174448	1.23961	1.48e-06	0.899704	5.05e-06	-0.0539703	0.979974
Prss35	-0.330857	0.0325141	-0.563006	0.00016599	-0.135829	0.390023	0.248459	0.427705	0.51302	0.405538	1.86441	3.02e-06	1.7616	4.44e-09	0.944358	0.221055
Prtg	-0.0185748	0.979555	0.629632	0.105797	0.451373	0.123984	0.481976	0.205892	0.147842	0.864525	1.63752	1.67e-05	0.899281	0.000525853	0.63292	0.685098
Ptgis	-0.0617451	0.774312	-0.0297578	0.926463	0.289569	0.0886872	0.475469	0.00709181	0.492539	0.0543212	0.813191	0.000124196	0.828351	6.26e-08	0.475552	0.199257
Ptpn13	-0.101847	0.40205	0.167858	0.158519	0.134836	0.245934	0.573314	9.12e-05	0.238626	0.283983	0.67254	8.37e-06	0.677408	6.68e-10	0.247802	0.583881
Ptprf	0.317297	0.00738471	0.427975	0.000624274	0.344173	6.34e-05	0.475374	1.48e-05	0.582669	0.0183696	1.15432	2.15e-08	0.863056	4.31e-08	0.309069	0.685098
Ptx4	-0.539769	0.0791908	-0.0540456	0.933018	0.377043	0.122202	-0.00406322	0.994367	-0.0058655	0.996233	0.79549	0.0465451	1.10556	4.09e-05	0.832177	0.40502
Pxdc1	0.106846	0.656779	0.172929	0.485357	0.41866	0.00223724	0.327246	0.0359255	0.368254	0.360049	0.908573	0.00112456	0.732871	0.000415521	0.287868	0.817116
Rac3	0.221262	0.685196	-0.305476	0.636851	0.371904	0.258996	-0.0629339	0.851808	0.515929	0.183207	0.882363	0.00224624	0.66753	0.00338332	0.278145	0.84983
Ramp2	0.0242798	0.915896	0.24002	0.106152	0.572172	1.26e-08	0.0633799	0.798492	-0.1039	0.744986	0.58938	0.000242982	0.602796	4.09e-07	0.344625	0.313416
Reps2	0.331069	0.0429809	0.507026	0.00194791	0.112962	0.554954	0.454788	0.0121123	-0.0123448	0.985449	0.591743	0.00268791	0.591072	2.52e-05	-0.14387	0.907035
Rerg	-0.317386	0.0102149	-0.128983	0.538085	0.150502	0.383948	0.325792	0.0870725	0.213818	0.606867	0.937319	1.63e-05	1.13011	1.04e-14	0.566086	0.137798
Rgs11	0.0783911	0.910688	0.650666	0.132205	0.054701	0.926861	-0.0783747	0.822984	0.231123	0.65561	0.721165	0.0136729	0.613854	0.00689124	0.170608	0.945897
Rhoc	0.539859	3.92e-08	0.508206	1.31e-06	0.419697	1.34e-05	0.154763	0.41843	0.544666	9.21e-05	0.749794	5.76e-09	0.707452	2.84e-13	0.190948	0.686746
Rhod	0.0366642	0.938235	-0.0719303	0.900148	0.184381	0.50187	0.253614	0.259148	0.661439	0.0537423	0.985224	0.000124372	1.28318	1.87e-11	0.327309	0.804059
Rhoj	0.229723	0.124745	0.459176	0.000216072	0.500551	1.92e-11	0.46755	0.000306812	0.38689	0.0287307	0.736399	2.54e-07	0.815125	3.54e-15	0.151126	0.83823
Rnf152	-0.08842	0.836788	0.442954	0.215961	0.164959	0.583355	0.556929	0.0332856	-0.301037	0.581379	1.18972	7.27e-05	0.960512	1.49e-05	0.412193	0.788551
S100a10	0.452811	2.72e-07	0.46114	4.22e-07	0.360727	8.67e-08	0.165528	0.355823	0.519213	0.0310275	0.716427	0.000569488	0.740137	5.85e-07	0.244942	0.756451
Sall2	0.119539	0.645354	0.331516	0.158963	0.218777	0.223692	0.504289	0.0108256	0.0260476	0.965841	0.776195	3.14e-05	0.807716	8.26e-10	0.301064	0.679413
Scpep1	0.344032	1.76e-06	0.434864	1.93e-09	0.30319	4.47e-06	0.113067	0.605819	0.324921	0.0138142	0.635884	8.87e-09	0.678635	1.03e-16	0.174394	0.644779
Scrn1	-0.0314359	0.922044	0.343133	0.127645	0.565398	3.98e-05	0.323907	0.253172	0.125811	0.799728	1.12427	3.25e-08	1.16401	1.8e-15	0.502039	0.279208
Sdc4	0.11731	0.379091	0.247389	0.0342494	0.33858	5.02e-06	0.133162	0.359609	0.539798	0.0580959	0.670239	0.00768976	0.678579	0.000119149	0.0928241	0.953977
Selenom	0.4283	0.000291465	0.363443	0.00685108	0.434962	0.000283469	0.249697	0.0750523	0.471809	0.0215555	1.03314	2.03e-10	0.801946	3.2e-10	0.0644051	0.960554
Sema4c	-0.0265113	0.918433	0.299837	0.0726491	0.460048	6.17e-06	0.29375	0.0975358	0.228152	0.337681	0.853559	3.1e-08	0.639865	2.72e-08	0.319571	0.361726
Serf1	0.174787	0.564703	0.423586	0.0794455	0.406812	0.0175905	0.126323	0.677716	0.296794	0.402637	0.868298	5.49e-05	0.90891	3.84e-09	0.600364	0.0748314
Sgce	0.0819668	0.594586	0.458807	9.55e-06	0.182892	0.219986	0.470535	0.000288611	0.00658429	0.989664	0.601025	2.49e-05	0.668242	9.51e-11	0.224883	0.638787
Shox2	-0.295131	0.00498975	0.177821	0.192633	0.416558	2.13e-05	0.517248	0.000754274	-0.116333	0.783352	0.764046	9e-05	1.11226	3.28e-16	0.430621	0.263364
Slc22a17	0.0481834	0.871977	0.250569	0.300446	0.373178	0.00184093	0.488319	0.125868	0.265862	0.440769	1.1612	1.78e-08	0.982977	5.57e-10	0.477155	0.319051
Slc39a13	0.31059	0.000780834	0.376596	6.57e-05	0.329489	4.53e-05	0.218653	0.164121	0.170237	0.550783	0.903578	2.14e-08	0.690754	1.98e-08	0.152405	0.867273
Smo	0.247126	0.0687728	0.458053	0.000408026	0.410251	3.93e-05	0.352344	0.00261667	0.358038	0.0306354	0.898551	3.12e-12	0.75381	2.32e-14	0.308687	0.291574
Smoc2	0.195609	0.0305779	0.203671	0.0482678	0.348515	3.57e-09	0.279766	0.0726866	0.30884	0.0421549	0.609302	1.36e-06	0.691867	3.38e-14	0.327211	0.0982742
Snai2	0.341731	0.0585383	0.567932	0.000713388	0.41217	0.0027666	0.439244	0.0202018	0.215664	0.57851	0.837679	0.00011211	0.908393	1.84e-08	0.401041	0.533528
Spats2	0.140504	0.568068	0.541643	0.00316501	0.268745	0.0887322	0.0757498	0.743067	0.356516	0.103235	0.634571	0.000459208	0.607676	3.66e-06	0.03804	0.979495
Stc1	0.194576	0.557412	0.400635	0.159681	0.482613	0.0355954	-0.135395	0.75253	0.517613	0.370006	0.894586	0.0300987	0.724292	0.0171624	0.259345	0.899955
Stk38l	0.0286416	0.901653	0.416129	0.000842805	0.484297	2.54e-05	0.244155	0.212075	0.21674	0.219023	0.611008	8.34e-07	0.689466	1.46e-14	0.380432	0.0350103
Stx1a	0.0270774	0.96126	0.0358417	0.960998	0.152285	0.616685	0.416294	0.044738	0.428124	0.24739	0.97116	0.000302031	1.04676	4.01e-08	0.137426	0.945897
Sybu	0.0632696	0.874353	0.288595	0.388798	0.442682	0.0229758	0.129159	0.733212	-0.172271	0.762231	0.671798	0.0118363	0.681492	0.000452729	0.303673	0.839944
Sytl2	-0.156984	0.306807	0.349545	0.00916873	0.121466	0.383537	0.341264	0.0571029	0.168433	0.665172	0.8024	8.2e-05	0.96096	8.27e-11	0.344968	0.576978
Tceal9	0.38837	2.26e-05	0.371845	0.000129605	0.210243	0.0496055	0.0105339	0.969414	0.222461	0.219007	0.713681	1.63e-08	0.608697	1.34e-10	0.339734	0.0947233
Tead2	0.0977106	0.707901	0.136716	0.634507	0.4299	0.00893644	-0.00599925	0.982451	0.551706	0.0362942	0.656141	0.00367083	0.926105	9.14e-09	0.111348	0.946479
Tmem198b	0.348284	0.0251777	0.506536	0.00159686	0.466909	0.00223809	0.328919	0.0425413	0.244957	0.463837	0.678697	0.00159603	0.628672	0.000110173	0.15777	0.91586
Tmem200a	-0.157612	0.854615	-0.242664	0.832282	0.103125	0.912488	0.997135	0.207253	0.145658	0.940916	1.5681	0.0440705	1.18334	0.00957193	-0.0705985	0.988113
Tmem200b	-0.168106	0.699781	0.274526	0.568876	0.569258	0.0380583	0.507993	0.00828899	0.374962	0.327884	1.13298	3.92e-06	1.07748	1.85e-08	0.260782	0.847588
Tmem98	-0.142429	0.551508	0.0497974	0.896462	0.412691	0.0186956	0.483406	0.0064543	0.210697	0.628846	0.821083	0.000569488	1.14483	1.14e-11	0.0990132	0.955955
Tpst1	0.241667	0.119845	0.311932	0.0562661	0.497627	4.61e-06	0.163531	0.301591	0.182212	0.358901	0.701528	1.28e-08	0.606263	2.08e-10	0.351354	0.088972
Tram2	0.160805	0.158713	0.359384	0.000201551	0.248529	0.0029462	0.423611	0.00176389	0.241313	0.16261	0.736278	6.87e-09	0.625679	3.5e-11	0.147234	0.825749
Tril	0.0813159	0.80001	0.492591	0.0148356	0.447471	0.00474801	0.329899	0.180209	-0.0288938	0.975323	1.09638	0.000103832	0.812792	0.000302515	0.177089	0.943715
Trpv4	-0.149715	0.547515	-0.104453	0.76687	0.44139	0.00520985	0.454919	0.000320782	0.352499	0.338496	1.28755	3.1e-08	1.08352	1.01e-09	0.558505	0.240142
Tuft1	-0.576492	0.0500294	0.567368	0.0491713	0.171181	0.604947	0.410498	0.0344521	0.146365	0.731357	0.703436	0.000621062	0.629545	1.04e-05	0.188103	0.866214
Tusc3	0.287882	0.0393221	0.279669	0.0699254	0.14425	0.301156	0.307136	0.0508749	0.401217	0.0136838	0.623474	8.14e-06	0.600226	6.27e-09	0.234687	0.567269
Twist1	0.258401	0.180622	0.34267	0.0911057	0.44874	9.53e-05	0.106792	0.782911	0.491815	0.0826062	1.68897	1.8e-16	1.39471	1.71e-19	0.569339	0.0796721
Ubtd2	0.19088	0.439573	0.428319	0.0492029	0.481247	0.00401853	0.123629	0.65001	0.424247	0.230658	0.825675	0.00172073	0.810742	2.33e-05	0.378009	0.64645
Unc5b	-0.354076	0.0211371	-0.312117	0.0904255	0.190584	0.028591	0.328387	0.0103057	0.210042	0.631909	0.734817	0.0071153	0.687707	0.000400457	0.388863	0.607949
Ust	-0.000135186	0.999379	0.350531	0.0472495	0.25056	0.10454	0.39721	0.122692	0.369462	0.131794	0.914533	1.48e-06	0.781458	1.12e-08	0.225968	0.796392
Vasn	0.204036	0.0616298	0.515445	9.18e-08	0.329939	0.000214325	0.294964	0.238433	0.512163	0.0621825	1.06414	1.06e-06	1.00764	3.08e-10	0.334906	0.618281
Vps37d	0.524613	0.36759	0.418647	0.549676	0.458906	0.303886	0.360672	0.301301	0.129369	0.902663	1.24186	0.000683319	0.864766	0.00288181	0.623513	0.672243
Vstm4	0.0209219	0.937478	0.23054	0.201767	0.186195	0.215613	0.370374	0.0269782	0.182227	0.593792	0.707133	0.00021043	0.797807	4.39e-09	0.307221	0.616813
Wdr66	0.273199	0.353032	0.545203	0.0323012	0.542182	0.00649722	0.252817	0.330545	-0.109366	0.836278	0.962408	1.89e-05	0.597218	0.000539491	0.383312	0.593645
Wtip	0.134529	0.723755	0.374699	0.237103	0.466605	0.0012071	0.495128	0.000260502	0.16202	0.678133	1.24488	5.55e-11	0.944513	3.15e-10	0.174657	0.887841
Wwtr1	0.191761	0.0741856	0.446949	1.24e-06	0.460901	5.39e-13	0.265181	0.16184	0.300055	0.133586	0.741638	1.31e-06	0.868065	2.9e-15	0.381295	0.137917
Yes1	0.420002	0.000941824	0.258947	0.0993225	0.28953	0.0123227	0.174857	0.289147	0.41373	0.0857845	0.603254	0.00481495	0.659371	7.08e-06	0.363171	0.456306
Zbtb7c	-0.165144	0.402148	0.235903	0.298828	0.425081	0.000227898	0.534458	0.0324282	0.185359	0.745407	0.996568	0.000498665	0.945153	9.17e-06	0.268548	0.860703
Zfp948	0.269769	0.13494	0.149876	0.541857	0.0200516	0.939366	0.202417	0.314754	0.349749	0.128127	0.671649	0.00028555	0.672616	1.57e-07	0.39023	0.215361
Frzb	0.142826	0.673148	-0.0911874	0.856547	0.412488	3.79e-05	0.334816	0.32299	-0.704687	0.00210808	0.600893	0.00839848	0.76326	6.02e-07	0.574824	0.06639
Col9a1	-0.843877	0.00122099	-0.619396	0.067561	0.1074	0.638696	0.501788	0.281009	-0.190191	0.880345	2.90051	1.76e-08	4.73108	6.03e-31	0.883698	0.560648
Col9a2	-0.793351	0.00262157	-0.61153	0.0673135	0.0386263	0.87907	0.57621	0.135175	-0.0419259	0.976583	1.43543	0.00168563	2.61134	1.35e-16	0.634179	0.652898
Col9a3	-0.86432	0.000436797	-0.601984	0.0620741	0.0750867	0.741655	0.643128	0.0951414	-0.143377	0.883804	1.76416	1.53e-05	2.84162	9.93e-22	0.525149	0.742498
Cpz	-0.637626	0.00122891	-0.51438	0.041271	0.155616	0.217869	0.687868	0.0591628	0.342124	0.574894	1.35586	0.000215149	1.49071	1.83e-08	0.236439	0.924232
Ihh	-0.665661	0.0181885	-0.267988	0.609642	-0.0833706	0.814634	0.0945326	0.817939	-0.170423	0.827835	0.768488	0.0366643	1.37432	1.83e-08	-0.0786745	0.978083
Itih5l-ps	-0.831216	0.000906354	-0.331574	0.455339	0.449787	0.0886872	0.0528771	0.918348	-0.721089	0.366645	1.54029	0.0012877	1.84895	3.49e-08	0.757212	0.654453
Matn3	-1.10706	9.62e-05	-0.543402	0.19566	-0.0565307	0.862908	0.677517	0.0855077	0.299479	0.844544	2.54967	0.000132769	4.13838	2.19e-16	0.830412	0.765598
Rhbdl2	-0.593205	0.0126185	-0.303829	0.424371	-0.00565384	0.988535	0.375441	0.0674687	0.679699	0.101682	0.97311	0.00251204	1.23773	1.26e-08	0.484855	0.685205
Syt8	-0.866871	0.000222397	-0.48379	0.113088	0.0600801	0.857591	0.485314	0.021393	0.129802	0.887856	1.02976	0.0101775	1.20929	1.8e-05	0.113665	0.96917
Ucma	-1.23172	2.12e-10	-0.461621	0.10238	-0.00877591	0.982046	0.15217	0.626538	0.526774	0.6464	1.33228	0.0323815	1.74709	4.35e-05	-0.0836406	0.984366
Scara5	-0.598205	1.15e-05	0.332767	0.053886	0.493099	8.3e-05	0.534355	1.68e-05	-0.630593	0.000185986	0.761173	9.28e-07	0.759574	2.23e-11	0.00271418	0.99791
Slc13a5	-0.42069	0.0411822	-0.607238	0.0062761	0.0623545	0.800186	0.530329	0.176187	0.603336	0.250442	1.27765	0.00218854	1.38657	2.29e-06	0.645005	0.560648
Ccl8	1.27186	4.38e-06	1.52361	1.02e-05	0.695656	0.0172593	0.610564	0.0271621	1.73942	0.0350811	2.04713	0.00381963	0.927917	0.100459	0.124383	0.979495
Ccl7	3.49451	3.94e-56	1.48867	0.00163509	1.20176	0.0081079	0.526424	0.296617	5.35826	1.86e-10	2.20439	0.00725607	1.04263	0.131187	-0.58141	0.886404
Aif1l	0.979337	5.9e-06	0.883833	0.00053669	0.672319	0.00353783	0.00933358	0.98167	-0.359423	0.340529	0.995989	8.21e-05	0.122472	0.673978	-0.217437	0.89309
Myh8	-0.541317	0.00643239	0.689029	9.31e-05	0.774727	0.000757437	-0.420279	0.0496813	-0.296987	0.274365	0.714576	7.43e-05	0.0126071	0.959755	-0.133171	0.916624
Gm4841	0.219781	0.565759	0.834603	0.0046224	1.21265	3.11e-05	-0.723549	0.0125096	0.193507	0.775308	0.716498	0.0473636	0.297882	0.333106	0.41589	0.743873
Cdkn1c	-0.0676933	0.777909	0.632059	1.3e-05	0.610269	1.92e-08	0.0947711	0.681154	-0.600334	0.00141507	0.823638	8.95e-07	0.550588	3.43e-05	0.208784	0.785475
Cd14	0.963964	5.63e-10	0.648586	0.00119732	0.381737	0.0444078	0.29254	0.183629	1.6666	1.15e-08	0.773392	0.0189231	0.579966	0.0186602	0.116655	0.95586
Layn	0.969761	3.9e-14	0.630609	2.13e-05	0.308336	0.123012	0.382334	0.205892	0.777396	0.000790696	0.753559	0.00109836	0.57582	0.000753285	0.429012	0.426352
Chrna1	2.11681	3.28e-17	0.886394	0.00187888	0.0465902	0.869652	-0.32454	0.0635111	0.477187	0.0264125	0.606668	0.00249316	0.00714491	0.980135	0.0321646	0.983097
Lgals1	0.944097	4.3e-26	0.683579	6.52e-13	0.451324	1.39e-14	-0.148622	0.487622	0.36292	0.0118354	0.820572	6.91e-12	0.363915	0.000218491	-0.0479932	0.956683
Lhx6	0.98373	9.13e-05	0.715281	0.00542521	0.401814	0.123893	0.0882425	0.784671	0.588093	0.0981932	1.13491	0.000167815	0.43542	0.0828944	0.348194	0.840922
Pcdh19	1.30403	7.1e-12	0.697771	0.0016028	0.423119	0.00984649	-0.131927	0.756454	0.345268	0.210614	0.786506	0.00025767	0.554709	0.00086356	0.393464	0.480702
Rbp1	0.622259	0.00072727	0.738404	0.000144035	0.375232	0.0552847	0.173654	0.509569	0.164012	0.637363	0.764035	4.48e-05	0.430461	0.00664825	0.368529	0.478589
Tenm3	0.620484	1.66e-06	0.66832	4.22e-07	0.399114	3.37e-05	0.036081	0.916365	0.146496	0.581007	0.640471	4.05e-05	0.278829	0.0353733	0.0558797	0.962478
Tnfrsf23	1.11582	2.25e-11	0.972516	3.98e-08	0.457343	0.00468797	0.0646324	0.816369	0.447288	0.12248	0.77162	0.00184829	0.496647	0.0101398	0.199118	0.889645
Zfp503	0.706533	0.00195974	0.803909	0.001094	0.552634	5.07e-08	0.10548	0.710486	-0.302732	0.409841	0.620622	0.0233252	0.213852	0.373587	0.121814	0.945897
Ldlrad4	0.455791	0.00575269	0.62084	4.67e-05	0.265074	0.0296173	0.665626	3.38e-05	0.67389	0.00255576	0.769874	0.000155224	0.490723	0.00265343	0.0475071	0.976481
B130024G19Rik	0.0701019	0.90226	0.826693	0.0116737	0.153561	0.739021	0.0510311	0.926588	0.256326	0.76303	0.97255	0.0379263	0.303291	0.442646	-0.0798558	0.983451
Ccdc102a	0.552068	0.00219444	0.790425	1.47e-05	0.562632	0.00010651	-0.0316455	0.910512	-0.045611	0.925822	0.899904	8.41e-07	0.55258	0.0001704	-0.0227897	0.986246
Cd209f	0.0461515	0.922663	0.607174	0.0468535	-0.174618	0.63499	0.286931	0.436218	0.705208	0.146438	1.54904	6.58e-06	0.239877	0.537419	-0.144916	0.960242
H19	0.360328	0.0833434	0.784515	4.51e-05	0.236459	0.142103	-0.567808	9.03e-06	-0.23624	0.477184	1.15021	5.26e-09	0.354322	0.0422156	0.0527661	0.971462
Igfbp5	0.170207	0.298688	0.62405	6.67e-07	0.44992	2.07e-24	0.224866	0.330192	-0.036918	0.952425	0.656729	0.00701523	0.406959	0.0297637	0.178513	0.8878
Oaf	0.228581	0.272987	0.621925	0.000261172	0.307435	0.0021455	-0.0353225	0.893874	0.305503	0.284839	0.841238	1.43e-05	0.531087	0.000503515	-0.0438455	0.976433
Pax9	0.644633	0.0707058	0.684395	0.0408484	-0.237884	0.534512	0.223076	0.696359	0.322316	0.64703	0.897509	0.0330142	0.45614	0.144861	0.316172	0.896231
Pcdhgb6	0.541222	0.0645721	0.644013	0.0314875	0.31294	0.32278	0.146502	0.719841	0.640181	0.0830143	1.00507	0.0011382	0.274332	0.337816	0.136106	0.952956
Runx1t1	0.14112	0.536273	0.742235	4.36e-07	0.538438	0.000168954	0.146411	0.633836	-0.23135	0.575066	0.686742	0.0064891	0.530301	0.00425452	0.366139	0.65813
Ston1	0.300329	0.104992	0.629086	7.28e-05	0.256565	0.0860429	0.318704	0.0594478	0.0893174	0.897987	0.724278	0.0204665	0.306941	0.243166	0.342653	0.798636
Zfp365	-0.158058	0.692195	0.97226	0.000599254	0.332018	0.287608	-0.122706	0.856537	0.251395	0.584442	0.651571	0.0162192	0.21034	0.397337	0.00476587	0.99791
Zfr2	-0.20481	0.565155	0.625439	0.0194859	0.450813	0.0284631	0.216179	0.354944	-0.0456843	0.938946	0.721936	0.000893476	0.403197	0.0200149	-0.12776	0.936933
Ptrh1	0.833316	0.0337748	0.699184	0.211998	0.774337	0.0380744	0.259595	0.380439	1.14409	7.88e-05	0.841724	0.00402673	0.417638	0.0977879	-0.121504	0.956683
Tfap2a	0.411773	0.491127	0.918245	0.0978546	1.37426	0.00856397	0.0739253	0.897968	1.86449	0.0245514	1.35467	0.04549	0.669928	0.176262	0.782271	0.804444
Aoc3	-0.179002	0.171576	0.219856	0.118895	0.604825	0.000395334	0.591841	0.00458344	-0.603036	0.103245	0.836274	0.0141578	0.104001	0.767393	0.0457156	0.983451
C4b	-0.150688	0.325085	0.254865	0.0916397	0.669593	2.68e-06	0.759026	1.43e-13	0.448496	0.0452575	0.798327	2.74e-05	0.288878	0.0766735	0.179368	0.847588
Gm45640	0.484223	0.0423669	0.324395	0.262856	0.625989	0.00463113	0.799821	0.0400698	0.8782	0.129108	0.95183	0.039627	0.508743	0.155199	0.512958	0.766962
Gpr162	0.0734836	0.786165	0.564311	0.000786255	0.610359	0.000210606	0.686735	6.31e-05	0.201671	0.568756	1.04296	1.5e-08	0.566895	0.000147682	0.329739	0.63741
Pnmal2	0.405522	0.250717	0.576592	0.152341	1.10956	5.64e-05	0.795527	0.0483411	-0.0248921	0.986634	1.59075	1.18e-06	0.466152	0.143349	0.504599	0.83823
Trhde	-0.170224	0.729611	0.852612	0.129475	0.874417	0.0171643	0.880545	0.0177117	-0.572415	0.514293	1.07271	0.0165739	0.603791	0.0802783	0.072115	0.983451
B9d1	0.213565	0.703811	0.360921	0.558228	0.656646	0.0247415	-0.118476	0.723227	0.423123	0.294627	0.652568	0.0199179	0.48479	0.0296977	0.115903	0.960554
Fosb	0.67057	0.349128	1.19533	0.0787638	0.845929	0.00231482	0.261343	0.64312	1.90857	0.140351	2.61481	0.00596502	1.38505	0.0698102	0.329946	0.956396
Gja4	-0.0708507	0.863766	0.142791	0.719869	0.648821	1.75e-05	0.319273	0.216117	0.189209	0.697846	0.802298	0.00374939	0.504318	0.0226734	0.739552	0.129921
Gm16574	0.221016	0.756825	0.60528	0.368726	0.855878	0.0168703	0.404849	0.285936	0.191431	0.866222	1.06979	0.034681	0.620861	0.155485	-0.14244	0.96917
Sema3a	0.0693766	0.724304	0.361318	0.0101866	0.593094	3.09e-07	0.488751	0.00461743	-0.0601563	0.902663	0.619936	0.00216305	0.564267	7.67e-05	0.0874939	0.952929
Slc22a21	-0.385652	0.22696	-0.135014	0.784158	0.603541	0.0202506	0.354148	0.169736	0.159133	0.748565	0.794377	0.00220133	0.349675	0.105206	0.39969	0.596718
Tmeff2	0.432596	0.146746	-0.0721455	0.910123	0.975473	0.00192144	0.374913	0.263879	0.587323	0.0554333	0.785806	0.00459621	0.491066	0.0165353	0.577129	0.345795
Tnfrsf11a	0.688318	2.43e-10	0.281896	0.0921843	0.0161395	0.955263	0.598301	0.000518405	0.935826	0.000350431	0.640373	0.0182433	0.440748	0.0396655	0.0618983	0.973142
Card14	1.7734	1.81e-05	0.268906	0.75232	0.281304	0.545277	0.409738	0.204832	4.39625	9.02e-78	0.948192	0.0095928	0.126945	0.737853	0.264617	0.914811
Havcr2	1.26151	5.01e-15	0.307864	0.236248	0.12476	0.681216	0.182874	0.508736	0.832941	9.9e-05	0.62901	0.0059232	0.486825	0.00408804	0.427828	0.394624
Ier3	0.650934	0.000750892	0.223621	0.449536	0.262896	0.0774679	0.209101	0.341604	0.807973	5.64e-07	0.662725	0.000127012	0.459559	0.000907711	0.316018	0.446404
Il1r1	0.87592	1.03e-12	0.530291	9.76e-05	0.229364	0.0129932	0.306849	0.0387709	1.0792	6.71e-11	0.757877	1.53e-05	0.574174	1.33e-05	0.182588	0.828645
Junb	0.864346	1.67e-14	0.0707007	0.775544	0.129977	0.357903	0.341777	0.0100401	1.38207	3.76e-06	0.685165	0.0404842	0.223757	0.442501	0.00491263	0.997893
Ms4a4a	1.09695	1.22e-08	0.352466	0.232322	0.0783723	0.793771	0.19104	0.532701	0.606394	0.00341639	0.669669	0.00159602	0.03438	0.899311	0.216107	0.834372
Ms4a6d	1.44388	1.57e-19	0.453707	0.0337232	0.24998	0.206881	0.518282	0.0726828	1.42477	5.46e-08	0.7419	0.0129184	0.390873	0.0990158	0.0566836	0.978453
Msr1	1.46146	4.23e-37	0.162575	0.461382	0.270892	0.0584813	0.508722	0.0372554	1.73172	3.54e-19	0.876326	3.01e-05	0.336473	0.0697952	0.123623	0.936933
Nxpe5	1.5333	2.3e-16	0.423721	0.167092	0.514691	0.040157	0.399159	0.20443	0.966827	0.000690012	0.604724	0.0493958	-0.000878927	0.997777	0.0260105	0.98808
P2ry6	1.11246	2.15e-13	0.159908	0.608085	0.0725869	0.758117	0.141642	0.584522	0.963345	5.56e-10	0.614913	0.000286123	0.289316	0.0444817	0.0744945	0.952956
Pgm3	0.598954	7.11e-06	0.271301	0.148538	0.128145	0.625553	0.219381	0.312328	0.697431	3.69e-05	0.69879	2.74e-05	0.347239	0.0138535	0.047506	0.970578
Plpp2	0.681409	0.0102494	0.0751312	0.899075	0.0795633	0.818397	-0.00205663	0.99511	0.799347	0.000181134	0.685032	0.00139491	0.432383	0.0114266	0.0166316	0.991054
Podn	0.631925	2.04e-09	0.499062	6.17e-05	0.519603	2.54e-06	0.308573	0.100006	0.643732	0.000353028	0.765421	1.43e-05	0.376127	0.0132336	0.076124	0.95586
Ahr	0.679491	2.95e-05	0.27409	0.234524	0.19574	0.211993	0.282769	0.0992855	0.334148	0.271269	0.672896	0.00282134	0.581093	0.000478403	-0.0399027	0.979974
Amotl2	0.632187	7.78e-08	0.450788	0.000812082	0.323891	0.000570938	0.236406	0.0547767	0.215802	0.591008	0.784124	0.00134085	0.284776	0.17364	0.118104	0.943715
Arl4c	0.955364	7.57e-32	0.451335	9.74e-07	0.0928595	0.555442	0.161604	0.534005	0.529953	0.00779165	0.893157	2.67e-07	0.451711	0.001586	0.226947	0.76203
Bcl3	0.585134	0.000334016	0.0695679	0.833225	0.0695895	0.778793	0.349583	0.187632	0.425485	0.222135	0.786586	0.00463109	0.183787	0.477003	-0.0429638	0.980744
Cbr2	0.689242	1.11e-05	-0.118254	0.730178	0.535441	5.46e-08	-0.0526473	0.863127	0.413456	0.0816063	0.662858	0.000495072	0.285736	0.0787233	-0.0777555	0.95306
Cdc42ep5	0.861791	0.000107744	0.263666	0.455436	0.444996	0.0557196	0.205483	0.478413	0.264311	0.412596	0.622583	0.00217346	0.254659	0.167219	0.0634929	0.96917
Erfe	1.35607	1.39e-05	0.565673	0.12628	0.41796	0.28357	0.0506891	0.889433	0.476795	0.482485	0.990666	0.0320659	0.650634	0.0581832	-0.503112	0.785867
Gfra4	0.653117	0.0362885	0.404617	0.315188	-0.0946995	0.84197	-0.236898	0.477588	0.11944	0.864579	1.07119	0.000219934	0.521887	0.030477	0.140841	0.955278
Gm37795	0.817413	0.00542633	0.340181	0.406988	0.0911178	0.853922	0.207904	0.555085	0.333154	0.355936	0.626767	0.0171946	0.15342	0.520523	0.223385	0.877237
Lca5l	0.846706	0.00300379	0.199888	0.705644	0.292269	0.491476	0.395712	0.255843	0.2423	0.716002	1.26136	4.16e-05	0.565327	0.0346081	0.252223	0.923763
Slc13a3	0.696429	0.0264863	0.426047	0.417873	0.0323957	0.964701	0.300055	0.465151	0.737794	0.191891	0.878516	0.040822	0.299318	0.488139	0.251507	0.936933
Smpdl3b	0.628915	0.00263909	0.317179	0.380799	0.553341	0.017679	0.212362	0.35176	0.462754	0.19968	0.778667	0.00844926	0.23913	0.407446	0.48513	0.560989
Tnfsf9	1.01768	0.0495384	0.412635	0.623037	0.112681	0.887473	-0.125255	0.749178	0.418548	0.398894	0.821143	0.0447244	0.271503	0.3919	0.0524287	0.982452
Tnnt2	1.70733	5.36e-15	0.186162	0.638878	0.284585	0.374977	-0.271533	0.523931	0.26905	0.42835	0.656242	0.00249316	0.179196	0.430137	0.0441669	0.979974
Ttc9	0.767062	0.00688125	0.264402	0.546777	0.172979	0.431807	-0.146674	0.458433	0.344	0.211162	0.633541	0.00519178	0.397508	0.0254728	-0.229648	0.831922
Tubb2a	0.634768	2.81e-07	0.476034	0.000795942	0.256031	0.0166592	0.284681	0.0138343	0.532135	0.00129839	0.603041	0.000132668	0.522605	7.05e-06	-0.0668948	0.952929
Atp10a	0.226107	0.0518359	0.3732	0.00119732	0.29744	0.00434788	0.357216	0.0224736	1.03218	1.28e-09	0.618691	0.000994385	0.286511	0.0656283	0.173604	0.854874
Chpf2	0.31993	0.0208364	0.27729	0.0886617	0.232762	0.0552847	0.173495	0.270734	0.60949	9.88e-05	0.7022	5.64e-06	0.308801	0.018163	0.109387	0.921473
Cnr1	0.0670721	0.897436	0.291147	0.573938	0.408877	0.137989	0.0533695	0.937028	0.827975	0.0237727	0.723313	0.0296035	0.453486	0.0741528	-0.0192768	0.992408
Ednrb	0.51398	0.000525997	-0.163462	0.532125	0.10112	0.553862	0.0328264	0.946626	0.719671	0.00823334	0.649107	0.0219165	0.421037	0.0505241	0.0156589	0.991437
Enc1	0.502498	1.8e-05	0.199445	0.264199	0.15604	0.334984	0.0255153	0.913717	0.944779	1.2e-08	0.862871	3.6e-07	0.36134	0.0108933	0.00954624	0.992408
Fads3	0.573156	4.26e-06	0.194939	0.296445	0.258314	0.00910368	0.444425	0.000472133	0.807625	3.94e-08	0.629886	4.61e-05	0.470338	6.3e-05	0.103982	0.921507
Fstl3	0.457683	0.405746	0.249745	0.706998	0.0437757	0.950008	0.155763	0.650077	1.36783	1.24e-05	0.9259	0.00874403	0.219755	0.528815	-0.0432877	0.985917
Gabre	0.12727	0.814816	0.296463	0.590721	0.425436	0.418852	0.266237	0.549922	0.920467	0.0323337	1.14878	0.00625204	0.0723048	0.878746	0.172165	0.955927
Gmds	0.51221	0.000284668	0.178492	0.415342	0.164336	0.479571	0.301377	0.0836995	0.710711	0.000114999	0.618765	0.000759918	0.43741	0.00240375	0.167078	0.870898
Mindy4	0.199482	0.57599	0.465143	0.124408	0.331058	0.132414	0.0856026	0.773552	0.662455	0.00984175	0.601113	0.0138019	0.553441	0.00172449	0.100968	0.953087
Nav3	0.298935	0.100705	0.176317	0.49483	0.261728	0.0870199	0.0502892	0.848496	0.772619	0.00214794	0.799114	0.00161817	0.456502	0.0242225	0.0793168	0.966459
Pde1a	0.173313	0.279574	0.252688	0.15634	0.296168	0.0552673	0.388728	0.0427546	0.636783	0.000855166	0.891479	2.1e-07	0.58206	1.23e-05	0.452016	0.209639
Penk	0.210455	0.490758	0.301369	0.384676	0.329954	0.0463037	0.221757	0.346444	1.00125	4.07e-06	0.66023	0.00665694	0.157069	0.495176	0.134931	0.936933
Ppp1r13l	0.0956883	0.825297	0.407342	0.234791	0.319606	0.108775	0.225717	0.241939	0.647329	0.023858	0.638272	0.0277295	0.208723	0.422149	0.083213	0.966459
Rhbdf1	0.0354453	0.889678	0.459954	0.00262336	0.399232	1.7e-06	0.137678	0.389242	0.62352	0.000240646	0.854631	1.16e-07	0.456661	0.000459187	0.166857	0.839944
Rps4l	0.491625	0.0719084	0.232099	0.539319	0.157928	0.491901	0.220671	0.366137	0.831908	0.0025861	0.823745	0.00152139	0.352091	0.117664	0.0434499	0.981766
Slc4a3	0.459332	0.000703933	0.191411	0.336611	0.401547	0.000932222	0.425607	0.00268033	0.784027	6.78e-06	0.979775	1.05e-08	0.40234	0.00723716	0.287871	0.644307
Stk32a	0.602951	0.0878335	0.211312	0.789695	0.667907	0.224697	0.3522	0.549973	1.74202	0.00177008	1.62951	0.00204769	0.537428	0.231934	0.361378	0.936933
Chic1	-0.0143194	0.977717	0.0215005	0.973021	0.28147	0.315684	0.738452	0.00717164	0.0299308	0.973602	0.7101	0.0210989	0.570806	0.010504	0.414372	0.685098
Cmklr1	0.471213	0.000556476	0.386467	0.0314822	0.445813	1.02e-05	0.660743	1.41e-05	0.474951	0.0596251	0.679921	0.00158435	0.348311	0.0516629	-0.122964	0.933932
Cyp26b1	0.20092	0.755252	0.728384	0.139274	0.409401	0.00296636	0.745362	0.048562	0.489899	0.635163	1.61673	0.00880019	0.286317	0.628123	0.0249494	0.994949
Gli2	-0.335308	0.108539	-0.225039	0.468087	0.27352	0.121407	0.656836	0.000686895	0.0960937	0.896403	1.01966	0.000561957	0.473609	0.0500554	0.532531	0.533528
Gm16907	-0.316702	0.457607	0.585841	0.123371	0.230693	0.395721	0.658639	0.00594189	0.365378	0.220664	0.743204	0.000776755	0.167318	0.467005	0.00769259	0.996142
Gm17080	-0.0852613	0.90226	0.00161895	0.99814	-0.0425744	0.940536	0.585574	0.0404752	-0.0522907	0.956185	0.864467	0.0161798	0.45493	0.0983481	0.181359	0.94207
Gm38399	0.54249	0.181077	-0.0667427	0.942914	0.129127	0.775978	0.604218	0.0308941	0.887443	0.0605337	1.10259	0.00336213	-0.183295	0.641191	-0.270384	0.919274
Gm42778	-0.136182	0.874131	0.866178	0.154671	0.0606256	0.918017	1.10134	0.00766097	-0.104175	0.932157	1.29463	0.00640343	-0.055293	0.909722	-0.114983	0.972374
Gstm6	-0.774055	0.16927	-0.510555	0.526888	0.525857	0.450586	0.897171	0.0372019	0.130473	0.91416	1.11716	0.025399	0.608687	0.145309	0.438837	0.8878
Ifitm10	0.555826	0.122656	0.761138	0.0569498	0.514925	0.0147073	0.749832	0.000448903	0.584626	0.0355461	0.92842	1.59e-05	0.41907	0.0361692	-0.0169245	0.99174
Klrg2	0.495385	0.428492	-0.0605317	0.953937	0.436718	0.445867	0.751798	0.00864641	0.177807	0.838261	1.21813	0.00193492	0.32347	0.349253	0.326921	0.884808
Larp6	0.122671	0.705633	0.384516	0.179755	0.297135	0.122972	0.743382	6.9e-06	-0.0491705	0.926139	0.828894	2.95e-05	0.573163	0.000204929	0.396047	0.416132
Nynrin	0.223407	0.41285	0.371238	0.141774	0.100377	0.703418	0.645516	0.0020924	0.00484682	0.996233	0.780635	0.0317152	0.526098	0.06203	0.0743052	0.979495
Pcdhga7	-0.142922	0.800218	0.809811	0.0673881	-0.155998	0.780512	0.890502	0.0339028	0.608043	0.213573	1.04751	0.00765724	0.41537	0.180155	0.173326	0.952929
Plekhh1	0.0954284	0.88841	0.113561	0.871247	0.369438	0.349331	0.718865	0.00115423	0.0618327	0.951541	1.58838	1.11e-07	0.311446	0.315216	0.206958	0.936933
Ptpru	0.00994581	0.980676	0.476814	0.0472088	0.437625	0.00309203	0.808662	2.07e-09	0.0190543	0.976583	0.660165	0.00117299	0.182366	0.317272	0.143278	0.91623
Sgsm1	0.1024	0.854788	0.430593	0.417188	0.463578	0.181595	0.64116	0.0334817	0.560336	0.296589	1.14723	0.00207697	0.467772	0.0949413	0.822323	0.215995
Shank1	0.168173	0.645564	0.47799	0.132739	0.279228	0.180186	0.625012	0.000517415	0.464989	0.282499	1.39745	2.64e-07	0.476532	0.0512611	0.251669	0.886404
Syna	-0.0599194	0.942808	0.197105	0.841556	0.578039	0.450684	1.27971	0.0367022	0.794549	0.531988	1.57404	0.0195499	0.120294	0.868834	-0.0684967	0.98668
Tub	-0.134083	0.701641	0.376567	0.19868	-0.0264132	0.945347	0.639502	0.00908741	0.249518	0.660734	0.725348	0.0256405	0.242861	0.391272	0.282502	0.874347
Whrn	-0.286661	0.289421	-0.194517	0.580034	-0.119136	0.525878	0.667316	3.97e-06	-0.00656719	0.993609	0.958892	0.000125146	-0.0275207	0.934509	0.153743	0.932521
Cilp	-0.0964664	0.639314	-0.115075	0.615221	0.244703	0.384525	0.476224	0.0234935	-0.222711	0.519461	0.760837	0.000557975	0.472074	0.0056795	0.938413	2.14e-05
Wdr54	-0.106283	0.869565	0.578785	0.205951	0.51172	0.115473	-0.187075	0.541328	0.109419	0.874555	0.731977	0.0252596	0.43322	0.0934308	0.946952	0.0486509
2019-03-09	-0.19197	0.755176	-0.157465	0.840884	0.56938	0.0283585	-0.0350391	0.930314	0.223368	0.66554	0.752062	0.012639	0.40219	0.110858	0.583882	0.306542
1810055G02Rik	0.108641	0.434557	0.36385	0.000933949	0.190862	0.0980693	0.113186	0.65024	0.390007	0.0404097	0.64102	0.000106326	0.432824	0.000723087	0.000318752	0.999596
3010003L21Rik	0.642242	0.401162	0.200672	0.85938	0.0578222	0.947571	0.04183	0.96156	0.439225	0.66999	1.21493	0.0293321	0.122344	0.847304	0.295668	0.937443
4930473A02Rik	-0.258892	0.77749	-0.471404	0.508796	0.0857514	0.932522	0.458125	0.44232	0.201891	0.854759	1.35035	0.0114058	-0.145933	0.759075	0.339407	0.909475
4931428F04Rik	-0.467977	0.0879318	0.389226	0.232428	-0.0775203	0.825751	-0.0353959	0.929119	-0.0221396	0.975661	0.624384	0.00934719	0.112777	0.642384	-0.0736934	0.966779
6430562O15Rik	-0.0916342	0.887741	0.563839	0.223334	0.264092	0.617798	0.469568	0.273105	0.386823	0.506043	1.26464	0.00116508	0.595209	0.0526684	-0.25605	0.914811
Abca1	0.39461	3.36e-06	0.308566	0.00113012	0.266021	7.35e-06	0.50552	0.000136937	0.339266	0.0168268	0.741616	2.2e-10	0.399472	1.93e-05	-0.00207811	0.99791
Ace	-0.087432	0.53301	0.413356	5.45e-05	0.546487	2.61e-17	0.549731	1.21e-05	0.313161	0.0264858	0.97932	1.77e-18	0.548416	6.67e-10	0.163578	0.731476
Adam33	-0.0961038	0.720835	0.474457	0.0165467	0.419921	0.00177072	0.150925	0.448555	0.0663603	0.84905	0.651189	1.53e-05	0.369798	0.00338088	0.0642407	0.955955
Adamtsl4	0.204462	0.306992	0.452911	0.00639941	0.450392	2.3e-08	0.0819505	0.661002	-0.0967992	0.816476	0.645016	0.00143097	0.227959	0.202943	-0.00661157	0.996037
Adgra3	0.0899905	0.613192	0.350566	0.0100959	0.289111	0.00137545	0.367001	0.0248106	0.220237	0.247198	0.627728	2.32e-06	0.560722	1.1e-08	0.166177	0.777823
Adgrb2	-0.601907	0.326613	0.808666	0.201347	0.317302	0.423303	-0.0727472	0.848019	-0.495999	0.50072	0.959918	0.030688	0.0858392	0.86944	-0.717538	0.560989
Afap1	0.169299	0.232868	0.497376	1.54e-05	0.160811	0.0973466	0.238451	0.222444	0.408535	0.0184159	0.617206	8e-05	0.391994	0.00126435	-0.0942532	0.936733
Ang	0.513786	0.0164152	0.107235	0.801958	0.535843	0.0102847	0.451431	0.0403117	0.247347	0.586676	0.718081	0.0099726	0.429143	0.0546592	-0.116081	0.952956
Anks6	-0.0247448	0.961621	0.358665	0.319592	0.397957	0.0728832	0.529787	0.00472721	-6.34e-05	0.999892	0.676412	0.00697361	0.36777	0.0716401	-0.126015	0.947694
Arfip2	0.0212396	0.891694	0.269808	0.00289324	0.301765	0.000594266	0.19166	0.129469	0.20128	0.17426	0.58863	3.27e-08	0.558374	2.42e-12	0.265827	0.202847
Arhgef10	0.129303	0.522547	0.344677	0.0397109	0.302018	0.00580347	0.383351	0.00846434	0.162668	0.552519	0.692703	1.63e-05	0.4665	0.000189024	0.0331962	0.979495
Arhgef26	-0.268541	0.409831	0.227414	0.590877	0.228181	0.482753	0.0302953	0.949745	0.0770752	0.915934	0.790623	0.0115962	0.446836	0.070515	0.433767	0.667986
Arsa	0.125194	0.458126	0.247281	0.10462	0.435676	4.06e-06	0.194607	0.167739	0.204597	0.218222	0.684943	1.95e-09	0.461778	1.98e-07	0.181537	0.662157
Auts2	0.149145	0.260998	0.364243	0.000945043	0.511522	1.77e-11	0.336864	0.0654377	0.207826	0.679083	1.12295	4.57e-05	0.427059	0.0673909	0.326662	0.781691
B4galnt3	-0.511217	0.0609607	0.00555528	0.992507	0.312551	0.0601937	0.0935	0.883993	-0.586007	0.0585874	0.895341	0.000193223	0.545226	0.0051823	0.083105	0.967011
B630019K06Rik	0.276055	0.627033	0.349153	0.598561	0.492917	0.192973	0.168892	0.670193	0.091622	0.91047	0.741114	0.0258386	0.555341	0.0258557	0.278527	0.888825
Bcar1	0.209013	0.137257	0.285053	0.0527997	0.390797	0.000235676	0.0741049	0.695229	0.0970303	0.79765	0.799355	9.96e-06	0.404957	0.00598079	0.0850141	0.947694
Btbd11	0.0271733	0.960265	0.469438	0.164404	0.0134915	0.975231	0.332843	0.150361	0.356509	0.307376	0.711071	0.00765724	0.514508	0.00843657	0.0924885	0.959649
Btbd19	0.242429	0.385414	0.278728	0.322951	0.297161	0.126638	0.237172	0.264353	0.559249	0.00191038	0.617992	0.000244356	0.524805	6.1e-05	0.00753985	0.995383
C130050O18Rik	0.257717	0.151014	0.318998	0.0908337	0.12086	0.549863	0.339539	0.0549447	0.443494	0.0211878	0.723467	3.75e-06	0.139628	0.377175	0.0423374	0.974747
C2	-0.399951	0.246816	0.0642593	0.918395	0.404125	0.112462	0.137715	0.667879	0.11768	0.814324	0.705151	0.00511405	0.379175	0.0624343	0.34756	0.688104
Ccdc116	-0.170247	0.749081	0.253507	0.673468	0.042182	0.947216	0.353936	0.370501	0.480646	0.384802	1.29106	0.000645222	0.440458	0.137446	-0.374735	0.870898
Ccdc157	0.0736252	0.730862	0.459779	0.000918882	0.284441	0.00446263	0.344325	0.0103071	0.00862068	0.987559	0.86959	4.75e-09	0.514952	1.43e-05	0.231498	0.686371
Chrnb1	0.523494	2.07e-05	-0.00492505	0.986798	0.224002	0.157999	-0.273016	0.0676866	0.23191	0.342277	0.605588	0.000577805	-0.0372062	0.86369	-0.0045214	0.996512
Ckb	-0.155053	0.256297	0.099128	0.610252	0.113711	0.243718	0.261229	0.174846	0.124255	0.841062	0.635792	0.0394502	0.502173	0.02467	0.196942	0.905305
Clec14a	0.0632267	0.74253	0.184161	0.248557	0.393234	0.000327329	0.249768	0.194798	0.110414	0.745682	0.700123	1.87e-05	0.547039	2.07e-05	0.447546	0.184386
Creb3l2	0.123319	0.30633	0.559564	2.31e-10	0.304031	3.29e-05	0.450253	0.000109757	0.189885	0.313322	0.73652	2.24e-09	0.533748	1.4e-08	0.278023	0.26979
Cttn	0.582914	3.19e-14	0.496623	6.64e-10	0.32302	5.37e-05	0.17704	0.280953	0.510573	0.000162948	0.625316	1.74e-06	0.516493	1.2e-07	0.098175	0.908504
Cyb5r3	0.555556	7.37e-15	0.52114	2.76e-12	0.342617	3.93e-09	0.17192	0.212622	0.414887	0.000872616	0.690806	9.5e-10	0.512303	2.69e-09	0.204663	0.510515
Cyp2s1	-0.443912	0.29031	-0.247649	0.705644	0.0933239	0.887473	0.283376	0.522463	0.342769	0.645691	0.954096	0.0191012	0.311934	0.378368	0.620863	0.583881
Cyp4f17	0.250688	0.571204	0.197053	0.699353	0.326543	0.325404	0.174374	0.600291	0.0671951	0.91419	0.683259	0.0130831	0.420884	0.0407961	0.181741	0.926594
Cyr61	0.382746	0.0185096	0.534911	0.00084596	0.314368	0.180524	0.189974	0.441773	0.735943	0.128782	1.05898	0.00786425	0.434772	0.196125	0.316163	0.873538
Dagla	-0.0691588	0.831132	0.240369	0.383602	0.372465	0.00431257	-0.00972946	0.972433	-0.535109	0.0644554	0.686056	0.0105236	0.00837497	0.980633	-0.00555648	0.996926
Dcbld2	0.398246	0.0020538	0.50122	0.000198301	0.506972	3.35e-06	0.513969	0.00151168	0.280054	0.269086	0.795453	8.07e-06	0.563678	2.66e-05	0.341549	0.38876
Ddc	0.467633	0.344415	0.203079	0.750364	0.00203273	0.997578	-0.0313043	0.96246	-0.262837	0.790107	0.920597	0.042728	0.348558	0.319784	0.584233	0.685098
Dip2a	0.348075	0.00604099	0.463328	0.000137783	0.225599	0.0316958	0.326856	0.00726044	0.18264	0.41273	0.683409	1.52e-06	0.336358	0.00444798	0.0235679	0.983451
Disp1	0.0586293	0.749081	0.125115	0.505713	0.262032	0.0207635	0.383561	0.0098259	0.0323595	0.942056	0.720266	4.42e-06	0.244376	0.0816922	0.151963	0.872143
Dlc1	0.078795	0.518506	0.351816	5.89e-05	0.291525	0.0153705	0.229742	0.0763585	0.150588	0.5403	0.736513	2.75e-07	0.384257	0.00091686	0.0646681	0.951881
Dlg5	0.202367	0.0731661	0.372281	0.000194361	0.249095	0.00446074	0.33521	0.0267844	0.174606	0.527387	0.665471	7.35e-05	0.358312	0.00822892	0.0650491	0.956105
Dlx6	-0.303005	0.364715	-0.454145	0.178298	-0.095625	0.749988	0.161512	0.677117	0.0745752	0.93379	0.939387	0.00220691	0.562875	0.0273302	0.633478	0.584701
Dnhd1	0.285437	0.486838	0.154234	0.763609	0.198083	0.548732	0.394394	0.122507	0.177722	0.717086	0.654605	0.0160409	0.128526	0.644087	0.0901437	0.963264
Dock6	-0.0798619	0.567985	0.222217	0.0532105	0.168372	0.094791	0.336459	0.00338381	-0.0715906	0.879543	0.634567	0.00429024	0.353244	0.0436068	0.194324	0.857788
Dpf1	0.1609	0.814133	0.536243	0.330134	0.410195	0.397632	-0.216596	0.648645	0.112254	0.897987	0.735193	0.0399512	0.555475	0.0444923	-0.04633	0.98668
E530011L22Rik	0.480573	0.172942	0.0251477	0.972542	0.253815	0.491111	0.0307337	0.954064	0.27278	0.596564	0.807981	0.0112506	0.302613	0.292324	-0.605533	0.579263
Efna5	-0.111065	0.69114	-0.165008	0.547837	0.247611	0.156017	0.179414	0.475249	0.323838	0.447079	0.907617	0.000592058	0.536896	0.0109676	0.355377	0.763222
Efnb2	-0.140092	0.402549	0.103376	0.623325	0.326231	0.00188165	-0.0499094	0.842953	0.128518	0.713904	0.60563	0.00193451	0.329425	0.0328966	0.418399	0.274921
Egfl6	0.169763	0.409662	0.417511	0.0182352	0.339076	0.179387	0.0218357	0.969688	-0.290453	0.729489	1.13066	0.00202483	0.266233	0.471961	-0.0723313	0.980408
Ehd2	0.298764	4.06e-05	0.479785	2.02e-11	0.381666	7.86e-06	0.198894	0.147782	0.0402738	0.914783	0.785336	8.48e-08	0.473897	3.61e-05	0.19775	0.731476
Epha4	-0.0959542	0.731622	0.1073	0.727335	0.150494	0.473319	-0.0246196	0.940645	-0.0390934	0.956168	0.675563	0.00697361	0.426353	0.0309036	0.179618	0.925537
Erbb2	0.424429	0.0126967	0.135539	0.615542	0.267478	0.0692075	0.271174	0.128713	0.481663	0.0567732	0.697387	0.00181381	0.386167	0.0330741	0.354903	0.574049
Erf	0.344083	0.0842622	0.343562	0.106816	0.371965	3.61e-06	0.272598	0.0596878	0.344642	0.185516	0.721775	0.000340654	0.495199	0.00153709	0.131926	0.921927
Etv4	-0.0549125	0.944121	0.0555175	0.953937	0.458549	0.117543	-0.159866	0.58319	-0.228195	0.721955	0.840621	0.0124472	0.500007	0.0699776	0.769976	0.270678
Fah	0.345378	0.0505399	0.219669	0.34972	0.329419	0.171509	0.173851	0.47303	0.0257046	0.967501	0.739639	0.000285696	0.146699	0.47123	0.218919	0.840815
Fam20a	-0.0144068	0.96126	0.355352	0.0393358	0.442111	0.000355111	0.396086	0.0227301	0.319389	0.323872	0.879757	2.51e-05	0.574461	0.000567011	0.22449	0.839944
Fblim1	0.0798986	0.637628	0.15763	0.335484	0.109984	0.476986	0.180182	0.333546	0.566253	0.0113746	0.659879	0.00105985	0.531307	0.000497871	-0.0171039	0.989275
Fbxl7	-0.092611	0.777239	0.465487	0.0568797	0.520557	0.00110955	0.266684	0.34764	0.022106	0.981228	1.07585	4.1e-05	0.49443	0.0379856	0.247947	0.887221
Fbxo27	0.214852	0.715845	0.0420735	0.965938	-0.214136	0.645582	0.3792	0.255227	0.0135146	0.98938	0.778761	0.00734359	0.578592	0.00964815	0.169678	0.94034
Fbxw9	0.550657	0.00675974	0.296257	0.282899	0.388625	0.0520622	0.157268	0.485325	0.359423	0.135152	0.850503	1.12e-06	0.416619	0.00493934	-0.0773306	0.955955
Flnb	0.133725	0.146939	0.296179	0.000190192	0.0902406	0.225531	0.223081	0.0682793	0.187251	0.346182	0.59896	8.29e-06	0.332001	0.00196588	0.032746	0.973388
Fndc10	0.287916	0.457852	0.229454	0.649156	0.202859	0.473971	0.157383	0.553585	0.369773	0.298262	0.813058	0.000757416	0.165454	0.508988	0.0485725	0.979974
Fras1	0.0972215	0.78286	0.441268	0.124261	0.509064	0.000865652	0.249669	0.365367	0.499185	0.20076	0.733407	0.00844809	0.507692	0.0173296	-0.0631842	0.975931
Gamt	0.143383	0.581744	0.397237	0.0749526	0.328215	0.0595853	-0.165495	0.455533	-0.0830883	0.834734	0.941371	5.98e-09	0.17091	0.318312	-0.0638557	0.962633
Ggcx	0.167419	0.313238	0.259058	0.105287	0.415086	1.01e-06	0.323925	0.0449464	0.173521	0.51132	0.585119	0.000456836	0.526314	1.33e-05	0.18928	0.803877
Ggt7	0.53124	0.28512	0.33019	0.675395	0.00566136	0.992087	0.0820321	0.809503	0.0271375	0.973608	0.660764	0.0233701	0.306253	0.211281	0.240501	0.884808
Gm13204	-0.0829989	0.937478	0.147317	0.909	0.332245	0.572357	0.0479227	0.920359	0.0258052	0.981728	0.769535	0.0494098	-0.104498	0.796633	-0.0690131	0.979495
Gm16144	0.115738	0.864313	0.517071	0.319621	0.829858	0.267618	0.563433	0.29439	0.35889	0.696678	1.11437	0.0217516	0.0583869	0.916037	0.833729	0.43058
Gm26532	0.387597	0.0980419	0.341535	0.196138	0.484808	0.00112865	0.342384	0.0311739	0.273607	0.401743	0.862418	3.15e-05	0.498124	0.00307168	0.367881	0.494118
Gm29674	-0.479851	0.0396528	0.00428112	0.993049	0.146042	0.763027	0.0865645	0.862032	-0.389515	0.500815	0.90038	0.0113793	0.534982	0.0683002	0.390173	0.830404
Gm37090	0.307403	0.198712	0.116082	0.750542	0.243603	0.304349	0.122599	0.704457	-0.154578	0.771146	0.625187	0.0323555	0.29427	0.230911	0.162936	0.936771
Gm37352	0.16328	0.888387	1.12008	0.129707	-0.110563	0.863251	0.304062	0.348391	0.693649	0.055309	1.04391	0.00031818	0.0672972	0.855511	-0.222593	0.915777
Gm44168	-0.424435	0.5359	0.525478	0.417294	-0.125105	0.866254	0.234583	0.730097	0.741441	0.402225	1.48944	0.00603911	0.84174	0.0538279	0.494546	0.879233
Gm47163	0.719659	0.178279	1.00454	0.0794375	0.546366	0.315523	0.477217	0.354538	0.242453	0.847983	1.30669	0.0143803	0.790856	0.0695404	0.653643	0.775231
Gm5620	-0.24803	0.731389	0.184974	0.840573	0.206082	0.795016	-0.431518	0.632575	0.927552	0.321985	1.48156	0.0282573	0.250665	0.617626	-0.62361	0.819808
Gpsm1	0.120521	0.529282	0.210094	0.251917	0.274884	0.0477887	0.254514	0.134334	0.244452	0.271269	0.683144	6.21e-06	0.456119	0.000124763	0.20126	0.765598
Grin3a	0.337536	0.477279	0.312205	0.608304	0.149229	0.788079	0.760162	0.103632	0.203416	0.865646	1.42648	0.00894261	0.360212	0.421091	-0.452996	0.89238
Hic1	0.540381	0.104124	-0.00571272	0.993986	0.251944	0.117899	0.420211	0.0181629	0.136006	0.720433	0.753265	9.49e-05	0.432807	0.00547599	-0.0790878	0.955927
Iffo2	0.321966	0.0190924	0.280511	0.0658767	0.522467	4.21e-05	0.394422	0.0201242	0.32397	0.177117	0.936866	8.31e-08	0.542997	6.96e-05	0.210665	0.812589
Igf2	-0.114256	0.857602	0.764978	0.0600448	0.767033	0.0593397	-0.321692	0.604349	0.172511	0.881983	1.38265	0.000245732	-0.284936	0.586376	-0.303227	0.943715
Il17rc	0.432142	0.114476	0.298563	0.439357	0.269627	0.222988	0.0970989	0.767351	0.385478	0.0569538	0.980577	1.88e-10	0.482257	0.00027407	0.216443	0.803268
Itih5	-0.455726	1.15e-06	0.293523	0.00867472	0.395473	2.92e-06	0.389028	0.00865767	-0.297922	0.0810235	0.618152	5.64e-06	0.40326	0.000132531	0.184108	0.727936
Jag1	0.240671	0.0593861	0.401736	0.000391422	0.425726	5.65e-06	0.350373	0.0421218	0.179836	0.359073	0.622089	1.13e-06	0.48297	4.83e-07	0.315164	0.177698
Jazf1	0.323091	0.341977	0.488362	0.177093	0.249461	0.524597	0.278279	0.421895	0.449328	0.307381	1.26379	2.34e-05	0.559037	0.0151278	0.325078	0.847588
K230015D01Rik	-1.02417	0.0737449	-0.231146	0.847987	0.318234	0.638696	0.204511	0.75772	-0.0525131	0.974267	1.15647	0.0190227	0.468494	0.2745	0.353187	0.919274
Kank2	0.160572	0.115266	0.353565	0.000119295	0.401785	3.34e-09	0.208389	0.233565	0.156317	0.502001	0.776361	1.2e-08	0.488327	4.79e-06	0.205783	0.672244
Kazn	-0.163272	0.474605	0.270421	0.220757	0.223282	0.145191	0.463599	0.00405752	-0.0626038	0.898208	0.720532	0.000266434	0.453557	0.00355287	0.317317	0.577664
Kif26a	0.150532	0.632549	-0.023798	0.963526	0.143198	0.38504	0.220153	0.254532	-0.0647973	0.915921	0.67478	0.0141142	0.313918	0.171604	0.301071	0.820143
Kif5a	0.298415	0.311146	0.0549724	0.912559	0.125752	0.68371	0.291625	0.235591	0.129852	0.815812	0.78387	0.0031072	0.323553	0.157691	0.0263643	0.98808
Kifc3	0.244812	0.168491	0.31267	0.0950339	0.157489	0.288378	0.153129	0.349189	0.113574	0.763069	0.742402	7.47e-05	0.208765	0.233763	0.25533	0.731871
Lama3	-0.13443	0.663474	0.0448158	0.924918	0.16243	0.551995	0.204098	0.461941	-0.186133	0.752243	1.16974	5.35e-06	0.514941	0.00805297	0.160099	0.937127
Lgi4	0.334192	0.281103	0.436211	0.220757	0.43303	0.0647775	0.446132	0.0621101	0.573238	0.102572	1.30175	2.07e-07	0.54696	0.00723053	0.327408	0.804444
Ltbp4	-0.220918	0.238241	0.0685365	0.830164	0.289735	0.000534622	0.277014	0.0222959	-0.00256302	0.997428	0.633158	0.0100243	0.389319	0.0391262	0.176481	0.89238
Lzts3	0.450376	0.0520669	0.0942027	0.825815	0.196088	0.383689	0.382414	0.0462622	-0.214631	0.554863	0.587175	0.0121547	0.0644704	0.803674	0.0254086	0.986061
Magi2	-0.261787	0.223419	-0.206101	0.462023	0.00797339	0.977341	0.186485	0.547217	-0.0702777	0.89858	0.670643	0.00530919	0.349076	0.0649327	0.117939	0.945897
Map1b	0.558506	2.39e-05	0.343835	0.0317648	0.387546	3.28e-05	0.122725	0.45672	0.270334	0.110292	0.716147	2.26e-08	0.504393	2.71e-07	0.116137	0.877469
Map3k12	0.0322822	0.918746	0.322139	0.113372	0.452453	0.00236139	0.140327	0.482934	0.0394208	0.93731	0.715679	0.000202991	0.466931	0.00183463	0.0651135	0.966459
Mcam	0.150294	0.171576	0.405241	4.14e-06	0.519526	1.22e-07	0.172632	0.338039	0.186078	0.593792	0.772273	0.000224584	0.544446	0.000597066	0.280184	0.697075
Mcc	0.0704874	0.848098	0.114469	0.773212	0.0613688	0.768335	0.0722222	0.815334	-0.441776	0.0289273	0.651035	9.56e-05	0.443349	0.000501557	0.230656	0.791192
Mdga1	-0.0433735	0.885048	0.307569	0.139585	0.240817	0.0250248	-0.117041	0.634277	0.0279795	0.961284	0.617195	0.00177398	0.0726038	0.735437	-0.25751	0.717763
Mical2	-0.419393	0.00150971	0.486883	0.000261172	0.175866	0.120456	0.133224	0.671468	-0.221132	0.485005	0.688704	0.000818838	-0.0862453	0.69352	0.129544	0.923912
Mid2	0.172298	0.328324	0.382434	0.011199	0.431651	9.1e-05	0.395195	0.0183987	0.179305	0.394653	0.641975	1.71e-06	0.53354	9.23e-08	0.0962916	0.924232
Mras	0.185638	0.275188	0.559522	1.55e-05	0.352065	0.000798363	0.0759852	0.711376	-0.15058	0.629117	0.614496	0.000613227	0.562263	1.48e-05	-0.0102988	0.992156
Nav1	0.232344	0.00355894	0.209631	0.0175057	0.161165	0.00346684	0.436287	3.66e-05	0.288921	0.0880391	0.660377	5.81e-07	0.38677	0.000214363	0.181275	0.727936
Nfatc2	0.448989	0.000941824	0.416224	0.00767283	0.26563	0.0394433	0.441184	0.00554672	0.0903748	0.827628	0.668374	0.000893476	0.193753	0.290445	0.426159	0.241339
Notch3	-0.0946087	0.632753	0.0450056	0.876342	0.1923	0.00767224	0.458536	0.000532603	-0.0251154	0.971954	0.777408	0.00186059	0.218021	0.334485	0.166045	0.916571
Nphp3	0.0954181	0.69114	0.388833	0.037669	0.385358	0.012479	0.253668	0.295621	0.394422	0.110728	0.677737	0.00065757	0.522098	0.000409593	0.306707	0.652029
Nrp2	-0.0586006	0.697462	0.0443548	0.826378	0.151568	0.021073	0.27358	0.0197479	0.31899	0.20076	0.661294	0.000565057	0.560656	6.86e-05	0.189374	0.832392
Nsmf	0.1656	0.292916	0.465535	0.000196238	0.311894	0.0106915	0.193348	0.239561	0.147556	0.486659	0.800666	1.81e-11	0.570515	8.79e-10	0.043755	0.964
Ntrk2	-0.430882	0.0103102	0.258623	0.251956	0.530375	0.000514078	0.30148	0.110671	0.215438	0.436218	0.654836	0.000216448	0.272141	0.0729791	0.0774821	0.952956
Obsl1	0.482704	0.000386634	0.364528	0.0213233	0.360287	3.38e-05	-0.0326202	0.89044	0.206146	0.499938	0.639817	0.00114902	0.0752365	0.722085	-0.111767	0.933932
Olfr543	-0.125955	0.879741	0.244369	0.744758	-0.260363	0.73423	-0.0349511	0.963723	0.212551	0.799508	1.21216	0.00931525	-0.177588	0.671912	-0.553993	0.787746
P4ha1	0.198806	0.0383065	0.20795	0.0466649	0.31507	1.09e-06	-0.0680285	0.818974	0.183805	0.550443	0.602584	0.0016249	0.516392	0.000198086	0.27212	0.617356
Palld	0.0124898	0.934626	0.243819	0.00430031	0.342065	5.39e-13	-0.00241719	0.992632	0.0710282	0.825947	0.721798	6.74e-07	0.366923	0.00184372	0.170619	0.79874
Palm3	-0.0114346	0.987633	0.459258	0.364278	-0.0121086	0.986797	0.0945231	0.870395	0.268334	0.787653	0.959126	0.0485964	0.357065	0.4344	0.00918293	0.997595
Pcdhga11	0.669865	0.203803	0.322621	0.71656	0.639253	0.280989	0.87988	0.0907544	1.11292	0.11208	1.24338	0.0175398	0.641967	0.104169	1.07478	0.420819
Pcdhga9	0.484972	0.353594	0.473383	0.477155	-0.196169	0.812364	0.625059	0.43276	1.28694	0.0830559	1.43423	0.0302719	0.949586	0.0591113	0.656155	0.834871
Pcdhgb2	-0.125234	0.764362	0.0548446	0.923627	0.0743019	0.870848	0.607506	0.127246	0.485994	0.153185	0.706861	0.0283887	0.201894	0.451005	0.0398743	0.985477
Peg10	0.282127	0.220282	0.160148	0.596883	0.187543	0.375998	0.331849	0.183985	-0.230669	0.502132	0.681077	0.00307151	0.173903	0.403832	0.0132674	0.991437
Peg12	0.140659	0.819092	0.166079	0.818544	0.159758	0.78423	0.433262	0.344327	0.48801	0.329818	0.711936	0.0484913	0.40525	0.175876	-0.131369	0.966038
Phldb1	-0.0777691	0.701641	0.441983	0.00157098	0.383582	1.65e-07	0.345991	0.00776241	0.122634	0.687648	0.856948	4.12e-08	0.474637	0.000136872	0.136428	0.878657
Piezo1	0.17434	0.0380457	0.386574	1.99e-07	0.105185	0.126533	0.362302	0.00084585	0.454915	0.0619746	0.717032	0.000874107	0.192171	0.327219	0.02943	0.984357
Pld2	0.282037	0.0246897	0.408617	0.00117219	0.400386	2.26e-05	0.14704	0.385687	0.0818368	0.756192	0.593051	1.77e-06	0.393423	6.75e-05	0.147676	0.821629
Plekhg5	0.0829354	0.612851	0.488735	5.7e-06	0.220337	0.0582931	0.426295	0.000448903	0.079893	0.843458	0.67842	0.000332653	0.422674	0.00462654	0.139411	0.908605
Plk3	0.233	0.412841	0.192442	0.522124	-0.032977	0.919545	0.293854	0.0664327	0.566601	0.040817	0.612136	0.0184012	0.200573	0.367857	0.15998	0.913779
Plppr2	0.337321	0.465744	0.328594	0.533809	0.515657	0.0347559	0.46814	0.0421854	0.337797	0.413651	0.844879	0.0014764	0.503017	0.023658	0.022592	0.991054
Plvap	0.110976	0.270722	0.192384	0.0400904	0.339648	0.000104394	0.413501	0.000832739	0.392872	0.0211021	0.749432	1.87e-07	0.564563	2.42e-07	0.290232	0.380515
Plxna3	-0.0336845	0.930392	0.34637	0.230744	0.339518	0.0334247	0.222654	0.298681	0.371887	0.305173	1.0138	2.47e-05	0.547072	0.00511315	0.143488	0.938745
Plxnb2	0.54876	1.72e-13	0.185824	0.0715043	0.193289	0.0107018	0.327237	0.00248053	0.414961	0.00950782	0.666567	3.12e-06	0.306399	0.00961788	0.132983	0.859151
Pofut2	0.342839	0.000100562	0.513551	1.27e-09	0.409234	9.24e-05	0.134407	0.510135	0.421121	0.00615699	0.874337	2.42e-11	0.581683	1.19e-08	0.085466	0.932521
Porcn	0.0986323	0.744293	0.17585	0.580911	0.168142	0.382707	-0.00846743	0.975457	0.373116	0.0874744	0.623118	0.000757465	0.293961	0.0634778	-0.00376896	0.997595
Prkd1	-0.110888	0.7115	0.549638	0.0159205	0.498186	0.00623448	0.277517	0.232842	0.157372	0.69216	0.891336	4.22e-06	0.525157	0.00059276	0.453036	0.335595
Prr7	0.666172	0.274483	-0.606311	0.437871	0.407188	0.0617004	0.209618	0.423504	0.341773	0.283479	0.752995	0.000551305	0.323317	0.0854855	0.120187	0.943715
Ptms	0.189168	0.218435	0.370222	0.00712678	0.4417	4.52e-12	0.285446	0.0569487	0.159908	0.572857	0.811253	3.87e-07	0.568778	3.28e-06	0.162538	0.840158
Ptprs	-0.0800158	0.628042	0.229482	0.102166	0.199864	0.000171953	0.321058	0.0111761	-0.0470506	0.902663	0.853668	1.41e-08	0.468589	8.66e-05	0.145227	0.854996
Ptprv	-0.325479	0.180622	0.132092	0.706425	0.0476745	0.830938	0.534307	0.000176141	0.189772	0.522753	0.626527	0.000167266	0.545653	1.33e-05	0.189347	0.830919
Ralgds	0.209105	0.149926	0.503693	4.49e-05	0.464616	1.79e-07	0.23158	0.0673099	-0.0546902	0.861856	0.639784	2.7e-06	0.441893	2.67e-05	0.136093	0.847588
Rasal2	0.332434	0.0145192	0.346623	0.0154607	0.293776	0.00185097	0.319814	0.15819	0.340009	0.0205578	0.627814	6.19e-07	0.340409	0.000860003	0.172564	0.765221
Rasl12	0.447224	0.101813	0.345677	0.324717	0.314919	0.0422442	0.209866	0.398943	0.364312	0.169049	0.640386	0.00334133	0.33528	0.0536035	-0.0207462	0.987521
Rcor2	-0.371944	0.108111	-0.106522	0.803768	0.086584	0.688725	0.355471	0.0765963	0.238432	0.505234	0.603693	0.00997702	0.525835	0.00296632	0.237491	0.837064
Runx1	0.450847	1.25e-06	0.451492	2.16e-06	0.243101	0.000817146	0.486386	0.000170152	0.526246	8.49e-06	0.721387	1.77e-10	0.443215	5.77e-07	0.170797	0.681036
S1pr2	0.410324	0.00420616	0.547183	0.0002185	0.334763	0.00624087	0.205497	0.291413	0.171599	0.49153	0.659961	1.46e-05	0.472915	4.89e-05	0.0273243	0.980744
Sat2	0.203004	0.43298	0.239817	0.42565	0.386091	0.14539	-0.177164	0.554825	-0.122198	0.795975	0.6495	0.00419483	-0.0722167	0.791466	0.209313	0.887221
Sbf2	0.253046	0.00435341	0.32008	0.000384668	0.151969	0.101675	0.265397	0.0476069	0.283887	0.0298013	0.61049	1.51e-08	0.408666	1.28e-06	0.128905	0.818154
Selenon	0.275673	0.00390785	0.191365	0.0907559	0.122975	0.144267	0.339994	0.00265751	0.234637	0.126522	0.60335	2.54e-07	0.301488	0.00157967	0.058045	0.946337
Sema3b	-0.1025	0.691366	0.360691	0.0888838	0.508592	5.53e-07	0.126692	0.591048	-0.359598	0.161672	0.631896	0.00335795	0.556614	0.000401146	0.0701658	0.963494
Sema6a	0.0214005	0.93531	0.294819	0.0734765	0.198645	0.125341	0.107719	0.662432	-0.0112117	0.987559	0.67927	0.00239167	0.443428	0.00981355	0.133003	0.934715
Sfxn3	0.174526	0.1721	0.494175	1.83e-06	0.386556	8.09e-09	0.188333	0.158988	0.0148954	0.971139	0.639181	7.24e-07	0.513888	1.52e-07	0.218534	0.577641
Sgsm2	0.15764	0.432824	0.276081	0.146657	0.325804	0.00903889	0.335775	0.0219385	-0.0278521	0.952425	0.818587	6.99e-08	0.507132	3.1e-05	-0.138701	0.887841
Sh3pxd2a	0.147641	0.142214	0.402661	1.28e-06	0.280478	1.84e-06	0.320716	0.0162604	-0.084648	0.738397	0.885158	5.65e-14	0.52477	1.07e-08	0.152851	0.769269
Shroom1	0.644347	0.139774	0.652882	0.15634	0.482178	0.147241	0.241161	0.470344	0.176345	0.797122	1.2197	0.000160929	0.406168	0.169592	0.229664	0.936933
Sigmar1	0.451524	2.79e-05	0.305642	0.0183466	0.334738	0.00101798	0.053692	0.843685	0.440669	0.000317517	0.631318	4.33e-08	0.298662	0.00211766	-0.0614634	0.945897
Six5	0.118084	0.714514	0.306991	0.287781	0.375518	0.0102105	0.39143	0.0130441	0.0640605	0.906774	0.606988	0.0128142	0.416233	0.0271239	-0.0746139	0.966459
Ski	0.234567	0.00150971	0.340848	2.54e-06	0.313923	3.07e-13	0.401623	0.000649695	0.159601	0.4822	0.715149	1.87e-07	0.357337	0.00138525	0.130401	0.857816
Slc39a6	0.419198	6.18e-05	0.357516	0.0016592	0.264222	0.0100378	0.259915	0.0543082	0.539859	0.000108048	0.60782	8.05e-06	0.513626	3.72e-07	0.115036	0.884808
Slc52a3	-0.277398	0.561915	-0.162234	0.797314	0.331569	0.338717	0.229925	0.39657	0.0671386	0.91419	0.621686	0.0219081	0.164898	0.510059	-0.521207	0.381282
Slc9a5	0.0361301	0.91648	0.480855	0.0129444	0.0747973	0.745041	0.0386088	0.871162	0.251773	0.406116	0.79315	5.34e-05	0.400095	0.0163926	0.0395334	0.979974
Slit3	-0.204398	0.225675	-0.0460308	0.884128	0.00134707	0.994921	0.494432	0.186225	0.295687	0.276109	0.743781	0.000135829	0.323559	0.0467263	-0.116788	0.932655
Sntb2	0.153632	0.211015	0.403888	5.06e-05	0.283125	9.64e-05	0.533937	3.27e-05	0.126638	0.55963	0.645361	1.76e-07	0.521937	1.55e-08	0.196119	0.632928
Snx33	0.198205	0.213241	0.252628	0.121626	0.327769	0.00162242	0.290599	0.0521187	0.114045	0.713904	0.893521	2.18e-09	0.436011	0.000402654	0.144232	0.874574
Socs1	0.624813	0.0635065	0.0462572	0.944568	0.21073	0.421317	0.34785	0.0789058	0.18568	0.770448	0.767478	0.0243975	0.465352	0.0814416	0.0443966	0.983451
Sox18	-0.250972	0.481359	0.199364	0.659549	0.354605	0.00149291	0.113751	0.619907	0.165299	0.701134	0.608093	0.0160409	0.562841	0.00201934	0.39594	0.531324
Sox4	0.0453125	0.866344	0.21024	0.299019	0.183387	0.0898571	0.231405	0.249632	0.0535029	0.935877	0.749426	0.0035361	0.351516	0.100594	-0.193224	0.896231
Spred3	0.462586	0.016111	0.529123	0.0086223	0.407672	0.0180502	0.202424	0.398943	0.0391125	0.946564	0.748765	0.000454779	0.473359	0.0063123	-0.0554316	0.973388
Spry4	-0.18356	0.368899	0.207983	0.370262	0.501356	0.000226524	0.111744	0.650046	0.0354522	0.962126	0.75438	0.00561683	0.132992	0.621769	0.212383	0.873356
Spx	-0.298482	0.627954	0.56967	0.333662	0.867637	0.0660852	0.164673	0.776493	0.738537	0.195459	1.2873	0.00990484	0.649683	0.07662	0.720632	0.6238
St18	0.269563	0.594351	0.136657	0.858963	0.0675267	0.931133	0.596628	0.285936	-0.290736	0.77849	0.991933	0.0281116	0.355152	0.392765	-0.0662172	0.984817
Stac	0.633672	0.282988	0.835946	0.191567	0.223323	0.715193	0.371203	0.492843	-0.0312503	0.983245	1.2368	0.00436509	0.637173	0.0766536	0.621987	0.825749
Syde1	0.258768	0.0970332	0.214579	0.247779	0.226675	0.0565701	0.225949	0.16158	0.211798	0.34791	0.644467	2.01e-05	0.502051	1.45e-05	0.237505	0.625172
Syngap1	-0.0526363	0.806887	0.336561	0.0128927	0.337477	0.000345535	0.421657	0.00595278	0.0891548	0.806772	0.743746	6.21e-06	0.240703	0.108705	0.14838	0.880276
Tbc1d30	-0.0721817	0.898382	0.11293	0.854146	0.332314	0.402793	0.117039	0.790593	0.351177	0.474415	0.696357	0.0396791	0.223004	0.454272	0.554512	0.537479
Tcf7l1	-0.00725917	0.977117	0.0782982	0.739681	0.437552	0.000437014	0.348238	0.0259584	0.0530144	0.932322	0.816631	0.000817965	0.396742	0.0554272	0.0793403	0.966087
Tgfb1i1	0.191603	0.219809	0.286607	0.0515473	0.15846	0.10788	0.251104	0.0482392	0.208165	0.392641	0.599656	0.000255345	0.488097	6.42e-05	0.0903336	0.936933
Thsd1	0.231027	0.361225	0.0169766	0.9715	0.316319	0.0942747	0.350968	0.13617	0.278637	0.381941	0.869647	2.94e-05	0.483571	0.00280317	0.352774	0.672193
Tle2	-0.166851	0.298965	0.038366	0.893348	0.0431234	0.782014	0.227643	0.117369	-0.0645569	0.879543	0.596298	0.00201496	0.285803	0.0740504	0.208727	0.821629
Tmeff1	0.467947	0.150982	0.45746	0.208692	0.0719439	0.905968	-0.438828	0.501253	0.629295	0.361077	1.35491	0.00321752	0.774714	0.0520422	0.720601	0.638429
Tmem132a	0.220457	0.533893	0.157305	0.734601	-0.00772605	0.981082	0.13494	0.523949	0.00822897	0.991276	0.894975	1.61e-05	0.431539	0.0103565	0.0120328	0.9927
Tmem158	-0.139069	0.743812	0.465631	0.129182	0.369687	0.058549	0.210457	0.440304	0.118566	0.79169	0.612054	0.00522934	0.420979	0.0148399	-0.0285945	0.985578
Tmem255b	-0.186825	0.708556	-0.197857	0.742771	0.0878797	0.83287	0.0911262	0.791576	0.228558	0.663172	0.65271	0.0302849	0.0336676	0.926422	0.213466	0.926594
Tmem44	0.0220288	0.940718	0.38979	0.0161267	-0.0382999	0.877173	0.268083	0.191475	-0.00953758	0.98938	0.760631	0.000361206	0.327287	0.0701697	0.186917	0.888704
Tmie	-0.211951	0.340309	-0.169059	0.553397	0.381241	0.041825	0.340272	0.260033	-0.282586	0.502651	0.661399	0.0146428	0.504646	0.0146743	0.368431	0.693805
Tnks1bp1	0.293942	0.000138038	0.428171	2.44e-08	0.372785	5.37e-11	0.326969	0.0109229	0.313725	0.085916	0.654938	8.48e-06	0.474927	2.33e-05	0.142261	0.84775
Trim62	0.15043	0.649137	0.25065	0.453875	0.235471	0.39026	0.383171	0.127246	0.235014	0.616444	0.607002	0.0497645	0.332498	0.156845	0.159069	0.936933
Trip6	0.156218	0.340763	-0.0181183	0.955524	0.261292	0.0307178	0.119529	0.43277	0.356522	0.0519774	0.73704	4.33e-07	0.483066	3.16e-05	0.168572	0.822909
Tslp	0.0561475	0.932182	-0.0432494	0.964372	-0.0278298	0.9678	0.314497	0.244693	-0.338458	0.628857	1.21517	0.0041256	0.435183	0.20712	0.0817185	0.979982
Ttc28	-0.0295723	0.877625	0.385839	0.000384927	0.211582	0.000789836	0.244723	0.154259	-0.301487	0.110849	0.589813	0.000138644	0.0962627	0.538882	0.0179311	0.986061
Ttc39aos1	-0.0348653	0.962153	0.131849	0.879426	0.0181202	0.982046	0.259098	0.626931	0.0369657	0.980201	1.06598	0.0463117	0.19005	0.741774	0.34074	0.912932
Ttyh2	-0.0712014	0.665393	0.41704	0.000199493	0.347944	0.000936792	0.146338	0.505138	-0.285735	0.307381	0.637669	0.00200084	0.269229	0.120793	-0.0600289	0.966541
Ube2e2	-0.0257253	0.944799	0.242206	0.439091	0.459482	0.00858906	0.116917	0.624491	-0.0906795	0.826571	0.736147	0.000109633	0.557641	0.000156863	-0.0648233	0.966541
Usp35	0.0467301	0.895091	0.132502	0.693218	0.315584	0.0520907	0.288854	0.152766	0.257034	0.344135	0.590161	0.00221005	0.18395	0.288189	0.0906428	0.949359
Vash1	0.212957	0.543767	0.50843	0.0866234	0.227076	0.139858	0.576713	0.00117174	0.14283	0.763609	0.841688	0.000119568	0.320305	0.103552	0.284231	0.781037
Wasf3	0.0031066	0.995833	0.222138	0.699744	0.330531	0.331732	0.156786	0.764594	0.284617	0.631909	0.841484	0.0196079	0.178488	0.629089	0.123885	0.966459
Wnt10b	-0.0613365	0.863766	0.174057	0.605873	0.192014	0.351992	0.387046	0.0321055	-0.12908	0.80953	0.690062	0.013782	0.535268	0.00920663	0.021667	0.99003
Xylt1	-0.0889943	0.477203	0.422672	1.43e-06	0.0966781	0.528109	0.583792	3.16e-07	0.183325	0.310848	0.610704	3.09e-07	0.375059	6.26e-05	0.157642	0.754036
Ypel1	-0.408347	0.253547	0.44599	0.183805	0.339432	0.196777	0.0571825	0.872194	-0.0868348	0.892643	0.594562	0.0276547	0.385994	0.0526178	0.219438	0.883797
Zcchc14	-0.0970933	0.570253	0.266841	0.0640841	0.241195	3.59e-05	0.347825	0.00908178	0.19114	0.363405	0.67858	1.06e-06	0.49514	2.59e-06	0.184346	0.732571
Zdbf2	0.691423	0.278632	0.445881	0.532051	0.346352	0.377581	-0.389373	0.45997	-0.517489	0.502557	1.55781	0.00248554	0.563906	0.167087	-0.515898	0.800473
Zfhx4	0.0295853	0.891449	0.263992	0.0743658	0.236177	0.004938	0.11344	0.649084	-0.0799813	0.800199	0.608405	4.22e-05	0.583537	5.27e-08	0.246025	0.583881
Zfp13	0.482493	0.0544338	0.0834845	0.877261	0.0604724	0.888641	-0.122422	0.681058	0.00667655	0.993576	0.777262	0.00333467	0.257895	0.288139	0.111241	0.958258
Zfp385c	-0.583739	0.137257	0.572779	0.234316	0.301437	0.514579	0.397736	0.39989	0.0971607	0.926139	0.968205	0.0123016	0.411531	0.183114	0.413652	0.864952
Zfp423	0.287966	0.0896608	0.554138	0.000471366	0.326775	0.00609021	0.106402	0.685183	0.0131192	0.987786	0.680108	0.0112839	0.288542	0.202131	0.137713	0.938364
Zfp827	0.1757	0.321375	0.231446	0.170122	0.0336617	0.870268	-0.0592709	0.836787	0.0102975	0.988026	0.615603	0.00164945	0.458957	0.00220657	0.247993	0.777386
Zfpm2	0.360302	0.383759	0.470711	0.295986	0.3186	0.431657	0.0960558	0.872099	-0.133174	0.876449	1.11231	0.00408764	0.131505	0.7497	0.0901145	0.974747
Col4a6	0.373017	0.51162	0.156652	0.884923	-0.246716	0.661887	-0.439245	0.514329	-1.01293	0.030641	1.07062	0.00493772	0.19126	0.650256	0.250896	0.926594
Fxyd2	-0.774153	7.09e-05	-0.298782	0.337237	-0.06675	0.786458	0.418994	0.0835185	0.0563207	0.943703	1.00471	0.00016009	0.554559	0.0134189	0.124964	0.952929
Scd1	-1.07402	0.000343081	-0.463304	0.267673	0.261576	0.420657	0.140392	0.574299	-0.159939	0.747817	0.597671	0.036458	-0.0375561	0.908273	-0.148722	0.932521
Stx1b	-0.852448	8.29e-05	0.00830647	0.98842	0.326557	0.173697	0.227856	0.454161	-0.207485	0.69216	0.758483	0.00803398	0.227836	0.404199	0.191755	0.932521
Tnxb	-0.730767	2.55e-08	0.0289073	0.934054	0.432467	1.1e-06	0.393634	0.000420763	0.183619	0.574786	0.710831	0.000193624	0.238059	0.155646	-0.235655	0.745369
Scn5a	1.17721	0.0163644	1.99422	0.00798875	1.42945	0.000295903	0.22525	0.521071	1.49408	0.000491995	0.755203	0.199225	1.28964	0.000988059	0.958192	0.441469
Prox1	0.334195	0.289351	0.931568	0.000503728	0.787853	5.83e-05	0.659982	0.0157034	0.424111	0.318442	0.430345	0.203517	1.53887	3.34e-14	0.929443	0.0118041
Htra4	-1.23704	1.31e-15	0.632301	0.000350798	0.96341	2.24e-25	1.03094	1.14e-05	-1.69838	1.47e-09	0.438178	0.238158	0.921958	4.05e-05	0.729016	0.103057
Gm37694	0.515796	0.154264	0.954839	0.00152089	1.01554	3.02e-05	0.288548	0.61528	-0.204078	0.860884	0.358068	0.563839	0.704011	0.0322539	0.0281378	0.99256
F2rl1	1.65532	3.01e-09	0.962551	0.00329636	0.379561	0.281252	0.202501	0.424973	0.103053	0.912271	0.804409	0.051238	0.638424	0.0473825	0.023183	0.991489
Gm2115	1.03647	0.0136723	1.86236	9.41e-09	0.838758	0.0753528	0.108892	0.878269	-0.211409	0.884613	1.03909	0.194012	2.00864	8.63e-05	0.184286	0.96917
Lrch2	1.02798	1.81e-05	0.682322	0.0146224	0.34203	0.246311	0.392313	0.340295	0.326069	0.546869	0.653023	0.0910092	0.905656	6.74e-05	0.200674	0.943715
Pcdhb18	0.12579	0.869936	1.04991	0.0325504	0.574889	0.181963	0.975654	0.00238684	0.74512	0.236783	0.334536	0.601412	1.33512	4.18e-06	0.489937	0.834372
Rspo1	0.480971	0.243363	0.998681	0.00087082	0.348901	0.478683	0.763531	0.0171315	0.349062	0.597335	0.192971	0.719547	0.771593	0.00679684	-0.215073	0.93883
Tmem151a	-0.23407	0.809227	1.45394	0.00722651	0.105655	0.903376	1.43862	6.92e-05	0.775817	0.321032	0.768993	0.244636	1.48303	6.17e-06	0.845511	0.555603
2900089D17Rik	0.458573	0.366419	1.35321	0.00206974	-0.0777212	0.905394	0.579431	0.0997166	-0.108595	0.913765	0.63035	0.179578	0.69383	0.0297797	-0.153669	0.955862
9330182L06Rik	-0.0413759	0.934685	0.799559	0.00389016	0.0200084	0.972168	0.53233	0.0741425	0.286548	0.631167	0.567514	0.106944	0.822548	8.58e-05	0.590645	0.345795
Baiap2l1	0.211205	0.63598	0.888277	0.000909635	0.516417	0.0519382	0.26542	0.314074	0.195553	0.784067	0.505677	0.209588	0.878913	0.000244314	0.347273	0.847588
Ccser1	-0.0281829	0.968269	0.834693	0.0395876	0.15459	0.793589	0.275082	0.585258	0.175197	0.820082	-0.140563	0.821622	0.634548	0.0363126	0.71392	0.397842
Cep295nl	0.554553	0.25755	1.00496	0.0347325	0.9178	0.0619866	0.107559	0.874103	0.146914	0.913926	0.936572	0.0702201	1.04533	0.00677982	0.329425	0.936933
Emx2	0.306501	0.348845	0.672383	0.0404567	0.340639	0.44387	0.396925	0.452334	0.405858	0.562578	0.803909	0.058958	1.08058	4.6e-05	0.373454	0.867273
Gm33869	0.354895	0.525712	1.66086	8.31e-05	0.83978	0.0526023	0.612147	0.345331	-0.583525	0.556076	0.865194	0.124665	1.1232	0.00143392	0.355287	0.932655
Lrrc75b	0.28596	0.211515	0.710355	0.000236604	0.0560145	0.8725	0.207629	0.547258	0.107786	0.904565	0.648573	0.118001	0.807285	0.00485583	0.115463	0.969355
Ngfr	0.425902	0.337591	1.04071	0.00825724	0.355703	0.420638	0.0960632	0.857769	0.061154	0.954275	0.408628	0.414421	0.892387	0.00477909	-0.470613	0.827114
Pabpc4l	0.160993	0.731953	0.75491	0.0295783	0.103202	0.845254	0.955272	0.0666531	0.643433	0.412107	0.537546	0.344258	1.04416	0.00413392	0.545534	0.856478
Prlr	-0.258604	0.704931	1.30127	0.00890973	0.497733	0.286679	0.886843	0.144174	-0.176304	0.813472	0.657217	0.127098	0.892851	0.00234305	0.101189	0.969831
Sema3c	-0.114276	0.347324	0.869592	3.91e-25	0.566879	6.8e-19	0.132571	0.582744	-0.199872	0.406254	0.538051	0.000937836	0.68164	1.47e-09	0.110048	0.914811
Syn1	0.122976	0.784873	0.692611	0.0176284	0.219625	0.499734	0.422525	0.202678	0.19179	0.778689	0.649791	0.09198	0.635461	0.0149355	0.280982	0.885439
Tspan2	-0.299561	0.00760318	0.61	5.6e-11	0.374053	0.000811708	0.298029	0.0145463	-0.0949511	0.766229	0.51775	0.0013023	0.76463	1.97e-12	0.242056	0.60832
Ube2ql1	-0.15135	0.786165	0.931627	0.0163642	0.481439	0.131229	0.235505	0.373689	0.104821	0.879355	0.423561	0.234982	0.963461	1.72e-06	0.755586	0.124887
Vwa1	0.250709	0.199842	0.634208	0.000121928	0.583902	1.85e-06	0.123473	0.603392	-0.210751	0.519461	0.555995	0.0124472	0.691692	7.77e-06	0.218659	0.82944
Zfp300	0.413092	0.368899	0.911308	0.0219775	-0.0695521	0.913805	-0.186126	0.718054	0.250205	0.684338	0.0340898	0.955963	0.633902	0.00776781	-0.427432	0.743873
Prss23	0.616699	1.13e-07	0.559727	2.43e-06	0.636746	2.15e-11	0.107039	0.6714	0.24691	0.286594	0.552279	0.00130335	0.686721	6.85e-09	0.330037	0.336403
Jph4	-0.476832	0.400785	-0.0173844	0.987936	1.11057	0.0127253	0.261601	0.687565	2.09694	0.00255576	0.871618	0.197345	0.905111	0.044702	0.379046	0.943715
Apod	-0.171855	0.353702	0.357976	0.0309145	0.639437	4.1e-10	0.664553	1.78e-09	-0.0185331	0.972954	0.45933	0.0178368	0.590793	5.68e-06	0.50009	0.0299711
Bean1	-0.864808	0.101996	-0.267977	0.741344	1.00262	0.0183387	0.745435	0.0334788	0.133664	0.89683	0.710168	0.0920761	1.38872	1.39e-07	0.898601	0.165624
Cbr3	0.241291	0.551719	0.719267	0.0502196	0.671066	0.00148442	0.58859	0.00125679	0.350153	0.3686	0.437914	0.141314	0.677551	0.000611647	0.37909	0.688384
Cnrip1	0.205185	0.430464	0.212958	0.485357	0.587379	0.000189671	0.640067	0.00311461	0.214593	0.494275	0.405403	0.0548796	0.673719	9.97e-07	0.283479	0.639557
Gabra3	0.753905	0.0635712	0.721891	0.0943549	0.855609	0.00915852	0.726336	0.0441913	-0.253844	0.676607	0.519246	0.165309	0.691965	0.00509594	-0.253831	0.908423
Iglon5	0.0806198	0.914319	-0.127536	0.884598	1.18072	0.00109171	0.733947	0.0312183	-0.0466924	0.973602	0.758656	0.120151	1.10307	0.000224381	0.828095	0.494118
Crybb3	-0.312953	0.628318	0.263478	0.717373	0.878361	0.0258861	0.0786645	0.878232	0.174704	0.831082	0.316891	0.546466	0.805971	0.00243761	0.381385	0.846973
Fgf16	0.00564047	0.995833	1.01802	0.243576	1.13514	0.0442438	0.908565	0.137886	0.627321	0.646059	1.10972	0.109892	1.94019	1.78e-07	-0.33641	0.954018
Foxp2	0.199445	0.519277	0.513336	0.0235546	0.731665	0.000127496	0.151928	0.702182	-0.160703	0.692792	0.324102	0.256649	0.58719	0.000442403	0.279749	0.788897
Hcn1	0.108828	0.90353	0.818573	0.141371	1.05758	0.0384005	0.700316	0.228378	-0.974617	0.12838	0.590935	0.445153	0.938408	0.0165128	0.126963	0.976982
Klhl4	0.0146068	0.972188	-0.0786415	0.865472	0.666724	0.000636833	0.298838	0.436926	0.0934873	0.882266	0.433672	0.219328	0.725773	0.00045569	0.395451	0.700123
Actc1	-1.78214	1.05e-07	-1.80378	1.02e-06	1.3205	2.66e-18	-0.173862	0.491182	-0.643303	0.158832	0.424988	0.373487	0.820447	0.0044245	0.335997	0.850302
Cyp7b1	1.62332	5.25e-08	0.483232	0.335367	-0.126243	0.863821	-0.0588593	0.924473	1.1668	0.00122232	0.585179	0.249674	0.696878	0.0145931	0.428955	0.854248
Klrb1b	2.00528	9.57e-11	0.0569297	0.955468	0.424885	0.404468	0.936764	0.0152636	0.456774	0.376683	0.843965	0.0561988	0.67991	0.0282521	0.378021	0.831922
2610203C22Rik	0.902854	0.000995366	0.127065	0.840573	0.139723	0.794223	0.133435	0.771792	0.0697023	0.941953	-0.460118	0.333095	0.750484	0.0052766	0.234619	0.928852
Best1	1.25994	0.000136849	0.507304	0.338359	0.179683	0.786967	0.484878	0.252917	0.284899	0.66926	0.594461	0.195626	0.626997	0.0354945	0.190034	0.945897
Col28a1	0.969002	0.000161396	0.0620179	0.917516	0.401506	0.12765	0.187785	0.65858	0.526244	0.225522	0.549577	0.159562	0.6165	0.0103316	0.326082	0.853883
Lrrc18	1.01297	0.0245563	0.495354	0.504309	0.656257	0.298676	0.83003	0.149338	-0.134467	0.945568	0.851622	0.217845	0.993241	0.011403	1.22241	0.406866
Pcdh9	0.759434	0.0449399	0.863814	0.0516355	0.0814282	0.896958	0.439811	0.418872	0.424562	0.524815	0.896207	0.0886698	0.678067	0.0404616	0.756864	0.545847
Angpt2	-0.0286606	0.918913	0.196755	0.373387	-0.270032	0.126708	0.0993949	0.709552	0.593791	0.0398452	0.459769	0.111578	0.585073	0.00260722	0.217735	0.872818
Camk2n2	0.22624	0.719026	0.061183	0.951314	0.430264	0.305283	0.100616	0.798741	0.866981	0.021827	0.368227	0.395684	0.591127	0.0269638	-0.156198	0.950841
Pros1	0.517723	9.66e-10	0.339438	0.000309702	0.231445	0.00434788	0.416453	0.000101121	0.660624	1.29e-09	0.52676	2.87e-06	0.599913	1.16e-13	0.261593	0.207298
Serp2	0.380122	0.582712	-0.0234284	0.987301	0.873575	0.0917751	0.161783	0.768465	1.15141	0.03222	0.599004	0.249965	1.38327	2.07e-05	0.314273	0.932257
Spp1	-0.141252	0.415351	0.105031	0.636503	0.149002	0.16689	0.511058	0.000307873	1.09554	0.00342176	0.688578	0.0759045	1.32048	4.18e-08	0.670343	0.299811
Cadm2	-0.537806	0.494673	1.11535	0.111736	0.622402	0.251963	1.4219	0.00739019	-0.721015	0.464439	1.08136	0.0944312	1.18291	0.000401305	1.31917	0.0418037
Wif1	-0.6059	7.26e-07	-0.52912	0.000139537	0.0987598	0.514848	0.813414	0.00110092	-0.0673288	0.898051	0.465265	0.0607122	0.709315	7.28e-06	0.938564	2.54e-05
Cfh	-0.220084	0.11537	-0.117523	0.550401	-0.00384064	0.978444	0.650659	5.43e-06	0.327265	0.0884877	0.284986	0.128732	0.610438	4.77e-08	0.351755	0.17884
Cldn10	-0.207736	0.399252	0.125554	0.718358	0.312161	0.123272	0.685159	0.000146763	0.252868	0.543911	0.502886	0.0792355	0.725966	0.000126117	0.158422	0.926594
Dcstamp	-0.563822	0.0129181	0.0457461	0.932125	0.0562578	0.838954	0.598034	0.000507849	0.0812658	0.952143	0.0353182	0.966079	0.783582	0.0367511	0.622646	0.669261
Dio2	-0.21557	0.340763	0.430177	0.0287392	0.257993	0.141025	0.619098	7.69e-05	0.459565	0.104335	0.430255	0.0996211	1.44759	4.99e-23	0.319523	0.640528
Ephx4	0.868135	0.130624	-0.0285616	0.980215	1.00233	0.0809082	1.03521	0.0439043	0.169767	0.915913	0.679408	0.362062	0.967988	0.0294963	0.0114884	0.998306
Etnk2	-0.612771	0.345071	0.161828	0.885035	0.0707123	0.91759	0.837188	0.0191621	0.437814	0.638549	0.746863	0.171237	1.02794	0.00227882	-0.231491	0.94663
Foxa2	-0.310011	0.594586	-0.721395	0.24493	0.774272	0.0872145	0.98503	0.000464896	1.3907	0.0664449	0.915165	0.152577	1.27175	0.00236563	0.177154	0.963264
Gm15663	-0.43324	0.235666	-0.00466297	0.994395	-0.0326223	0.96625	0.947145	0.0328076	0.183658	0.883804	1.00514	0.103784	0.767227	0.0389681	0.859944	0.577308
Lrrn2	-0.14305	0.875096	-0.308045	0.783835	0.534684	0.179137	0.787824	0.00781897	-0.524708	0.37649	0.590388	0.162877	0.618356	0.0283925	-0.00496441	0.998484
Nphp4	0.028985	0.971977	-0.145694	0.877261	0.0170121	0.975151	0.689974	0.00845773	0.611681	0.183722	0.657791	0.0644059	0.660227	0.00777303	-0.391648	0.790289
Pcdhb13	0.0627199	0.950281	-0.585995	0.448502	0.0682064	0.936927	1.12595	0.0137139	-0.315976	0.765351	0.476674	0.451848	1.10549	0.00173516	0.763121	0.584275
Phex	-0.411314	0.00766097	-0.369209	0.0447571	0.0545242	0.741597	0.602019	0.0137923	-0.0982489	0.860432	0.310707	0.330075	0.700953	0.000164294	0.39995	0.546904
Ptprd	-0.22482	0.0300287	-0.154902	0.239998	0.122522	0.061375	0.592922	0.00117174	0.197787	0.270453	0.572059	3.89e-06	0.669727	3.46e-14	0.329008	0.0832705
Rflna	-0.302195	0.409831	0.422782	0.358788	0.0697457	0.854409	0.81401	0.00200186	-0.00113074	0.998615	0.654993	0.0656465	0.957179	2.71e-05	0.698551	0.357062
Scn1a	-0.289544	0.727264	-0.239069	0.868399	1.02393	0.123012	2.0747	0.00155485	-0.566009	0.690656	1.24253	0.105711	1.46796	0.000743198	-1.30211	0.795024
Smad9	-0.340715	0.316498	-0.279346	0.532736	0.35528	0.121566	0.858357	0.00137304	0.289088	0.592767	0.600238	0.104554	0.667176	0.00511061	0.170405	0.943715
Tshb	-0.0896975	0.93389	0.101927	0.924642	0.592431	0.248059	1.73306	0.000335959	0.447695	0.676607	1.21884	0.0604081	1.28506	0.000359316	0.666172	0.756451
Vsig4	0.549416	0.00143397	0.529686	0.0258216	-0.156301	0.698477	0.807517	7.59e-05	-0.449122	0.398316	0.422691	0.366621	0.65152	0.0306063	0.392714	0.827351
Pcsk6	-0.683902	1.08e-07	-0.269645	0.152741	0.373966	5.41e-05	0.777425	1.28e-05	-0.265575	0.221053	0.401885	0.0239321	0.622362	6.95e-08	0.209367	0.729939
Dusp14	-0.00126086	0.997484	0.484263	0.0787638	0.553526	0.000765017	0.249089	0.163854	-0.24311	0.416825	0.581887	0.0036558	0.692056	1.39e-06	0.659248	0.00460581
Tlr3	0.330997	0.099078	0.493217	0.0119949	0.356104	0.0278379	0.262986	0.181445	0.254012	0.46723	0.356383	0.193034	0.679287	3.06e-05	0.756965	0.00676597
1810062G17Rik	0.867446	0.0631463	0.230472	0.826014	0.0587546	0.949518	0.266708	0.692861	0.401762	0.706037	0.869466	0.142239	0.999902	0.00522508	0.78621	0.785475
2900041M22Rik	0.142641	0.837976	0.246571	0.761399	0.512584	0.299254	0.193895	0.697611	-0.417534	0.515596	0.357179	0.472089	0.646233	0.033897	0.0430584	0.989262
4631405J19Rik	-0.269006	0.718988	-0.718858	0.30748	0.389004	0.459538	0.0926293	0.897885	-0.293229	0.791	-0.107009	0.905264	0.984831	0.00444798	0.210551	0.95586
4833422C13Rik	-0.311755	0.311618	-0.107796	0.828831	0.0582651	0.891605	0.454321	0.144193	0.0649381	0.947386	0.273827	0.566757	0.90148	0.000112249	0.206481	0.926945
4930550C14Rik	0.549626	0.191229	0.30669	0.545913	0.365492	0.45556	0.494202	0.266126	0.0571461	0.958711	0.0584725	0.930831	0.730134	0.0113607	0.309222	0.884308
9130024F11Rik	-0.387426	0.158626	-0.427169	0.218745	0.10285	0.72856	0.336043	0.256341	0.0469171	0.971329	0.364127	0.555775	0.911614	0.00670532	0.552883	0.775231
A430106G13Rik	-0.397023	0.143127	-0.223721	0.557991	-0.0723105	0.830938	-0.154885	0.738686	0.151547	0.83358	0.23823	0.611121	0.735315	0.00283012	0.497645	0.686371
A930017M01Rik	-0.14908	0.814542	-0.388785	0.581612	0.115643	0.855683	0.410114	0.414863	-0.12294	0.923056	0.840736	0.209588	1.0277	0.0153489	0.952771	0.493262
Adcy1	-0.237712	0.589067	0.48874	0.289519	0.417774	0.119107	0.193832	0.571382	-0.21898	0.768171	0.597974	0.167003	0.673895	0.0198792	-0.229246	0.933932
Adh7	0.175456	0.738642	-0.100712	0.908222	0.37854	0.357054	0.0214115	0.974665	0.635406	0.113073	0.373174	0.387479	0.784459	0.00318529	0.319905	0.879233
Agmo	0.013055	0.972508	0.114272	0.759595	0.47462	0.00922461	0.276288	0.226206	-0.311134	0.286594	0.403699	0.0799055	0.828073	2.01e-08	0.414168	0.34133
AI593442	0.166561	0.80085	-0.280735	0.69339	0.0754941	0.913933	0.954266	0.100202	0.129752	0.917897	0.633564	0.256086	0.781295	0.0185371	0.442667	0.846973
AI661453	0.0601627	0.912594	0.422016	0.303568	0.308242	0.388901	0.250706	0.454101	0.435581	0.428986	0.448923	0.233244	0.987337	1.8e-05	0.659551	0.444896
Arl6	0.462402	0.00683577	0.239624	0.309978	0.149436	0.58564	0.0815257	0.780113	0.477381	0.0374005	0.314235	0.199933	0.5946	5.89e-05	0.338665	0.590948
Armcx1	0.107629	0.527253	0.49696	2.29e-05	0.388967	0.00520542	0.179145	0.4855	0.295866	0.29909	0.459412	0.0384925	0.702675	7.26e-07	0.24333	0.790289
Bambi	-0.365756	0.0157376	-0.454338	0.00518707	0.121784	0.573277	0.0984579	0.824331	0.304915	0.288389	0.563789	0.010174	0.845	7.18e-09	0.488275	0.154343
Brdt	0.100407	0.81122	0.293075	0.418902	0.456402	0.107255	-0.35448	0.208387	-0.19918	0.726194	0.129666	0.784701	0.674709	0.00340677	0.402679	0.743873
Btg3	-0.782232	0.213167	0.335143	0.672774	0.149141	0.852219	0.406417	0.279367	0.0662561	0.952127	0.175173	0.780146	0.792874	0.00364015	0.4694	0.742498
C430049B03Rik	-0.52044	0.133829	0.466833	0.294884	0.259039	0.528214	0.541981	0.250944	0.295308	0.732238	-0.0207481	0.9821	0.849812	0.00724117	-0.728257	0.712751
C77080	-0.167646	0.379159	0.402364	0.016843	0.148251	0.32515	0.326575	0.0782506	0.0482757	0.950431	0.575506	0.0625604	0.653687	0.0022894	0.23727	0.868681
Cabp1	-0.046753	0.931581	0.0617139	0.925067	0.321649	0.244997	0.161238	0.675346	-0.333651	0.487739	0.514646	0.157539	0.650863	0.0018094	0.306843	0.874574
Cald1	0.282086	0.000110968	0.39212	3.59e-08	0.262137	8.59e-08	0.201302	0.183985	0.396675	0.00066354	0.524498	1.63e-06	0.655436	3.31e-17	0.160988	0.654453
Casc4	0.454457	1.7e-07	0.427555	5.46e-06	0.193515	0.181274	0.296874	0.044774	0.211147	0.347352	0.529966	0.000999625	0.708331	1.31e-10	0.444103	0.0435993
Ccdc112	0.267201	0.245819	0.322193	0.177674	0.554567	0.0184738	0.499137	0.058967	0.172123	0.779731	0.264328	0.495871	0.592431	0.00508917	0.249255	0.880276
Ccdc173	-0.109883	0.770909	-0.0261924	0.961915	0.57541	0.0534751	0.172138	0.688621	-0.151371	0.832535	0.166465	0.75601	0.590082	0.0355655	-0.211594	0.936933
Ccdc194	-0.417291	0.062153	-0.365352	0.196636	0.262146	0.180958	0.422214	0.29935	0.137176	0.843959	0.0909934	0.86833	0.630427	0.0140764	0.301435	0.865735
Ccdc68	-0.114209	0.826607	0.442269	0.274674	0.58568	0.0752597	0.223513	0.571459	-0.504506	0.300919	0.312299	0.519683	1.2388	2.2e-08	0.669327	0.402173
Cd200	-0.345575	0.00186877	-0.217703	0.137501	0.102598	0.395661	0.25098	0.226802	-0.299371	0.177117	0.180118	0.43516	0.590714	2.16e-06	0.458862	0.0645731
Chadl	-0.48847	0.141023	-0.547151	0.171755	-0.0142396	0.956031	0.535396	0.00617129	0.00336273	0.997534	0.644947	0.165356	1.08431	0.000251578	-0.0330583	0.989576
Chn1	-0.467675	0.00213031	-0.348895	0.0618249	0.0533928	0.827607	0.166595	0.451091	0.0578336	0.925822	0.259105	0.464016	0.793576	2.49e-05	0.236121	0.850942
Chn1os3	-0.564759	0.117735	-0.199484	0.74284	-0.0814749	0.899024	-0.0955207	0.879173	-0.168598	0.859435	0.35191	0.578584	0.774109	0.0194248	0.212454	0.946479
Chst5	-0.0461633	0.941045	0.8681	0.0604528	0.0198548	0.975827	-0.191417	0.596579	0.257157	0.784273	0.757391	0.0604859	0.59835	0.045804	0.354064	0.88715
Coch	-0.562581	0.019863	-0.126151	0.828737	0.525902	0.0975687	-0.247549	0.540193	-0.168661	0.813175	0.118733	0.822686	0.59505	0.021845	-0.0248777	0.991326
Cpq	-0.456202	1.69e-05	0.13274	0.436742	0.296339	0.00497393	0.357714	0.00330935	-0.113881	0.628242	0.313311	0.030846	0.596589	1.07e-10	0.200177	0.612646
Creb3l3	-0.323304	0.402325	-0.373417	0.431978	0.451233	0.146975	0.40019	0.36454	0.16084	0.855424	0.0358604	0.959598	0.677804	0.0250254	0.0638698	0.982185
Csrnp3	-0.251478	0.421199	0.0430851	0.942462	0.362179	0.110701	0.342439	0.428585	0.825564	0.149922	0.887629	0.0880395	0.923544	0.00580964	-0.237266	0.949388
Cyp2j6	0.267384	0.18757	0.158496	0.583859	0.226372	0.277995	-0.07067	0.806494	-0.0144966	0.981851	0.343555	0.124551	0.657088	1.74e-06	0.355802	0.497506
D030045P18Rik	0.878902	0.0683848	0.143627	0.887548	-0.360361	0.63655	-0.0371348	0.970076	-0.85854	0.326791	-0.0292399	0.98172	1.12827	0.0068355	0.655252	0.847588
Dcaf12l1	0.494613	0.457852	0.800743	0.155013	0.0268227	0.976007	-0.147521	0.871778	-0.0839475	0.952143	0.699355	0.239154	0.792142	0.0345098	0.119666	0.978704
Dhh	0.985572	0.06156	0.458152	0.526888	0.317272	0.513152	0.0468355	0.923204	0.377223	0.55531	0.159506	0.830864	0.791196	0.0161957	0.377536	0.879233
Dlx5	-0.446119	0.013406	-0.417811	0.0518342	0.186827	0.27334	0.197517	0.586395	-0.0549983	0.938018	0.23549	0.512598	0.765507	8.61e-05	0.575092	0.361806
Dpysl4	-1.00314	0.180037	-0.162213	0.874409	0.226926	0.71827	0.352584	0.536965	0.318099	0.784823	0.683165	0.195584	1.18618	0.000570558	0.543505	0.83823
Dync2h1	0.223262	0.227708	0.129164	0.591525	0.0721846	0.744221	0.212912	0.257902	0.00311329	0.994619	0.184841	0.34327	0.609618	6.44e-09	0.043529	0.96917
E330013P04Rik	0.11922	0.836265	0.059375	0.940897	0.506912	0.15861	0.376239	0.421949	-0.445282	0.551493	0.747452	0.138115	1.0317	0.000527503	0.0631402	0.985917
Elovl4	-0.321091	0.573224	0.252296	0.738825	-0.0305057	0.973259	-0.0344832	0.959103	0.327628	0.710247	0.0920873	0.907117	0.86438	0.0114296	0.489566	0.832586
Emcn	-0.291349	0.0299878	-0.0415639	0.873614	0.383794	2.12e-05	0.129605	0.631658	-0.0583847	0.853445	0.263798	0.105501	0.646466	3.99e-11	0.328155	0.201512
Enpp3	0.130399	0.571575	0.302252	0.155013	0.122972	0.601259	0.257753	0.286562	-0.0434118	0.935877	0.425592	0.0590967	0.769727	6.98e-08	0.236744	0.796392
Entpd3	-0.412626	0.0180865	-0.518547	0.00867276	0.0407915	0.806859	0.374346	0.387085	-0.0608882	0.948121	0.637173	0.130405	0.905984	0.0007097	0.0910498	0.970578
Fabp7	-0.382507	0.303711	-0.0891009	0.905921	0.139536	0.862229	0.676083	0.151712	0.889681	0.242902	0.84756	0.135672	0.828291	0.0458742	0.661986	0.765598
Fam124a	-0.203998	0.352306	0.132407	0.662448	0.356716	0.016021	0.350376	0.0473444	-0.46637	0.0525821	0.473279	0.0212787	0.634232	7.17e-06	0.322375	0.560989
Fgfr2	-0.232523	0.0423669	0.150513	0.319195	0.0431366	0.744392	0.288126	0.0147585	0.109187	0.76115	0.578297	0.00128111	0.706091	1.94e-08	0.39817	0.205709
Foxs1	0.220366	0.753309	0.136615	0.869494	0.117383	0.7721	0.529613	0.0622257	0.184597	0.820302	0.624767	0.113377	0.623854	0.0129763	0.0497618	0.9833
Frmd7	-0.412694	0.2714	0.24023	0.706459	-0.315518	0.573493	0.168077	0.76089	0.522467	0.479534	0.367009	0.51421	0.689641	0.0170857	0.9605	0.299811
Gas2	0.220332	0.296127	0.456747	0.00995168	0.209322	0.278248	-0.127381	0.64708	-0.00375438	0.994599	0.454735	0.0171497	0.629412	5.4e-07	0.1402	0.896551
Gm16046	-0.172286	0.841534	-0.464873	0.49191	-0.347967	0.601047	0.389023	0.673133	0.332069	0.812205	1.29801	0.0855625	1.16179	0.0154186	0.0872936	0.986246
Gm17690	-0.306405	0.436202	0.0641038	0.921886	0.051702	0.913645	0.00435307	0.993022	-0.432578	0.326844	0.169622	0.708222	0.724599	0.00282894	0.73119	0.340401
Gm27209	-0.401085	0.560266	-0.0624366	0.951314	0.651132	0.0743486	0.335794	0.693211	0.0258402	0.987559	0.199864	0.791593	1.09827	0.00311299	-0.0512625	0.987521
Gm28154	-0.097365	0.888607	-0.313932	0.688255	-0.239669	0.754553	0.545362	0.407374	-0.46671	0.626862	0.719593	0.333062	0.922782	0.0262234	0.47812	0.905587
Gm38309	-0.489179	0.54621	0.258373	0.829433	-0.660442	0.0903197	0.202633	0.760863	-0.292108	0.62688	-0.520472	0.296244	0.607638	0.0375613	0.0594163	0.981766
Gm40841	-0.190763	0.76971	-0.15741	0.855489	-0.152824	0.800209	-0.0603706	0.929109	-0.285372	0.777371	0.0577151	0.940677	0.741318	0.0272444	-0.0665885	0.983451
Gm42528	0.330312	0.60761	-0.0158603	0.986296	0.00763347	0.989545	0.37684	0.340096	-0.18435	0.807442	0.748465	0.0756392	0.640616	0.0188375	0.342783	0.847588
Gm42788	0.259855	0.768431	0.361348	0.723845	0.639092	0.326912	-0.180292	0.842178	0.120019	0.953624	1.26445	0.141689	1.27611	0.00928116	0.652538	0.834871
Gm43362	0.357472	0.488429	0.570722	0.203533	-0.0910121	0.889911	-0.418308	0.548253	0.213641	0.855857	0.717233	0.328799	0.86763	0.0413292	-0.328057	0.931366
Gm44645	0.476079	0.213522	0.505427	0.264488	0.109022	0.868993	0.332244	0.548105	-0.558714	0.382874	0.101065	0.885081	0.837217	0.00841274	-0.00855548	0.99791
Gm44950	0.0364281	0.93779	0.175118	0.686616	0.247852	0.423644	0.230722	0.468331	0.160245	0.790055	0.29133	0.420808	0.955328	1.98e-06	0.0261788	0.991048
Gm48488	0.111308	0.91062	0.17464	0.886689	0.541685	0.463607	0.707417	0.168132	0.530222	0.585283	0.867611	0.114034	0.802763	0.0357866	-0.0814808	0.984817
Gm973	-0.448397	0.188713	0.0779482	0.902431	0.539553	0.0797117	0.0984509	0.845387	-0.774435	0.159398	0.657757	0.114086	0.654443	0.0337662	0.0817329	0.979484
H2-M9	-0.198932	0.829128	-0.0859558	0.946236	0.169336	0.840534	0.286268	0.652365	0.553681	0.538313	0.530837	0.4525	0.748114	0.0425593	0.606589	0.753576
Hotairm1	-0.127757	0.872829	0.403624	0.623533	0.373658	0.553703	0.113248	0.841696	-0.110964	0.920837	0.599608	0.25574	0.822566	0.0176358	0.164943	0.96769
Hs3st3a1	-0.380738	0.307672	-0.32852	0.463267	-0.17846	0.731149	0.198814	0.676023	-0.208111	0.791386	0.502082	0.247109	0.643906	0.0292611	0.0615408	0.984817
Hs3st3b1	-0.131858	0.752913	-0.228484	0.592853	0.0462811	0.899892	0.287342	0.296283	-0.0052038	0.995869	0.452718	0.230562	0.640799	0.00721301	0.160715	0.936933
Ick	0.0572664	0.782169	0.300853	0.0409754	0.184049	0.0939109	0.379191	0.012023	0.194217	0.32326	0.521964	9.37e-05	0.650611	5.32e-12	0.285639	0.340401
Id4	-0.301588	0.159089	0.131688	0.686643	0.0673801	0.703418	0.487725	0.00239486	-0.0257008	0.979036	0.423945	0.26295	0.652748	0.00690595	0.426982	0.685098
Irx2	-0.446171	0.558376	0.0236162	0.98381	-0.0894073	0.922975	0.281745	0.294604	0.464647	0.592767	0.446935	0.463788	0.938352	0.0110124	0.60677	0.638787
Jam3	0.183203	0.417735	0.00322296	0.993049	0.0435233	0.866029	0.262021	0.15223	-0.0812366	0.835818	0.402328	0.051724	0.734334	4.11e-08	0.334614	0.501081
Kazald1	-0.494862	0.00195974	-0.207593	0.405215	0.20586	0.0708995	0.229812	0.320918	-0.0228147	0.974691	0.50936	0.0443726	0.812064	1.07e-06	0.139409	0.932634
Kcne3	-0.0903492	0.847866	-0.0426822	0.951556	-0.207872	0.604716	0.352073	0.258128	-0.0841132	0.905657	0.492099	0.143149	0.636563	0.00231753	0.195939	0.919274
Kcnh2	-0.383624	0.325177	-0.116494	0.882614	0.20509	0.452095	0.0833369	0.824439	-0.113541	0.876549	0.342878	0.378766	0.659075	0.00762596	0.0604455	0.979974
Kcnt2	-0.138709	0.707901	0.27159	0.51157	0.242806	0.456682	0.389665	0.248144	0.279069	0.62983	0.685821	0.0526329	0.765522	0.000570558	0.625927	0.325624
Lhx9	0.377367	0.547058	0.913372	0.171334	1.15176	0.075862	-0.634103	0.417961	-0.252766	0.874909	0.246685	0.817917	1.00379	0.0214852	-0.458586	0.936933
Lrrc55	-0.0087973	0.98979	0.656987	0.128694	0.434291	0.237938	0.709924	0.13657	0.382229	0.795272	0.498276	0.433377	1.72502	1.53e-06	1.28341	0.426666
Luzp1	0.225421	0.131317	0.424783	0.00132766	0.301243	1.19e-05	0.240115	0.0878743	0.347	0.0574208	0.544176	0.000490566	0.62374	1.14e-08	0.136488	0.867012
Map7d2	-0.0669185	0.927491	0.242597	0.727425	-0.421927	0.480229	0.274811	0.714123	-0.073514	0.965489	0.368871	0.579354	0.75364	0.0406588	0.409014	0.922736
Mme	-0.152997	0.242152	0.198437	0.151821	0.163307	0.152238	0.250199	0.361082	0.414823	0.00471396	0.533205	9.36e-05	0.641759	1.49e-11	0.194813	0.687297
Mmp13	-0.226943	0.28512	0.139325	0.63124	0.103711	0.479405	0.273034	0.150251	0.776152	0.13755	0.743789	0.0998543	1.66507	1.71e-09	0.666308	0.46505
Myzap	0.132757	0.757876	0.404505	0.214821	-0.0440896	0.90783	0.348866	0.143188	0.0799764	0.878863	0.415944	0.108294	0.587663	0.000769221	0.182752	0.911695
Naalad2	0.211046	0.263303	0.18175	0.413584	0.338855	0.0383147	0.192075	0.524774	-0.0134758	0.984944	0.455392	0.054829	0.68832	4.97e-06	0.178979	0.89238
Nckap5	-0.527242	0.103182	-0.0810356	0.908222	0.365837	0.332435	0.55351	0.137585	-0.391965	0.631909	0.0208759	0.975725	0.614194	0.0482848	0.646603	0.508761
Nudt11	0.0257431	0.983757	0.240028	0.811936	0.394707	0.448599	0.0112672	0.985724	-0.148038	0.81726	0.405941	0.343007	0.835337	0.00112593	0.473175	0.722644
Ocstamp	-0.499679	0.028152	-0.170813	0.657005	-0.13183	0.601081	0.533916	0.0040654	0.201616	0.807836	0.73895	0.0741063	0.785433	0.00785894	0.280463	0.896587
Olfr920	0.245646	0.687924	0.229658	0.734398	0.791043	0.111301	0.094987	0.88975	0.245175	0.758547	0.410073	0.421051	0.744075	0.00594897	0.254978	0.928852
Pard6g	-0.236049	0.192368	-0.0301819	0.934986	0.0013994	0.994921	0.557071	0.00113964	0.0691301	0.882909	0.52039	0.0165663	0.706589	1.48e-06	0.544161	0.0831929
Pcdhb15	0.356131	0.601479	0.665691	0.30447	0.748543	0.114873	0.0297671	0.961762	0.759087	0.372825	0.691296	0.223232	0.917086	0.0123676	0.310321	0.927517
Pcdhb20	0.301218	0.35822	0.457581	0.162079	0.345585	0.306809	0.0541929	0.908497	0.152155	0.848616	0.631505	0.144184	0.919277	0.000576305	0.99027	0.104031
Pdgfd	-0.131898	0.441479	-0.0311719	0.912646	0.235061	0.0467088	0.20693	0.266923	0.0486669	0.912916	0.399281	0.0442963	0.67569	7.1e-08	0.428897	0.155558
Ppp1r1b	-0.33098	0.421327	-0.791469	0.0566087	0.16587	0.645722	0.480023	0.210275	-0.221491	0.773324	0.596134	0.151984	0.631929	0.0314058	0.18072	0.945897
Prdm8	-0.542663	0.169795	0.251026	0.66766	0.528088	0.243217	0.642717	0.187632	-0.313121	0.751247	0.722126	0.14089	0.791107	0.0222976	0.597939	0.828645
Prkg2	-0.335463	0.124024	0.13185	0.707312	0.206807	0.191685	0.149347	0.398572	0.531029	0.286726	0.395141	0.3866	1.08446	2.56e-05	0.765395	0.221055
Ranbp3l	-0.0654404	0.890161	-0.421881	0.299789	0.0398498	0.931814	0.678307	0.134052	-0.128326	0.879355	0.568094	0.172585	0.602559	0.0297797	0.47832	0.735988
Rnd2	0.0705015	0.869115	0.438329	0.154671	0.364058	0.224059	0.0952276	0.7134	0.330034	0.235477	0.532203	0.00818571	0.609999	1.31e-05	0.249348	0.781691
Rnf182	-0.554698	0.295095	-0.468122	0.457511	0.0619843	0.913769	0.174908	0.761323	0.305568	0.805949	0.447856	0.593111	0.917307	0.0327202	0.949342	0.635056
Rpl39l	0.126057	0.833394	0.445285	0.411148	0.468705	0.240431	-0.0414415	0.939899	0.806153	0.184524	0.960046	0.0556589	1.47574	4.89e-06	0.681553	0.645014
Scrg1	-0.186649	0.311146	0.203585	0.328632	0.0659706	0.75759	0.312005	0.130461	-0.124721	0.785393	0.501704	0.0378072	0.808211	3.29e-07	0.175261	0.892899
Slc35f2	-0.19127	0.756644	-0.143643	0.848051	-0.375395	0.493668	0.38957	0.389252	-0.252001	0.79481	0.659631	0.19128	1.27142	3.33e-05	0.0452771	0.987442
Slc36a4	0.284937	0.0121816	0.36158	0.000990523	0.186438	0.0683149	0.433195	0.000377593	0.300513	0.032358	0.432692	0.000554996	0.605474	8.59e-13	0.275757	0.241084
Slc46a1	0.234313	0.489085	0.372511	0.292937	0.302135	0.235078	-0.0574183	0.876293	0.340207	0.335111	0.583559	0.0189023	0.665102	0.000156863	-0.133377	0.944195
Socs2	0.2023	0.347995	0.0813941	0.805114	0.329693	0.000643924	0.151329	0.354129	0.512724	0.073018	0.50338	0.0621587	0.784124	6.73e-06	0.430052	0.409816
Sox8	-0.593493	0.0559308	-0.257968	0.603359	0.173678	0.614585	0.126415	0.785298	-0.132136	0.883548	0.346168	0.506367	0.760125	0.0122276	0.642866	0.541849
Spaca1	0.252249	0.587017	-0.419112	0.355235	0.07171	0.934148	0.132301	0.829137	-0.0358829	0.979246	0.626903	0.205415	1.07649	0.000255021	0.123657	0.96917
Spata6	0.366886	0.0241723	0.165024	0.494094	0.191168	0.195778	0.236686	0.185474	0.174084	0.49985	0.35904	0.0503872	0.595793	3.34e-07	0.186494	0.81265
Spef1	-0.171378	0.479669	0.0812376	0.814082	0.151459	0.430775	0.17255	0.39233	0.133641	0.704534	0.445772	0.0251309	0.588012	8.63e-06	0.28991	0.566672
Spin2c	0.8979	0.158474	0.675384	0.490469	-0.466922	0.554792	0.57351	0.219277	0.518873	0.658417	0.906352	0.160468	1.37744	0.00202154	0.586115	0.879233
Spred1	0.196848	0.0742792	0.267477	0.0148732	0.227148	0.0037283	0.329761	0.0102236	0.431696	0.0285024	0.428683	0.0225494	0.64311	1.58e-07	0.168713	0.834372
Sstr2	-0.790533	0.0559308	-0.89592	0.0891419	0.165374	0.784187	0.695439	0.0908336	-0.815378	0.389488	0.130546	0.877251	1.17257	0.00448919	-0.21694	0.961694
St8sia2	-0.0481979	0.904447	0.132886	0.759449	0.298962	0.453407	0.40689	0.424743	-0.41331	0.626862	0.808817	0.115242	0.940406	0.0036104	0.779189	0.629246
Tceal8	0.425815	0.000346767	0.439801	0.000357926	0.347557	0.000373521	0.135543	0.420089	0.558172	0.000469804	0.48353	0.00268733	0.722286	4.13e-11	0.26114	0.530547
Tekt2	0.343327	0.537019	-0.184273	0.81997	0.355353	0.511291	-0.0294195	0.96486	0.0959078	0.932487	0.517711	0.306633	0.940101	0.00291111	0.260711	0.943715
Tmem198	-0.308214	0.677706	0.538895	0.547309	0.308826	0.514267	0.560361	0.0616157	0.473797	0.44106	0.809899	0.0532996	0.662905	0.0255518	0.340376	0.873538
Tmem263	0.268395	0.107589	0.454999	0.00293691	0.213516	0.0550441	0.299805	0.0386517	0.227744	0.143559	0.576798	9.03e-07	0.862454	2e-25	0.322731	0.0668125
Tmod2	-0.0146416	0.955149	0.181465	0.387887	0.314792	0.0189778	0.384862	0.0383631	0.00517077	0.994599	0.499968	0.0529228	0.611046	0.000476427	0.0949418	0.955927
Trim2	0.132106	0.371598	0.489309	2.75e-06	0.192332	0.144834	0.209663	0.205892	0.0973506	0.763353	0.438579	0.00908923	0.664867	2.13e-09	0.0968888	0.931366
Trpm3	0.0893194	0.906432	0.670569	0.257999	-0.130587	0.819023	0.575695	0.145035	0.18793	0.829991	0.719708	0.0960604	0.606225	0.0471023	-0.387572	0.880276
Twsg1	0.113309	0.297564	0.414	5.8e-07	0.345596	1.05e-07	0.229928	0.0905281	0.177997	0.330904	0.5682	2.62e-06	0.605073	4.02e-12	0.301802	0.130149
Unc5c	-0.296884	0.175266	-0.186869	0.543473	-0.160662	0.43577	0.474988	0.100448	0.392431	0.462919	0.554708	0.116786	0.841658	0.000236552	-0.047376	0.985294
Wnt5b	-0.23407	0.309724	-0.109803	0.751224	-0.0264811	0.92739	0.318076	0.150486	0.216293	0.556703	0.401879	0.122553	0.823227	2.81e-07	0.172172	0.905018
Xlr	0.507787	0.237657	0.151993	0.83797	-0.152079	0.850864	0.158722	0.799209	0.0355059	0.986634	0.189691	0.854134	1.05191	0.0450327	0.142706	0.977391
Yipf5	0.202557	0.0742471	0.248945	0.0359409	0.319389	0.000331664	0.201628	0.118812	0.342112	0.0337543	0.374123	0.0128025	0.598611	1.33e-09	0.194536	0.684438
Zc4h2	-0.0250822	0.945604	0.462199	0.0657165	0.159596	0.604765	0.230424	0.415187	-0.269138	0.473824	0.389228	0.165019	0.615941	0.000418112	-0.0508365	0.979495
Zfp449	0.530961	0.0044025	0.321356	0.165665	0.366714	0.046746	0.0486495	0.910663	0.225108	0.420484	0.457887	0.0206229	0.591534	1.38e-05	0.333347	0.545186
Zfp979	0.101172	0.809227	0.0237924	0.967086	0.243319	0.329059	0.25209	0.431611	0.0704307	0.910095	0.328956	0.350292	0.689904	0.000576305	0.412991	0.625172
Ssu2	0.067709	0.950031	-0.261126	0.789116	-0.0826274	0.888457	-0.151129	0.788375	-1.1674	0.0253546	0.335862	0.498297	0.952252	0.000227366	-0.137789	0.967527
Aldh1a3	-0.628685	6.45e-05	0.227044	0.374585	0.484676	0.000549225	0.422185	0.0609726	0.352566	0.378079	0.534271	0.0774018	0.741757	0.000245255	0.171477	0.926945
Cnmd	-0.811935	0.00289145	-0.513552	0.166737	-0.0467167	0.854726	0.335481	0.407495	0.0376944	0.9807	0.738187	0.195852	1.9482	8.45e-09	0.183933	0.95586
Epyc	-0.598651	0.0303649	-0.423176	0.261469	0.118372	0.681673	0.526811	0.0951414	0.186609	0.8913	0.849799	0.155336	2.35927	5.2e-10	0.23016	0.952956
Nrep	-0.850731	1.9e-08	0.0943837	0.777282	0.554491	4.61e-23	-0.12031	0.560388	-0.470589	0.110501	0.444431	0.116536	0.857163	8.7e-07	0.29413	0.743873
Pcdhb3	-1.44032	0.00259947	-0.111015	0.9124	0.561414	0.33223	0.111714	0.863641	0.345671	0.696007	0.368328	0.586116	0.999155	0.00313081	0.0952409	0.979495
Scube3	-0.690998	0.0374955	0.253345	0.589611	0.234339	0.407246	-0.109877	0.845758	0.0839343	0.924502	0.674762	0.081167	0.870548	0.000370619	0.396279	0.822517
Bglap	-0.351322	0.0627821	-0.772577	6.3e-06	0.0557183	0.714675	0.440968	0.139158	-0.174366	0.797873	0.591304	0.122911	0.856326	0.000586243	0.27318	0.873538
Bglap2	-0.36609	0.113362	-0.835472	9.75e-05	-0.0175728	0.910528	0.485231	0.0519597	-0.093151	0.888882	0.474188	0.157453	0.715834	0.000944642	0.257159	0.847588
Ifitm5	-0.558723	0.0243966	-0.881129	0.000898076	0.089989	0.729412	0.354016	0.20707	0.419035	0.46221	0.831257	0.0521412	0.870638	0.00327678	0.327852	0.879233
Kctd4	-0.261565	0.506218	-0.751132	0.0274199	-0.00887498	0.985843	0.0813625	0.894012	-0.03155	0.986634	0.365191	0.610164	1.08429	0.001477	-0.0917054	0.981766
Snorc	-0.315404	0.298954	-0.751559	0.00931881	0.172051	0.344317	0.365089	0.391285	-0.271411	0.737801	0.389955	0.458574	1.18659	4e-05	0.550982	0.657431
BC055402	-0.692696	0.00108271	-1.21047	3.76e-07	0.0933028	0.767423	0.242214	0.444847	-0.695385	0.154277	-0.28936	0.651442	0.615537	0.0251287	0.403319	0.82944
Mt2	1.33006	6.71e-07	0.884069	0.00309746	0.62117	0.000145049	-0.282735	0.757349	3.39248	1.46e-13	0.926813	0.0953818	0.684164	0.0954361	0.0265141	0.992032
Gpnmb	0.799957	1.14e-06	0.75262	4.91e-05	0.778961	4.97e-10	0.0858951	0.810154	-0.185422	0.797817	0.0107884	0.986393	0.0756929	0.851032	-0.240747	0.905208
Mecom	0.730972	1.69e-07	0.711433	6.72e-07	0.617044	6.02e-06	-0.213465	0.392046	-0.030501	0.967814	0.484559	0.105711	0.567407	0.0047828	0.284034	0.828645
Megf10	-0.238655	0.237909	0.617082	0.000190098	0.602579	2.34e-06	0.91335	6.52e-06	-0.527936	0.0506372	0.495737	0.0361493	0.547261	0.000982099	0.36342	0.529865
Barx2	0.0954152	0.833772	0.767201	0.00409502	0.724312	0.000130114	0.238815	0.3197	-0.107131	0.807836	0.206489	0.453475	0.455642	0.00655341	0.107808	0.945897
Gstm2	0.535935	2.49e-05	0.752841	2.63e-09	0.59631	0.000158553	-0.109119	0.72567	-0.118621	0.659117	0.319874	0.0592905	0.143082	0.318515	-0.068272	0.949388
Galnt17	0.980028	1.84e-11	0.626451	0.000216205	0.414868	0.00490324	-0.0646275	0.828134	0.671698	1.88e-05	0.364041	0.0366772	0.183029	0.210934	-0.183968	0.818154
Ildr2	0.874912	2.94e-15	0.626578	8.54e-06	0.446164	0.0026731	0.739285	1.19e-05	0.479397	0.0211021	0.435791	0.0336311	0.380742	0.0117428	-0.0975242	0.945378
2019-09-03	1.0155	1.51e-05	0.707591	0.0431002	0.525818	0.101496	0.531874	0.0909705	-0.0793132	0.943886	0.887197	0.0865226	0.660035	0.0802538	0.038081	0.989829
5031425F14Rik	1.55013	0.000701666	1.29951	0.0175526	0.0485646	0.959018	0.369737	0.464734	0.0840752	0.932322	-0.411497	0.449143	-0.482986	0.162464	0.0146141	0.995692
BC067074	0.617359	0.0170788	0.879198	0.000576674	0.411409	0.123517	0.0789021	0.851736	0.187597	0.705163	0.196173	0.57631	0.393808	0.0763365	-0.152444	0.937463
Kcnn3	0.79385	0.00142549	0.644597	0.0252909	0.479186	0.0460863	-0.0295218	0.938703	0.131557	0.785863	0.0224958	0.960119	0.184425	0.490685	-0.033562	0.985917
Lrrn1	1.04543	1.8e-08	0.632591	0.00324614	0.12207	0.621657	-0.202306	0.404274	0.39296	0.0468021	0.0680857	0.817991	0.0255983	0.914939	0.0473078	0.972152
Mtmr7	0.689125	0.0050971	0.753512	0.00240049	0.154741	0.681498	0.215856	0.506491	0.113266	0.820798	0.510569	0.05587	0.48296	0.00799031	0.202398	0.894642
Trem2	1.87157	1.2e-56	0.835894	1.01e-08	0.360161	0.0221816	0.415569	0.0125599	0.490322	0.0570083	0.464703	0.0546595	0.314616	0.0865964	-0.0768572	0.960242
Vegfd	1.27574	6.28e-17	0.736749	0.000226779	0.414505	0.0650542	0.115749	0.680982	0.150964	0.623315	0.380445	0.0784281	0.130722	0.510644	0.0884347	0.952929
Dnah1	0.504794	0.20245	1.04338	0.00250675	-0.212949	0.619473	0.826622	0.00795145	-0.406738	0.519569	0.464217	0.366633	0.491858	0.119863	0.516453	0.787746
Prr16	0.338733	0.312249	0.691084	0.0352113	0.0978254	0.845841	0.983227	0.00446285	0.459043	0.422863	0.26793	0.589056	0.472149	0.102429	-0.0556862	0.985155
1700113A16Rik	0.284992	0.672836	1.01935	0.0382716	0.871472	0.142178	-0.550115	0.263529	-0.0116137	0.994599	-0.341965	0.635606	-0.433981	0.346659	-0.520283	0.83823
4930578C19Rik	0.118493	0.814584	0.821042	0.00535896	0.0925489	0.775978	0.252437	0.408357	-0.06048	0.923056	0.396589	0.222261	0.140043	0.610282	0.407003	0.730247
BC023105	0.309174	0.292703	0.672343	0.00604594	0.292126	0.0163664	-0.237445	0.530246	-0.10965	0.85757	0.0918402	0.836954	0.0592743	0.853675	0.211525	0.885439
Ccl22	0.632522	0.309878	1.31998	0.0143532	0.163174	0.838285	0.700784	0.219549	0.293653	0.7478	0.453857	0.453591	0.52895	0.163374	0.542837	0.79138
Cntnap2	-0.143454	0.741939	0.681309	0.0235546	0.434933	0.0696874	-0.43791	0.169028	-0.687575	0.147777	0.0715331	0.914881	0.37927	0.295515	0.0572696	0.983451
D930015M05Rik	0.915082	0.180794	1.46108	0.0155458	0.942441	0.135801	0.409665	0.44962	0.170372	0.860759	0.813643	0.105546	-0.0399839	0.943983	0.18988	0.954668
F420014N23Rik	0.312777	0.45148	0.700379	0.0328636	0.229417	0.540276	0.358618	0.250883	0.0875439	0.900402	0.406858	0.257601	0.284198	0.292133	-0.148946	0.944712
Faxc	0.220203	0.604311	0.748108	0.018046	0.53583	0.106811	0.282088	0.269401	0.162519	0.844935	0.43731	0.327806	0.520268	0.086422	0.248909	0.932655
Fxyd6	0.53484	0.00616538	0.683562	0.000571898	0.489913	1.67e-05	0.0707544	0.72288	0.345555	0.124023	0.0542665	0.858933	0.526475	8.7e-05	0.188539	0.825056
Gm16897	0.0652061	0.943266	1.45082	0.0209344	0.677719	0.113393	0.243313	0.69573	0.146451	0.888265	0.65722	0.163852	0.570428	0.0832177	0.323567	0.928852
Gm22009	0.290571	0.595984	0.881444	0.0374079	-0.00861353	0.988731	-0.181829	0.759643	0.22882	0.769382	0.216874	0.7373	0.171485	0.722057	-0.634458	0.75257
Gm37447	-0.229023	0.76306	1.49434	0.0108509	0.34887	0.653793	0.622857	0.413801	-0.457628	0.659432	-0.0496034	0.960669	-0.137187	0.838052	0.407715	0.903748
Gm42572	0.261604	0.697502	1.07877	0.0328288	-0.256578	0.68705	0.436993	0.493245	0.490251	0.583945	0.457046	0.524419	0.110153	0.847304	0.284556	0.933932
Gm47827	0.319264	0.695804	1.17769	0.0192676	0.0790621	0.899284	0.568047	0.13054	0.284055	0.644288	-0.502628	0.266435	0.0942788	0.810417	0.451126	0.697075
Gstt3	0.572643	0.00456614	0.675713	0.00289567	0.269064	0.29989	0.0931773	0.785151	0.0235458	0.968854	0.556725	0.00696555	0.477941	0.002496	0.401154	0.459171
Hist4h4	0.244387	0.658364	1.05874	0.0246102	-0.256186	0.753031	-0.0956066	0.884605	-0.388757	0.630651	-0.406607	0.547433	-0.533898	0.174732	-0.336761	0.896231
Insyn1	0.548588	0.0261761	0.599664	0.0190095	0.453944	6.91e-05	0.393161	0.00765945	-0.226559	0.305997	0.353229	0.0476435	0.244803	0.0714678	0.081191	0.944195
Itgae	0.683849	0.0689433	0.791233	0.0415899	-0.29481	0.536806	-0.0887485	0.868759	0.268086	0.64532	-0.156529	0.769113	-0.267744	0.366612	-0.00150586	0.999377
Kcnab3	0.613323	0.167287	1.06611	0.0168927	0.714651	0.14869	0.0209622	0.978133	0.0937999	0.93859	0.271788	0.690572	0.753135	0.0545228	0.830126	0.470002
Klf8	0.0124377	0.98096	0.687212	0.00702728	0.0485811	0.894761	0.350277	0.176192	0.196063	0.66554	0.311106	0.350275	0.00366496	0.992253	-0.130326	0.943715
Lhfpl2	0.354032	1.18e-05	0.603234	1.25e-14	0.353939	8.04e-06	0.235552	0.137958	0.46561	0.000486641	0.554795	1.34e-05	0.558738	1.38e-09	0.115484	0.874574
Lrp11	0.243534	0.596426	0.781983	0.0211157	0.145662	0.704835	0.0839846	0.804416	0.307589	0.32201	0.386074	0.111437	-0.0244289	0.930019	0.16835	0.909475
Mrgpre	-0.104466	0.821913	0.788145	0.0167712	0.0973675	0.76581	0.394218	0.105502	0.361845	0.304308	0.548577	0.0484875	0.353532	0.109312	0.187507	0.918256
Nkd1	-0.0748463	0.847856	0.60171	0.00790059	0.215037	0.445488	0.416052	0.156232	0.179857	0.807271	0.547036	0.168698	0.357868	0.250102	0.198026	0.941162
Ntf3	-0.0887896	0.889978	0.849416	0.0378724	0.485143	0.285594	0.0110718	0.985724	-0.208011	0.785863	0.276082	0.620474	-0.204754	0.635475	0.585264	0.713648
Pcdhga2	0.288398	0.731988	1.3654	0.0213737	0.126873	0.878444	0.278432	0.672174	0.1003	0.916703	0.369779	0.521983	0.245613	0.566158	0.40643	0.840922
Pcdhgb8	0.419165	0.607569	1.67734	0.0399531	0.476054	0.293359	0.251546	0.698238	0.843665	0.34791	0.818266	0.319304	0.573218	0.298589	-0.34397	0.955927
Pde9a	0.222055	0.550158	0.794851	0.00602048	-0.0515741	0.914617	0.300496	0.390418	0.128626	0.831745	0.566189	0.0825364	0.440067	0.0590983	0.072781	0.978087
Plekhf1	0.089031	0.660683	0.630776	2.04e-06	0.300711	0.0260841	0.108682	0.589873	-0.128101	0.707832	0.492913	0.00859611	0.516084	8.95e-05	0.162732	0.855886
Prkcz	-0.416828	0.382442	0.939562	0.011472	0.198592	0.634871	0.118746	0.73868	0.197031	0.613356	0.0632974	0.86127	-0.103906	0.654939	0.283342	0.745369
Prrg4	-0.168281	0.793706	1.08499	0.00610684	-0.15178	0.780819	0.554235	0.102775	0.515977	0.365239	-0.193883	0.750239	-0.359207	0.312347	0.0885215	0.977391
Pyroxd2	0.256193	0.282595	0.694271	0.000273848	0.0718946	0.767237	0.374398	0.0595646	-0.02858	0.954467	0.326531	0.106033	0.223914	0.143466	0.0906335	0.943715
Saxo2	0.547378	0.406985	1.24157	0.0253073	0.115077	0.892875	0.288528	0.577229	-0.269825	0.725945	0.299171	0.594213	0.154803	0.725871	-0.124653	0.96769
Sdcbp2	0.843015	0.213754	1.64484	0.00758947	0.0155523	0.988311	0.0836504	0.871928	0.34647	0.59897	0.586901	0.172698	0.334095	0.329704	0.0952121	0.973388
Setbp1	0.356019	0.0260254	0.588897	8.63e-05	0.478284	1.1e-07	0.285367	0.230902	-0.0269105	0.94968	0.532576	0.000629768	0.457803	6.35e-05	0.274671	0.498508
Slc7a4	0.451285	0.412329	0.943211	0.040429	-0.143591	0.800984	-0.00980243	0.984281	0.0216787	0.981431	0.0630079	0.893381	0.128062	0.676062	0.0119344	0.99518
Tax1bp3	0.411343	0.0404858	0.61168	0.00186213	1.02619	0.100833	0.321851	0.0469933	0.549404	0.00621003	0.453339	0.0183467	0.570497	2.66e-05	0.344515	0.490825
Tgfbr3l	0.0267535	0.973582	1.08489	0.009269	0.313939	0.452076	0.538053	0.0426676	0.397644	0.385181	0.0282121	0.958676	-0.0157412	0.969042	0.094934	0.96917
Trpc1	0.332089	0.257754	0.746827	0.00173849	-0.00312833	0.994802	0.294915	0.204814	-0.047425	0.93177	0.537109	0.0120372	0.516006	0.000870068	0.204626	0.847588
Ttc30b	-0.12589	0.757876	0.602525	0.037614	0.304739	0.299097	0.153207	0.592516	0.224142	0.660943	-0.0168689	0.972972	0.377778	0.112071	0.115275	0.955955
Xpnpep2	-0.53699	0.250499	1.36654	0.00459674	0.538691	0.251	-0.0754858	0.89554	0.664211	0.372629	0.211728	0.753365	0.529449	0.148	0.0793327	0.981766
Zfp964	0.268368	0.557177	0.817389	0.0462938	0.601082	0.0879916	0.268682	0.494591	-0.124391	0.837944	0.316383	0.421055	0.256674	0.32889	0.360546	0.795229
Gm11266	0.396417	0.154324	0.769563	0.00436323	0.367331	0.15249	-0.706966	0.0136446	-0.574095	0.261484	0.174478	0.773168	-0.0071314	0.990634	0.0307337	0.991054
Slc4a10	0.495703	0.404085	1.74257	0.00201277	0.457131	0.33223	0.507794	0.234504	-1.11356	0.00472955	0.520108	0.243498	0.277361	0.39621	-0.0550289	0.983451
Srrm4os	0.245777	0.668787	1.52962	4.56e-05	0.689575	0.135398	-0.448009	0.214938	-1.4743	0.000287395	0.440902	0.314744	-0.165769	0.698	-0.00873863	0.996926
D430041D05Rik	-1.12881	1.43e-05	0.687587	0.00782627	0.398195	0.0273278	-0.119544	0.680982	-1.13748	7.31e-06	0.251741	0.462197	0.0489545	0.878985	-0.143633	0.936933
Myog	1.76825	8.49e-11	0.266676	0.580593	0.841566	0.000995917	-0.633427	0.0672147	1.31942	0.000247332	0.165608	0.778767	0.110782	0.801586	0.318313	0.8945
St6galnac5	0.896488	0.0204518	-0.0949038	0.909405	0.688863	0.049573	0.364877	0.43776	1.05938	0.00234752	0.391826	0.422058	-0.142764	0.717536	-0.0572652	0.985578
Gdf6	-0.187716	0.843851	0.587097	0.519234	1.92849	0.000102131	2.19333	3.89e-06	1.72891	0.00378645	0.919274	0.0902659	0.713995	0.067108	0.364779	0.917792
Efcc1	-0.217048	0.681879	0.709751	0.0779353	0.991608	0.00119333	0.974756	0.00264104	0.434277	0.583239	0.806416	0.0505835	0.303062	0.425457	-0.256016	0.936933
Slc4a11	-0.363053	0.598728	-0.0555085	0.961624	0.906685	0.0231789	0.605093	0.0359255	0.100988	0.920968	0.179638	0.79185	0.42294	0.262377	0.35188	0.880276
6720489N17Rik	0.178639	0.699781	-0.382413	0.372843	0.669806	0.0200706	0.0741679	0.839138	0.132211	0.778723	-0.167163	0.65529	0.1164	0.631117	0.00450004	0.997595
A930004D18Rik	0.173618	0.747898	-0.105967	0.887746	0.768052	0.0363562	0.17509	0.596021	0.111523	0.90007	0.442442	0.346049	0.455564	0.161599	-0.226852	0.951557
Adora1	-0.619005	0.0900023	-0.235786	0.716281	0.715725	0.00391213	0.050043	0.910362	0.316478	0.663319	0.405259	0.441884	-0.281969	0.51164	-0.0490571	0.986061
Arfgef3	-0.221621	0.568874	-0.0173413	0.980215	0.629188	0.0132514	-0.112944	0.811681	0.404793	0.5793	0.42371	0.454565	0.313816	0.400192	0.0442694	0.986831
Astn2	0.158358	0.797018	-0.281599	0.674775	0.790101	0.0361554	-0.347465	0.389252	-0.330991	0.548397	0.0281591	0.960604	-0.0468052	0.912025	-0.0498576	0.9845
Cdsn	-0.168669	0.797018	-0.633807	0.409944	1.2434	0.0160287	-1.2821	0.37285	-0.0782709	0.944771	0.192483	0.77311	-0.0134747	0.980959	-0.265205	0.928852
Cmtm8	-0.135603	0.694101	-0.384957	0.161508	0.632083	0.0147594	-0.00407877	0.993022	-0.337931	0.485371	-0.089489	0.865475	0.138421	0.676327	0.51441	0.546463
Cttnbp2	-0.116396	0.833033	-0.225879	0.66127	0.594624	0.048878	0.0280347	0.956942	-0.397072	0.449753	0.255673	0.640532	0.456826	0.131351	0.402073	0.828626
Edn1	-0.0168924	0.970099	0.167069	0.680429	0.64587	0.0146029	0.51051	0.0933735	0.502323	0.27094	0.619924	0.103187	0.404172	0.159473	0.377546	0.856478
Edn3	-0.233563	0.743063	-0.146859	0.893698	0.846701	0.041966	-0.38256	0.431692	-0.340779	0.639612	-0.533222	0.268077	0.0118674	0.983878	0.371294	0.891999
F830016B08Rik	0.146759	0.815626	0.292796	0.630134	0.697626	3.1e-15	-0.0624094	0.854523	0.789854	0.459279	0.255018	0.787087	-0.0398362	0.959769	-0.325879	0.936733
Fgf10	-0.528691	0.201133	0.268447	0.725255	1.06968	0.00296841	0.465299	0.363305	-0.547804	0.36292	0.350335	0.534134	-0.0761214	0.872709	-0.257348	0.936933
Gm12404	0.420362	0.501671	0.23679	0.776172	0.959965	0.0482408	0.620686	0.109172	0.0976923	0.91975	0.325821	0.577771	-0.076349	0.867557	0.0674449	0.982452
Gm16364	-0.347518	0.345383	-0.14216	0.804192	0.738037	0.0207635	-0.178134	0.639001	-0.290691	0.550974	-0.0440263	0.928668	-0.362554	0.155681	0.163887	0.94034
Gm26917	-0.0249677	0.944866	-0.0835876	0.827873	0.814457	0.00050023	-0.413921	0.00581697	-0.590318	0.594444	0.279518	0.799803	-0.329372	0.640669	-0.966764	0.652926
Gm32817	-0.175841	0.772304	0.767412	0.206827	0.877622	0.0233636	-0.195954	0.704373	0.361873	0.505529	0.327471	0.534523	0.480791	0.138806	0.415787	0.840922
Gm37194	-0.888089	0.31666	-0.60398	0.62787	0.654915	1.67e-06	0.12812	0.741928	-0.357876	0.84905	0.671058	0.618948	-0.0933703	0.937455	-1.02806	0.814736
Gm42636	-0.250777	0.700471	0.117237	0.886709	0.833432	0.0356113	0.551799	0.323316	-0.204224	0.810453	0.686061	0.178766	0.524038	0.112297	0.104962	0.977391
Gm47087	-0.272517	0.763412	-0.672377	0.245203	0.998766	0.0046965	-0.226105	0.791576	-0.254152	0.843449	-0.154863	0.875106	0.323209	0.567701	-0.184085	0.967527
Gm48146	-0.252312	0.720364	0.465892	0.411626	1.02206	0.0466944	-0.184187	0.84385	-0.669004	0.569879	1.12156	0.197345	0.243751	0.736269	-0.0203122	0.996898
Hapln3	-0.0545325	0.950648	-0.427685	0.623988	1.05582	0.0241776	0.30989	0.46564	-0.627863	0.413206	0.504209	0.35709	0.58205	0.123257	0.0521837	0.98808
Hoxc8	-0.0625467	0.842794	0.356007	0.136655	0.761901	3.74e-08	0.160291	0.62046	0.169916	0.737351	0.327018	0.281005	0.475931	0.0240819	0.26705	0.84983
Hoxd9	-0.546301	0.0641763	0.209559	0.635087	0.596059	0.000115788	0.153028	0.680149	0.0567624	0.916318	0.45974	0.0631713	0.30622	0.128566	0.224675	0.843949
Il11ra1	0.221888	0.0404453	0.271971	0.0176284	0.701587	1.32e-11	0.121669	0.457537	0.0492726	0.868824	0.382949	0.00481409	0.415923	1.64e-05	0.190281	0.653311
Lrrc23	-0.0957058	0.92439	0.770071	0.242696	1.24344	0.0389667	0.963876	0.0934949	-0.797382	0.323326	0.0409192	0.96619	0.652068	0.12319	0.875496	0.693268
Mapk10	0.449413	0.544819	-0.243614	0.790016	1.18009	0.0323223	-0.278752	0.577054	-0.000441922	0.998411	-0.372722	0.578091	0.225559	0.622677	-0.236488	0.952956
Mroh6	-0.169088	0.872947	0.489293	0.628398	0.682702	8.62e-07	0.543999	0.151386	0.713378	0.221704	0.304159	0.660987	0.0631549	0.90152	-0.436164	0.793469
Ntng1	-0.143406	0.825297	-0.303422	0.673397	0.969486	0.0290207	0.344871	0.572382	-0.242781	0.793111	0.147777	0.842101	0.052672	0.926975	0.628084	0.709432
Rtkn	-0.0848979	0.798321	0.436046	0.0568797	0.681284	2.61e-05	0.0709306	0.803208	-0.151689	0.749599	0.560044	0.0366772	0.117356	0.654182	0.0715047	0.96917
Rtl8c	0.229365	0.50527	0.229858	0.59326	0.612379	0.00292318	0.320319	0.2292	0.275127	0.569879	0.558043	0.0839885	0.520599	0.0217736	0.473259	0.583881
Sema4g	-0.365317	0.350112	0.574434	0.184324	0.837216	0.000116292	0.32616	0.368885	-0.5465	0.281582	0.771421	0.0663912	0.568048	0.0498384	0.483302	0.727936
Skida1	-0.354789	0.451296	0.367226	0.527753	0.711219	0.0498811	-0.157353	0.722067	0.350349	0.612778	0.363203	0.507875	0.473489	0.161861	0.519402	0.840232
Snhg11	-0.117572	0.814133	0.221964	0.687338	0.900609	0.00148442	0.0396033	0.931473	-0.581698	0.0131746	0.132053	0.698137	0.151799	0.472365	-0.13398	0.932521
Tagln	-0.0836336	0.853667	0.0459441	0.935608	0.601431	0.00922396	0.187775	0.603248	-0.425613	0.378079	0.211656	0.660792	0.461025	0.0964695	0.31701	0.84983
Tubg2	0.268387	0.608956	0.580729	0.322981	0.853511	0.029613	0.00318965	0.994592	0.355491	0.510116	0.553592	0.13898	0.348518	0.26748	-0.0693339	0.979974
Zfp939	0.203176	0.670683	0.0177455	0.980651	0.643077	0.0389667	0.096317	0.794609	-0.38494	0.36006	-0.0568197	0.911395	0.251941	0.363793	0.312122	0.833975
5430431A17Rik	0.204874	0.545854	0.117016	0.818148	0.60771	2.85e-08	-0.656241	0.0254381	-0.559958	0.279833	0.0755795	0.914177	0.100997	0.827173	0.221781	0.936933
Zic1	0.564953	0.238989	0.174919	0.803485	0.749593	0.0128591	-0.251864	0.623212	-0.736359	0.00859876	-0.308793	0.432129	-0.0350253	0.92235	-0.469849	0.629246
Mybph	-1.63839	7.44e-14	0.493801	0.114104	0.816727	4.62e-07	0.164131	0.796937	-0.0799628	0.938506	0.590881	0.227293	-0.196389	0.637672	-0.0695618	0.979974
Pla1a	-1.29975	6.5e-16	0.499082	0.0155458	1.11993	2.38e-19	0.469493	0.00325275	-0.448863	0.0144306	0.376266	0.030604	0.0883543	0.600956	-0.181005	0.819969
Tmem179	-1.55998	0.000513924	-0.357163	0.752161	1.07242	0.0119135	0.615597	0.186739	-0.612962	0.389332	0.266412	0.719287	-0.299332	0.526423	-0.400732	0.904656
Ccr5	1.56313	2.14e-26	0.518412	0.00617778	0.390088	0.00697088	0.643974	0.00251377	1.81189	1.2e-08	0.689428	0.0719941	0.321684	0.299382	-0.0854637	0.971233
Cxcl10	0.79924	0.00598865	-0.29126	0.532314	-0.108949	0.793285	0.708674	0.0187156	1.97891	5.54e-05	0.0310256	0.972972	0.341018	0.475504	-0.0943918	0.979495
Kcnk13	0.694568	0.0140464	0.240804	0.617289	-0.0975901	0.847078	0.606486	0.0479334	0.893833	0.00692268	0.389923	0.315882	0.379117	0.158637	-0.245958	0.905208
4930512H18Rik	2.02327	4.59e-08	0.78536	0.0911057	-0.398006	0.497444	-0.271287	0.533451	1.1834	6.46e-05	-0.0435901	0.943343	-0.490653	0.0944136	0.00886343	0.996429
Abcc3	0.772067	5.38e-09	0.0519706	0.868884	-0.13052	0.474319	0.249685	0.166418	0.632777	0.000540983	-0.0470559	0.882307	0.0370668	0.870085	-0.21982	0.775231
Adamts1	0.658265	1.05e-12	0.162639	0.255753	0.218994	0.0412519	-0.173729	0.399834	0.875172	0.000342476	0.445831	0.117526	0.196099	0.397452	0.0062913	0.996429
Adap2os	0.820506	0.012085	0.00276538	0.997055	0.338129	0.257448	0.662451	0.114771	1.14733	0.0156432	0.684235	0.188965	0.067326	0.888637	-0.209972	0.945897
Adh1	0.978325	2.4e-09	-0.238691	0.401239	0.06484	0.796881	-0.381104	0.0157158	0.823044	3.74e-06	0.124051	0.671371	-0.0919174	0.676511	0.0525238	0.972107
Aldh1a2	1.21517	2.76e-12	0.223153	0.493689	0.178114	0.5098	0.136238	0.708279	2.55702	7.99e-51	0.39211	0.120388	0.428243	0.0166749	-0.200223	0.874347
Ccl2	2.83139	1.1e-35	0.485562	0.410876	0.797082	0.064363	0.164872	0.573281	3.45137	2.87e-06	1.54426	0.0528049	0.459782	0.516337	-0.440144	0.919274
Cxcl14	0.620216	0.00199193	0.0873969	0.823158	0.338766	0.000267513	0.571722	0.00520134	1.88312	6.54e-20	0.314508	0.259861	0.399884	0.0281577	0.0803512	0.956683
Cxcl5	2.06849	1.53e-14	-0.71843	0.057682	-0.00140143	0.997578	0.00661703	0.987653	2.66174	5.76e-26	-0.053739	0.921833	0.0913637	0.791466	0.376029	0.742498
Eda2r	1.73082	4.63e-26	-0.0933659	0.804061	-0.00183468	0.994921	-0.422657	0.0465932	0.926575	0.000172076	-0.410077	0.197947	-0.238937	0.319305	-0.0744701	0.967527
Fbxl22	1.01504	2.14e-05	-0.578151	0.0921422	0.15045	0.551697	-0.208335	0.423637	2.66415	3.44e-49	0.191429	0.546161	0.0724171	0.780839	0.030072	0.985917
Fbxo32	1.33986	6.27e-08	-0.452479	0.203102	-0.305065	0.000245632	-0.56416	0.00210185	0.71246	0.00558891	-0.515431	0.0651899	-0.405454	0.0418808	-0.127803	0.936933
Fcgr1	1.20141	2.95e-20	0.144815	0.570634	-0.26794	0.0716659	0.199578	0.48489	1.39514	1.91e-08	0.0316561	0.947487	-0.00714337	0.984489	-0.140159	0.940121
Fgf7	0.855852	4.16e-07	0.316459	0.210396	-0.00380526	0.988794	-0.0598949	0.878652	0.597702	0.000292678	-0.00675576	0.983082	0.220469	0.141885	0.118854	0.920604
Gjb3	1.02533	0.00147784	0.289666	0.606545	-0.538118	0.198214	-0.267217	0.342168	1.32691	1.56e-06	-0.415203	0.303307	-0.542924	0.037818	-0.280401	0.88715
Gm6377	1.50589	4.4e-06	0.627594	0.180741	0.0069248	0.992949	-0.272889	0.682529	1.77526	4.04e-05	0.585152	0.30688	0.238395	0.619127	-0.409411	0.846973
Ifi205	0.836534	1.62e-08	0.084702	0.822991	0.254164	0.431415	0.450128	0.369559	1.3605	0.0110707	0.700977	0.242267	0.745898	0.0687767	-0.239506	0.94034
Ifi211	0.799096	2.58e-07	0.0606716	0.867607	0.0834221	0.814663	0.520358	0.00837545	1.18233	0.000135886	0.545648	0.123535	0.473335	0.0676455	0.0671855	0.974747
Il4ra	1.18253	1.14e-11	0.0521689	0.898816	0.0437456	0.796929	0.296806	0.0842241	1.09565	1.38e-10	0.463066	0.0220142	0.0532699	0.801982	-0.111264	0.927517
Il6	1.46235	0.000433755	0.863893	0.208709	-0.0483931	0.960587	0.314937	0.53306	3.29464	5.05e-13	1.01377	0.0844355	0.584343	0.201239	0.287062	0.932521
Lgmn	1.20622	3.84e-32	0.422151	0.000457107	0.274724	6.83e-07	0.30562	0.00346716	0.969489	5.46e-12	0.541168	0.000453832	0.502367	6.7e-06	0.139532	0.84983
Mt1	1.07527	7.22e-14	0.4318	0.0147728	0.26525	0.0522214	0.0458093	0.893768	2.626	2.78e-13	0.740906	0.0767913	0.336235	0.32039	0.0225029	0.991326
Pdlim3	0.637776	3.29e-06	-0.133627	0.578542	0.0391503	0.744392	-0.558772	0.00346542	0.701812	8.87e-07	-0.0285142	0.914934	-0.27269	0.0264176	-0.256232	0.483318
Plau	0.755149	5.12e-12	0.304783	0.039412	0.156633	0.14929	0.049741	0.843354	1.15522	1.36e-23	0.380941	0.00659095	0.375214	0.000168179	-0.0374093	0.96917
Prune2	1.41235	2.67e-31	0.501735	0.00145904	0.446382	0.00125121	0.158229	0.591517	1.42015	5.2e-16	0.324348	0.167622	0.214983	0.216179	0.103441	0.940121
Ptx3	2.27924	1.57e-19	0.583953	0.0903438	0.502554	0.00026436	-0.0304798	0.939899	1.426	4.26e-18	0.484021	0.0163601	0.304073	0.0545228	-0.0109539	0.99174
Rrad	1.54936	2.78e-16	0.03869	0.941414	0.398393	0.0825011	0.15763	0.539443	3.47204	3.19e-20	0.503024	0.320499	-0.0119996	0.982582	-0.0208068	0.993123
Scn3b	0.794441	0.0156456	-0.598079	0.24756	0.23463	0.589447	0.0761513	0.881927	1.25013	1.02e-09	0.217999	0.575283	0.188806	0.503826	0.185049	0.926594
Slc10a6	0.869119	0.0371225	0.0644292	0.951064	0.21765	0.638696	0.314918	0.377381	1.47532	6.18e-09	0.513788	0.107687	0.56702	0.0205242	0.161346	0.936933
Tacc2	0.865881	4.69e-07	-0.322071	0.1632	0.014999	0.949191	-0.414125	0.00251169	1.05922	4.96e-06	-0.0213585	0.959037	-0.285477	0.157011	-0.0315508	0.984817
Tnfrsf12a	1.0832	0.000172729	-0.31797	0.467957	0.121861	0.653216	0.0507304	0.832874	1.10329	0.0275261	0.581266	0.263818	0.501999	0.168355	0.0328211	0.989604
Tnip3	1.38897	4.2e-06	0.751973	0.120617	0.439149	0.464715	0.243946	0.485811	1.00823	0.0166401	0.729292	0.0951654	0.460389	0.192563	-0.0753513	0.98469
Ankrd1	1.39063	8.28e-05	-0.0702689	0.930609	0.171266	0.525583	-0.642601	0.000725746	2.9687	2.8e-09	0.626607	0.328714	0.204892	0.703944	0.419224	0.874574
Mustn1	1.20987	3.36e-07	-0.0886859	0.868884	0.161834	0.420657	-0.604588	8.03e-05	0.98203	0.00119734	0.0461289	0.929363	0.0318477	0.93341	-0.0146577	0.993489
Hspb1	0.941199	0.0156371	-1.02011	0.0157279	-0.154766	0.484962	-0.564985	0.133008	0.934093	0.0121933	-0.261445	0.575447	-0.241835	0.438129	-0.107877	0.961882
Cnksr1	0.607655	4.5e-06	-0.952704	5.11e-13	-0.0574796	0.756245	-0.623202	4.81e-05	1.14815	2.66e-16	-0.347434	0.0544234	-0.392397	0.00134487	-0.208667	0.699354
Trim63	1.00144	1.42e-08	-0.609711	0.00234189	-0.106962	0.234387	-0.602825	0.00837251	1.91579	3.63e-23	-0.556695	0.0162627	-0.481447	0.00327083	-0.206666	0.834372
Cacna1d	0.775946	3.89e-05	0.39886	0.162079	0.115471	0.709793	0.587297	0.0198189	0.547622	0.0394617	0.484417	0.0754968	0.26387	0.209402	-0.259593	0.83823
Kif9	0.79231	0.00327264	0.572204	0.0522087	0.560658	0.0608959	0.876721	0.00049252	0.0596179	0.932618	0.214348	0.58365	0.114478	0.698945	0.248272	0.885127
2019-09-10	0.603029	1.92e-08	0.219829	0.150198	0.0631456	0.734974	-0.0636074	0.827208	0.403027	0.0354113	0.449616	0.0141079	0.415448	0.00166584	0.180307	0.83701
2200002D01Rik	0.628387	0.00714623	0.475582	0.0548958	0.0603776	0.927655	0.169494	0.601642	0.560903	0.188626	0.631031	0.0964449	0.289638	0.387999	-0.338145	0.855886
Abcb1b	0.690523	8.23e-05	-0.0023063	0.995282	0.0474242	0.839615	-0.0164558	0.949745	-0.0859132	0.76017	0.164721	0.417078	0.185999	0.169036	0.137634	0.873845
Ablim2	0.767939	3.3e-07	-0.232743	0.297672	0.0113292	0.950234	-0.333978	0.0320253	0.29133	0.111863	-0.0916451	0.699199	-0.223642	0.0952198	-0.123434	0.887841
Adam9	0.69937	7.03e-22	0.456253	5.84e-09	0.22888	8.03e-05	0.0179136	0.936288	0.259912	0.0352858	0.28641	0.0157367	0.303111	0.000232245	0.0702353	0.924232
Adgre1	0.876912	4.57e-17	0.0996787	0.615096	-0.107375	0.217869	0.404919	0.01241	0.378073	0.00598997	0.275933	0.0571265	0.190911	0.081675	-0.0406832	0.966087
AI427809	0.834999	0.0040181	0.259558	0.588598	0.176364	0.73239	-0.0531469	0.916554	0.482592	0.331585	0.531804	0.205446	0.1112	0.780653	0.262799	0.8945
Aif1	0.706671	1.27e-11	0.0538895	0.829447	-0.067873	0.760543	0.150762	0.491737	0.208617	0.4822	0.112268	0.694916	0.0747623	0.719874	0.0546786	0.968079
Alkbh2	0.767385	0.015071	0.146355	0.822868	-0.0981462	0.882483	0.0541722	0.90184	-0.101205	0.882839	0.310521	0.402703	0.0572161	0.874988	0.239675	0.894642
Ankrd66	1.07811	0.0241345	-0.229666	0.784158	0.108074	0.899284	-0.220281	0.718054	-0.305889	0.652072	-0.0511425	0.93902	-0.156594	0.707424	0.370321	0.869534
Apoe	0.784529	6.51e-15	0.227439	0.102558	0.154508	0.000999557	0.436515	0.000222469	0.250386	0.419134	0.515502	0.019764	0.297493	0.0816514	-0.0875806	0.949388
Art5	0.878371	7.7e-05	-0.162942	0.695544	0.133351	0.47249	-0.505421	0.0378557	0.170857	0.539158	-0.429435	0.0302423	-0.191785	0.245872	-0.0794957	0.949388
Avpi1	0.596113	0.00211225	0.0788148	0.85425	0.351683	0.0380006	-0.0447618	0.864646	0.117915	0.6569	0.264084	0.130014	0.353198	0.00324729	0.192217	0.756451
Bach2os	1.48917	0.000538287	0.480678	0.522707	-0.00774281	0.994075	0.328077	0.61242	0.529249	0.46723	-0.243046	0.777872	-0.275683	0.586638	-1.14987	0.470923
Basp1	0.678992	1.57e-06	0.112156	0.670521	-0.102521	0.499386	0.00868762	0.978881	0.301958	0.148738	0.282754	0.148487	0.0867918	0.618605	0.0349966	0.978453
C1qa	0.606948	4.9e-06	0.120751	0.610656	0.0804977	0.293359	0.426514	0.00367137	0.436908	0.128127	0.353219	0.193644	0.39665	0.0293936	-0.0478212	0.976982
C1qb	0.755111	7.94e-10	0.094187	0.698925	0.160068	0.052747	0.38576	0.0089992	0.409348	0.166686	0.347065	0.21169	0.30085	0.1231	-0.137249	0.926771
Calhm6	0.695171	0.0264003	0.254965	0.623843	-0.0396683	0.942194	0.217376	0.530644	0.0574974	0.93379	-0.200941	0.605025	-0.282256	0.23726	-0.0191685	0.991235
Castor2	0.802421	9.49e-12	0.114562	0.61159	0.0263392	0.882595	-0.271974	0.100448	0.326176	0.110259	-0.0365017	0.901927	-0.226388	0.120792	-0.245094	0.632083
Cav1	0.585976	1.32e-09	0.27262	0.0284783	0.387984	2.26e-07	-0.134093	0.492612	-0.176871	0.486271	0.428061	0.0161235	0.348883	0.00710803	0.176321	0.812087
Ccdc96	1.18223	0.0173162	0.317792	0.702725	0.0745734	0.93418	-0.242108	0.712439	0.195051	0.843791	-0.186856	0.802749	0.163785	0.764402	-0.177694	0.960554
Ccr2	0.725596	8.18e-07	-0.0400453	0.909405	-0.147201	0.235078	0.195725	0.114488	0.334547	0.158265	-0.0472459	0.880735	-0.0985958	0.603395	0.0913394	0.943715
Cd209a	0.589745	0.000166446	-0.139608	0.613683	-0.179983	0.35865	0.316484	0.237662	-0.307212	0.539284	0.0907492	0.858308	-0.090851	0.789985	0.236263	0.887221
Cd300c2	0.941114	5.97e-13	0.165412	0.491967	-0.154766	0.508827	0.215394	0.345384	0.291185	0.0485244	0.0893787	0.632624	-0.0163142	0.920353	-0.0465614	0.960554
Cep112	0.601596	0.00524969	0.331849	0.240024	-0.0625841	0.897619	0.15776	0.633972	0.0585874	0.947281	0.475967	0.169489	0.545271	0.0155611	0.223273	0.902178
Cetn4	0.791764	0.0398673	0.409995	0.441574	0.46216	0.366684	0.0521032	0.921056	0.184834	0.820798	0.47481	0.333062	0.0494123	0.9218	0.527895	0.674857
Chrnd	1.43321	0.000133871	-0.355486	0.4466	-0.257114	0.505041	-0.360478	0.267826	-0.262814	0.556703	-0.0640763	0.892408	-0.319598	0.216565	-0.719109	0.18698
Ciita	0.758979	5.36e-08	0.0113857	0.975597	-0.274188	0.0106605	0.413519	0.00781897	0.132611	0.795727	-0.00933262	0.983653	-0.295227	0.166234	0.0255196	0.98658
Clec4a3	0.65255	2.09e-05	0.14118	0.59301	-0.135225	0.313304	0.22863	0.232982	0.0444269	0.91419	0.0469831	0.871624	0.108008	0.534372	0.077174	0.949388
Col19a1	1.21216	0.0331296	-0.25243	0.804412	-0.312556	0.555039	0.440724	0.461039	0.813473	0.193767	0.989492	0.0989622	-0.172192	0.764771	-0.407765	0.903748
Coro6	0.625428	5.91e-10	-0.435743	6.92e-05	-0.0821228	0.346739	-0.483562	0.000420226	0.102505	0.746134	-0.351835	0.0642052	-0.339636	0.00968265	-0.160217	0.83823
Creb3l4	1.01446	0.0302109	0.689361	0.258759	0.0926199	0.922368	0.559563	0.337777	-0.0503657	0.973754	0.923917	0.13805	0.688918	0.083193	0.160648	0.96917
Ctsc	0.648363	2.09e-07	-0.0803916	0.744493	-0.0396797	0.754053	0.219621	0.177019	0.388947	0.0128299	0.128198	0.520597	0.0382088	0.818462	0.0155372	0.986061
Ctss	1.04508	8.83e-33	0.142835	0.310799	-0.119166	0.0276113	0.314112	0.0143045	0.539187	0.000279401	0.191703	0.30348	0.200699	0.107727	0.0224373	0.982409
Cubn	0.761349	0.0444542	0.868693	0.0694282	0.216095	0.708163	0.108659	0.842316	-0.0967728	0.925822	0.601097	0.227309	-0.192791	0.635603	0.277299	0.92576
Cx3cr1	0.948184	1.48e-12	0.229397	0.265448	-0.0782621	0.503167	0.435239	0.13425	0.444703	0.0411058	0.359091	0.0961709	0.0603545	0.776534	0.00340452	0.997732
Cysltr1	0.891696	1.32e-08	0.245171	0.358399	0.225087	0.37733	0.411449	0.147984	0.325042	0.338142	0.514864	0.0671012	0.36686	0.0734611	0.423823	0.546904
D7Ertd443e	1.29928	0.0367227	0.576881	0.5443	-0.213139	0.798479	0.815157	0.222397	0.38989	0.74894	0.829495	0.196005	-0.587132	0.283589	-0.301947	0.944195
Depdc7	0.672498	0.00752197	-0.0651409	0.911023	0.0126179	0.982046	-0.349255	0.155849	0.301918	0.353137	-0.274188	0.41004	-0.125389	0.627789	0.128028	0.943715
En1	0.919031	0.00101867	0.0460817	0.938922	0.285445	0.340659	-0.125596	0.707512	0.0938357	0.902663	-0.0267092	0.965016	-0.0348476	0.935911	0.352287	0.834372
Fabp5	0.607938	0.00526056	-0.0868667	0.846301	-0.381691	0.0967574	-0.0488825	0.865283	-0.0014157	0.998002	0.0585875	0.86127	0.000854313	0.997245	-0.183563	0.847588
Fcgr2b	0.668656	1.48e-07	-0.0169419	0.960998	-0.116642	0.111846	0.353964	0.0084543	0.206454	0.108523	-0.0130668	0.945404	0.0592396	0.580178	-0.073567	0.911421
Fosl1	1.01122	0.000201041	0.6518	0.0503785	0.248318	0.574479	-0.617084	0.224488	0.720743	0.269336	0.560075	0.377407	0.667082	0.111114	-0.353605	0.893987
Gal	1.26536	0.00725575	0.0363739	0.97291	0.658009	0.33223	0.70633	0.273519	0.360579	0.752239	0.39387	0.645373	0.597185	0.150856	-0.168611	0.96917
Gdpd5	0.633747	0.00412087	0.395895	0.142101	0.317483	0.0629419	0.108792	0.619369	-0.322669	0.28637	0.52236	0.0370049	0.215082	0.30735	-0.0193137	0.989317
Gm15949	0.994475	0.0199738	0.896099	0.0980695	-0.0659114	0.928553	-0.371503	0.309424	0.721456	0.0567296	0.0302609	0.958325	-0.3786	0.224528	-0.137274	0.955955
Gm26737	1.4127	5.01e-06	0.355821	0.51457	0.105524	0.866134	-0.27235	0.538697	0.132717	0.868909	0.35324	0.448202	0.498311	0.0779232	-0.168176	0.948811
Gm38077	0.634414	0.0487525	0.554251	0.119067	0.28388	0.28418	0.0629609	0.876795	-0.0559375	0.912782	-0.208568	0.449266	-0.218804	0.237883	-0.201052	0.847588
Gm39469	0.74916	0.0111875	0.0394311	0.94861	0.106173	0.877887	-0.410056	0.117778	-0.185055	0.683246	0.160866	0.632455	0.0911652	0.740578	-0.221205	0.879233
Gm5086	1.35987	3.53e-05	0.432525	0.45336	-0.52568	0.294877	0.465818	0.433278	0.686968	0.288284	0.534988	0.281696	0.0217675	0.972303	-0.0378456	0.989301
Gm5431	0.79748	0.0418567	0.18286	0.805172	-0.100082	0.86916	-0.0699239	0.890346	0.422357	0.491807	0.436534	0.372044	-0.130459	0.760945	-0.0839254	0.978704
Gpr141b	0.828317	0.0303625	-0.321479	0.656442	-0.147085	0.84681	0.916269	0.131733	0.4436	0.651789	0.81258	0.137857	0.413901	0.355308	-0.0225541	0.99518
Gpr183	0.668003	1.82e-06	0.0535909	0.872517	-0.0113872	0.969628	0.348895	0.0830123	0.334705	0.122202	0.135123	0.590733	0.0122391	0.959749	0.0660774	0.95784
H2-Aa	0.71477	1.17e-09	0.0207513	0.947101	-0.0450926	0.721223	0.301704	0.0638853	0.180811	0.604914	0.0582119	0.862961	-0.0494691	0.832412	-0.0492155	0.971326
H2-Ab1	0.750074	1.43e-10	0.01617	0.960246	-0.0418082	0.569313	0.36939	0.0142878	0.235696	0.531988	0.110605	0.756221	-0.131572	0.567165	-0.120447	0.936933
H2-Eb1	0.843403	1.23e-17	0.0123748	0.965829	-0.0517767	0.628281	0.458944	0.00976426	0.162167	0.730279	0.028863	0.946814	-0.114421	0.647195	-0.0331771	0.983967
Hmgcs2	1.51272	2.12e-10	0.0654068	0.885552	-0.039926	0.913933	-0.013596	0.973478	-0.178761	0.775696	-0.146365	0.770557	-0.299212	0.340979	0.201182	0.932257
Hotair	1.17673	0.0459281	0.981817	0.113103	0.0520029	0.954195	0.0801071	0.922865	-0.286977	0.751247	0.288503	0.711871	0.660943	0.115984	0.692287	0.765598
Hpgds	0.641039	8.75e-16	0.242946	0.0159058	-0.138442	0.36626	0.374229	0.056282	0.130727	0.675564	-0.0311281	0.918094	0.287327	0.0412971	-0.0499531	0.967508
Hs6st2	1.19601	1.26e-07	0.448265	0.118895	0.272295	0.364459	-0.102637	0.79202	0.144851	0.786412	0.183362	0.634343	0.524089	0.0162948	0.0740859	0.96917
Ifi207	0.696816	5.73e-14	0.0607363	0.763609	-0.155577	0.226484	0.33541	0.0378714	0.516204	0.0679273	0.140798	0.699197	0.219864	0.319905	-0.145846	0.926594
Ifit1bl1	0.838099	0.030738	-0.187762	0.73522	0.0128825	0.982574	0.184281	0.719834	0.780515	0.132657	-0.158781	0.821677	-0.280019	0.510768	-0.0752578	0.980744
Ifit3	0.613874	0.00309443	-0.0427773	0.933018	-0.0189205	0.955302	-0.0557655	0.869283	1.03396	0.0514889	0.130299	0.86317	0.222347	0.637764	0.0918493	0.978453
Igf2bp2	0.869076	6.68e-06	0.356298	0.181982	0.36438	0.104296	-0.170866	0.532661	0.619882	0.0600048	0.317631	0.442932	0.326812	0.211439	0.638992	0.263364
Il1rl1	0.750993	1.29e-05	0.190597	0.494094	-0.126408	0.272941	0.102676	0.795058	0.434854	0.132861	-0.00470587	0.991494	-0.0939808	0.704032	0.122582	0.936933
Itga7	0.869205	2.6e-11	0.0131922	0.971399	0.211605	0.0198911	-0.309774	0.0339028	0.579434	0.0020038	0.269643	0.238485	-0.0615777	0.765126	-0.0524353	0.967823
Jpt2	0.592815	1.18e-08	0.264626	0.0558435	-0.0198376	0.91491	0.047208	0.818193	0.262452	0.0114347	0.0415505	0.791952	0.0660814	0.501969	-0.070027	0.911438
Katnal2	0.918289	0.0486842	0.0502822	0.958677	0.119206	0.838285	-0.173109	0.619369	-0.619393	0.0593748	-0.19322	0.655111	0.0707283	0.841675	-0.277102	0.855886
Klhl38	0.982119	0.00246156	-0.144212	0.8218	-0.254001	0.240533	-0.528863	0.051261	0.488399	0.0800601	-0.369389	0.233612	-0.399793	0.0500492	-0.227988	0.846973
Lpxn	0.864932	4.75e-07	0.176933	0.574789	-0.258568	0.158747	0.204869	0.371463	0.442498	0.046902	-0.0537556	0.871944	-0.0235113	0.925014	0.137582	0.911421
Lrtm1	0.664304	0.001876	0.374282	0.179317	0.229865	0.135	-0.293408	0.117081	-0.118217	0.797889	0.0271718	0.945998	0.0531602	0.841278	0.038903	0.979974
Lzts1	0.718944	0.0346965	0.640076	0.110074	-0.0636678	0.891319	-0.204422	0.457104	-0.51987	0.143811	0.0652046	0.900373	-0.0641284	0.855511	0.0843051	0.96917
Mal	0.793762	0.0275742	0.532417	0.205728	0.494068	0.0218274	-0.012992	0.974851	-0.623614	0.196299	-0.507054	0.354467	0.375866	0.306012	0.345841	0.877237
Mchr1	1.42698	7.56e-07	-0.388315	0.535283	-0.306664	0.441503	-0.164525	0.575436	-0.224539	0.530219	-0.256632	0.437086	-0.317666	0.149706	0.267099	0.830243
Mrps34	0.616481	0.0467031	-0.367523	0.373407	0.160883	0.484323	-0.0864818	0.707447	-0.111622	0.713182	0.00170723	0.995881	-0.328029	0.0137866	-0.164752	0.837064
Ms4a6b	0.656017	3.52e-11	-0.147877	0.348597	-0.124405	0.29999	0.235637	0.116114	0.444038	0.0851471	0.0844945	0.806908	-0.0813517	0.727457	0.155508	0.903748
Mss51	0.919203	4.89e-08	-0.075697	0.839326	-0.428947	0.214465	-0.505837	0.00440599	0.447711	0.13256	-0.439582	0.127208	-0.247735	0.253971	-0.390712	0.526727
Mthfs	1.13752	0.0270809	0.279406	0.752308	-0.0828989	0.926108	-0.29389	0.493583	-0.183713	0.791408	-0.160759	0.776978	0.489656	0.0735386	-0.147589	0.952956
Musk	0.677471	0.00292777	0.040619	0.938003	-0.0763108	0.736065	-0.254823	0.527882	0.459778	0.0587053	0.02239	0.954395	-0.528554	0.00223071	-0.267458	0.766962
Mybl1	0.650452	0.000103303	0.506449	0.00645532	0.281152	0.157512	-0.0295453	0.931211	0.0700656	0.879543	0.288842	0.287781	0.407132	0.00964815	0.17165	0.877237
Myh13	0.918259	2.82e-06	-0.0263416	0.951556	0.0319601	0.921211	-0.265491	0.295028	-0.267975	0.468589	-0.515797	0.0679624	-0.0501056	0.859133	-0.336075	0.686371
Myh14	0.59597	8.04e-08	-0.344109	0.00794407	-0.161413	0.135	-0.392123	0.0197274	-0.0999431	0.77398	-0.329861	0.115805	-0.294101	0.0441872	-0.187311	0.817116
Myh6	0.921723	0.0106282	0.0355977	0.955038	-0.18668	0.601744	-0.368239	0.188934	0.0339589	0.96151	-0.575792	0.051217	-0.0840293	0.761281	-0.16397	0.925586
Nlrp1b	0.713188	0.00112525	0.248371	0.466593	0.0192127	0.968116	0.438488	0.102684	0.0899916	0.867727	-0.00912707	0.984582	-0.0993495	0.716986	-0.0125987	0.994201
Nol3	0.831666	2.11e-07	-0.0990957	0.763609	0.112544	0.485241	-0.464556	0.00635385	0.0472609	0.873848	-0.0410287	0.852432	-0.246954	0.0265726	-0.246326	0.433776
P4hb	0.592589	2.16e-16	0.341521	2.1e-05	0.237443	4.08e-07	0.0647208	0.683059	0.360449	0.00276245	0.322868	0.00816952	0.373768	7.66e-06	0.117379	0.827114
Phf11d	0.689959	6.74e-07	0.285423	0.133816	-0.141367	0.619369	0.375355	0.0657498	0.631989	0.0538242	0.492517	0.137061	0.367215	0.130813	0.17696	0.932521
Pid1	0.601846	2.86e-09	0.0567465	0.805318	0.01455	0.937908	0.313026	0.018102	0.519527	7.18e-05	0.418232	0.00228809	0.406246	4.31e-05	0.195836	0.66429
Plin5	0.840267	0.0040787	-0.104482	0.804412	-0.0460512	0.905394	-0.371814	0.0155002	-0.124495	0.874555	-0.568336	0.155874	-0.389198	0.187488	-0.110231	0.962478
Rab11fip5	0.656149	2.04e-11	0.253299	0.0527907	0.281974	0.0211781	0.147032	0.299861	0.0475727	0.856612	0.211921	0.134046	0.253487	0.00788661	-0.0471584	0.955927
Rab13	0.589534	8.81e-07	0.489656	0.000304104	0.336384	0.011698	-0.0817077	0.719841	0.11721	0.643282	0.324544	0.0372636	0.211434	0.0855643	-0.154741	0.840922
Rab15	0.630409	0.040019	0.112378	0.829531	0.455865	0.0889313	0.0846612	0.799417	-0.30244	0.56345	0.0750831	0.893445	0.288994	0.362844	0.182795	0.936933
Rasgef1b	0.807269	1.98e-07	0.215123	0.413584	-0.119997	0.63655	0.353162	0.060172	0.289814	0.438207	0.363786	0.21857	0.0992482	0.711276	-0.033169	0.984949
Rgs1	0.953791	0.000253795	-0.307795	0.395741	-0.22588	0.647165	0.00484082	0.992632	0.17949	0.860884	0.220086	0.762139	0.399314	0.353644	0.0667428	0.982499
Scn2a	0.673545	0.00812427	0.397824	0.237449	0.554492	0.0201134	0.0157566	0.972866	-0.562074	0.0641175	0.474815	0.129124	-0.0341853	0.9207	0.175654	0.933932
Sh3rf2	1.0662	0.000208608	0.728894	0.0511489	0.43288	0.00341169	-0.124096	0.811649	-0.108985	0.862195	0.147212	0.751719	-0.0945549	0.780099	0.0373863	0.985917
Shc3	1.4304	0.0496729	1.08997	0.140477	-0.0380346	0.964031	-0.473278	0.357548	0.163929	0.892643	0.921868	0.120813	0.462967	0.318515	-0.27601	0.947694
Siglec1	0.651533	3.36e-05	-0.0813152	0.806458	-0.254559	0.00256255	0.444669	0.0571512	0.478492	0.143641	0.0840891	0.847934	-0.154088	0.562936	-0.120586	0.946337
Slamf9	0.735073	2.09e-05	0.103131	0.79604	0.0163756	0.965097	0.131158	0.662334	-0.0549949	0.927511	0.11996	0.742109	0.312783	0.138292	0.110194	0.948466
Slfn9	0.876448	1.27e-15	0.287934	0.0537322	0.0129399	0.961677	0.0402086	0.884121	0.56675	0.0069	0.0477206	0.888376	0.245726	0.152949	-0.01086	0.992289
Stmn2	0.654687	0.0042882	0.133715	0.728095	0.286421	0.26319	-0.211387	0.526883	0.0385501	0.956458	0.393295	0.18291	0.569715	0.00242936	0.277391	0.847588
Synj2	0.676421	9.79e-07	-0.0463872	0.882463	-0.0563146	0.703917	-0.20437	0.185849	0.540415	2.4e-07	-0.131346	0.391561	0.107869	0.322087	-0.119461	0.830919
Tead4	0.963762	3.64e-05	-0.0936594	0.848628	0.0166415	0.961272	-0.326657	0.117168	0.379204	0.211616	-0.0460412	0.911758	-0.29561	0.14311	-0.164009	0.918151
Tlr1	0.765555	0.000121867	0.215419	0.497106	-0.280012	0.0856497	0.352588	0.179058	0.288543	0.236548	-0.256516	0.274288	-0.29283	0.0662306	0.02553	0.985895
Tmem106a	0.737039	2.16e-13	-0.0124084	0.967086	0.0139038	0.952646	0.273774	0.0827633	0.452065	0.00868293	0.254813	0.186727	0.132371	0.396125	0.0233365	0.983967
Tmem37	0.691734	0.00466749	-0.106222	0.849013	-0.00783557	0.982506	-0.580332	0.0103481	0.302551	0.26869	-0.373848	0.112031	-0.261175	0.133929	-0.161221	0.879233
Ttc12	0.707478	3.36e-05	0.279917	0.255173	0.0857951	0.801392	0.138487	0.643909	0.304243	0.238699	0.353017	0.113377	0.404258	0.0106944	0.218187	0.825749
Txndc5	0.587434	2.72e-13	0.491064	1.16e-08	0.296933	5.37e-09	0.17045	0.296461	0.382012	0.000415678	0.531552	1.28e-07	0.543129	1.85e-13	0.17191	0.547162
Wfdc17	0.96416	0.000349455	-0.00789728	0.990498	-0.0160409	0.949204	0.480094	0.000153009	0.244285	0.442383	0.112601	0.730097	0.14471	0.482133	-0.0286442	0.984949
Zfp90	0.892606	0.0334762	0.142471	0.85072	0.141235	0.800209	0.148448	0.725928	0.778465	0.0751344	0.454987	0.319112	-0.0207975	0.966002	-0.0552019	0.983451
Bex1	0.915292	2.82e-05	0.0219661	0.972542	-0.255525	0.423147	-0.70251	0.000533566	-0.370717	0.108523	-0.316698	0.228771	-0.372182	0.0368694	-0.113932	0.943715
Tbx1	0.760475	0.0345136	-0.479551	0.309381	-0.284996	0.321854	-0.66477	3.94e-06	-0.14336	0.767133	-0.195174	0.588514	-0.332963	0.120556	-0.133142	0.936933
Atf3	0.607398	0.0181885	0.207603	0.605771	0.0397259	0.890491	-0.385605	0.463135	-1.2396	0.0338583	0.709916	0.25776	0.644376	0.142696	-0.101335	0.978453
Lmod2	0.609039	7.49e-06	-0.969171	4.77e-14	-0.329937	0.00119283	-0.579898	0.000417641	0.388337	0.196083	-0.492953	0.0589463	-0.250904	0.21696	-0.0776516	0.961563
Ppp1r27	0.918472	1.15e-08	-0.953511	2.33e-09	-0.15514	0.528761	-0.751828	1.44e-05	0.147724	0.843791	-0.51784	0.236088	-0.339215	0.287371	-0.0852594	0.971863
Gm33858	0.873358	0.0238964	0.388414	0.527753	-0.412519	0.473857	0.735995	0.255843	0.888738	0.319834	0.0347948	0.973341	-1.01243	0.0423767	0.38439	0.945897
Gm28187	0.809048	0.0236006	0.113738	0.865472	0.131997	0.816477	-0.122772	0.831468	0.325122	0.579795	-0.919468	0.0249913	-0.0490682	0.905734	-0.349158	0.829492
5730419F03Rik	1.20006	0.0023742	-0.358422	0.61143	-0.226033	0.760222	-0.964803	0.0391782	0.453749	0.442561	-1.01086	0.0444282	-0.28433	0.576252	-0.269033	0.936733
Myh7b	0.87109	0.000238835	-0.123892	0.720234	-0.0537305	0.869577	-0.498408	0.00982315	-0.630712	0.0309753	-0.623242	0.0449496	-0.0461473	0.893043	0.0919273	0.962478
Lrrc2	0.651798	1.32e-07	-0.698511	6.04e-09	-0.18245	0.151837	-0.562003	0.000133732	0.216616	0.257996	-0.65692	1.86e-06	-0.342955	0.0016411	-0.153961	0.800235
Hspb7	0.742337	0.0069018	-1.36201	7.67e-08	-0.344148	0.00113126	-0.769202	2.1e-06	0.259879	0.49822	-0.82593	0.000857899	-0.47459	0.0119419	-0.224476	0.842153
Myh1	0.703553	0.003515	-0.588417	0.0294706	-0.23035	0.380325	-0.588583	9.82e-05	-0.12285	0.638281	-0.657761	7.58e-06	-0.384877	0.000626728	-0.189898	0.715853
Mx2	0.394888	0.156525	-0.0556039	0.915946	0.0884017	0.838285	0.846176	0.0195372	1.12774	0.00618606	-0.213211	0.725039	-0.214564	0.58724	-0.0272972	0.991235
Tnfrsf11b	0.0547691	0.858467	0.343251	0.133816	0.315666	0.162135	0.744856	3.86e-07	0.824282	0.00270829	0.450347	0.140239	0.312987	0.166997	0.641874	0.0934711
2310015D24Rik	-0.0592187	0.850285	-0.0122802	0.978691	0.332083	0.0138404	-0.52238	0.0373718	1.29899	1.94e-14	0.131372	0.643704	-0.096254	0.639865	-0.0311434	0.982409
2610306O10Rik	0.37853	0.634393	0.0715142	0.947453	0.587507	0.392098	-0.125592	0.870146	1.52192	0.0110707	0.122269	0.884885	0.371105	0.404904	0.603963	0.71538
5430430B14Rik	-0.169661	0.814542	0.670375	0.158216	0.0833861	0.88896	0.0953349	0.843685	0.764862	0.0470811	0.252046	0.612403	0.280164	0.311508	0.0185186	0.992289
Abcc8	0.466333	0.17856	0.219688	0.728676	0.175139	0.641374	-0.40154	0.167104	0.976422	0.00039621	0.470811	0.180509	-0.22884	0.438067	0.156014	0.943715
Adamts8	0.0533962	0.906778	-0.550708	0.0750942	-0.0166015	0.960587	-0.146064	0.615604	0.987923	0.0015033	0.306589	0.478998	0.271464	0.366872	0.0779059	0.976245
Adamtsl2	-0.248474	0.5278	-0.571735	0.107294	0.281798	0.360661	0.337717	0.189403	1.58786	1.15e-07	0.451988	0.251546	0.269655	0.374731	0.284143	0.882515
Ankrd10	0.312915	0.0168473	-0.000415848	0.998354	-0.016413	0.908246	0.0748029	0.613245	1.12873	1.34e-27	0.047893	0.808256	0.0189316	0.901338	6.84e-05	0.999995
Ankrd23	0.455009	0.00180109	-0.300013	0.0861601	-0.0941568	0.52843	-0.540899	0.000750707	1.06251	3.79e-08	-0.245367	0.377956	-0.477472	0.00363639	-0.211429	0.829997
Apcdd1	0.26943	0.126247	0.0603832	0.861401	-0.00259668	0.993281	0.062004	0.858443	0.703657	0.00787609	0.412162	0.177467	0.112837	0.681189	-0.0501337	0.979495
Atoh8	0.176597	0.566627	-0.365523	0.208658	0.209473	0.363198	-0.0693261	0.831925	1.37412	3.57e-13	0.242971	0.434244	0.197931	0.375929	-0.0477688	0.979035
Bhlhe40	0.343148	0.0018479	0.382666	0.000679161	0.148405	0.01094	-0.00122384	0.997095	0.592379	0.00129256	0.270358	0.223179	0.116009	0.513575	0.146578	0.877237
Bmp2	-0.362607	0.0729875	0.110329	0.740888	0.316887	0.0393607	0.288476	0.156779	0.864386	3.43e-06	0.503369	0.0176096	0.248527	0.147966	0.18916	0.846973
Casp12	0.479076	2.99e-06	0.337197	0.00705768	0.433469	5.37e-06	-0.161294	0.408357	0.73045	9.89e-06	0.127076	0.627945	0.510053	0.000143819	0.105448	0.932655
Ccl9	0.572313	1.71e-06	0.107811	0.615096	-0.023864	0.900406	0.34072	0.00612015	0.651029	2.47e-06	0.162464	0.392483	0.0626461	0.685744	0.113871	0.886404
Cd63	0.411628	1.87e-10	0.0962897	0.356393	0.196961	0.0632756	0.011752	0.956728	0.636134	2.16e-07	0.228479	0.132237	0.324364	0.000925781	0.0121795	0.987442
Cd63-ps	0.586884	0.34524	-0.0637194	0.961624	0.26234	0.763826	-0.261498	0.408657	1.04701	0.000283035	-0.218762	0.653214	0.227213	0.299981	0.186591	0.90239
Cfap45	0.320831	0.205176	0.342778	0.29618	-0.0332722	0.950234	0.35414	0.243048	1.04757	0.00147365	0.65085	0.0535576	0.531398	0.0288838	0.478664	0.583881
Cfap70	0.350002	0.552747	0.284155	0.697364	0.960798	0.0647986	0.0173564	0.977906	1.02998	0.0169073	0.452136	0.398543	-0.000337993	0.999182	-0.167032	0.960242
Chac1	0.0784737	0.936275	0.0213716	0.985555	-0.313378	8.52e-05	-0.385917	0.2292	1.12243	0.00412523	-0.315381	0.547027	-0.451494	0.154021	-0.183639	0.94034
Ciao2b	0.186841	0.249292	-0.13628	0.497175	-0.12222	0.411768	-0.210062	0.134608	0.705892	5.26e-08	-0.176534	0.334878	-0.302008	0.00980354	-0.307824	0.279909
Cldn5	0.095364	0.690681	-0.0365392	0.910253	0.349941	0.00244659	0.247037	0.281101	0.728954	8.05e-05	0.270309	0.253353	0.343517	0.0233996	0.153225	0.882775
Clu	0.0493373	0.823228	-0.435202	0.000811026	0.0271694	0.863987	0.0235087	0.9394	0.586283	0.000123364	-0.284656	0.11917	-0.208313	0.111304	0.272585	0.434711
Coq8b	0.460486	0.0178192	-0.0374189	0.933018	0.143009	0.488645	0.245525	0.157958	0.589127	0.000254608	0.235448	0.232243	-0.0211532	0.9218	0.0646739	0.956683
Csf1	0.319472	0.00154746	0.00853068	0.974202	0.011566	0.930513	0.0875813	0.758773	0.890492	1.46e-09	0.35618	0.0455188	0.253211	0.056967	0.0408069	0.969478
Ctsl	0.546835	2.25e-10	0.326014	0.000859552	0.301166	2.62e-06	0.00383981	0.990415	0.615543	4.3e-09	0.339258	0.00400394	0.41476	2.84e-07	0.152079	0.686746
Cyp1b1	0.247154	0.0272466	0.231419	0.058468	0.213953	0.004953	0.468226	0.00351641	0.842799	2.37e-10	0.493705	0.000642003	0.488575	2.63e-06	0.138652	0.840922
Dhx32	0.244449	0.018746	-0.12986	0.354927	0.147022	0.107436	-0.152942	0.2838	0.588057	4.08e-07	-0.167834	0.293296	-0.0418479	0.767778	0.0974214	0.8945
Eif4ebp1	0.293653	0.00549252	-0.240339	0.0524655	0.0990492	0.37389	-0.253625	0.0680113	0.616355	3.77e-10	-0.158287	0.262441	-0.0881654	0.423785	-0.217313	0.365109
F7	0.759763	0.112178	0.822643	0.220753	-0.199673	0.808173	0.372293	0.570214	1.2682	0.0011014	0.157526	0.817242	0.547217	0.12601	0.227444	0.943715
Fam83h	-0.298273	0.569265	0.149638	0.833964	0.426779	0.229967	-0.0780217	0.798444	0.723485	0.0401933	0.517453	0.215952	0.300845	0.328466	0.189731	0.943715
Flrt1	-0.0709673	0.931469	0.275407	0.74284	-0.130295	0.779184	-0.289817	0.483386	0.682162	0.03082	-0.309141	0.4751	-0.305604	0.294232	-0.18857	0.932634
Flrt3	0.516452	0.0500294	-0.0440737	0.94001	0.0943709	0.817325	-0.186899	0.620713	1.13982	0.00275699	0.639166	0.158677	0.536685	0.0745375	-0.596237	0.576978
Fst	0.30986	0.0151605	0.116953	0.566736	0.466293	0.0214813	0.442999	0.039791	1.09465	1.39e-07	0.419253	0.110178	0.310821	0.103332	0.0543252	0.972107
Gadd45a	0.0373653	0.859743	0.0356016	0.888459	-0.0638108	0.543257	-0.157253	0.438315	0.603567	2.45e-07	-0.187152	0.237709	-0.197907	0.0634146	-0.0273567	0.977228
Gja5	0.0883165	0.824491	-0.00295559	0.995669	0.434807	0.0197707	-0.0409263	0.909155	0.800017	5.14e-05	0.397283	0.108175	0.369834	0.0424567	0.250555	0.822909
Gm13889	0.38687	0.15138	-0.0469008	0.925992	0.356592	0.0870349	-0.151874	0.642705	2.37264	8.97e-10	0.67595	0.17085	0.463324	0.20311	-0.0120512	0.996152
Gm19557	0.497906	0.410742	0.590543	0.297351	0.101139	0.877574	0.290854	0.501735	1.31355	0.00509128	0.591474	0.272341	0.19579	0.6501	0.26423	0.936933
Gm38253	-0.299638	0.695804	0.249113	0.763295	-0.0753921	0.891025	0.0645593	0.912215	0.975267	0.0191005	0.118613	0.835963	0.0431412	0.925869	-0.367641	0.800473
Gm38394	0.0485222	0.953247	0.47631	0.463267	0.103605	0.694297	0.266147	0.273105	0.629586	0.0211878	-0.256625	0.460299	-0.0695056	0.799526	-0.144014	0.932521
Gm43300	0.390655	0.414219	-0.245142	0.684156	-0.148864	0.65859	0.272996	0.463914	0.757542	0.032433	0.0628716	0.909985	0.134763	0.649936	-0.457163	0.651287
Gm45884	0.126485	0.710795	0.443649	0.0891926	0.079895	0.719307	0.295615	0.210945	0.674423	0.0459751	-0.0859387	0.859553	-0.011071	0.976657	-0.0497893	0.979982
Gm9938	-0.226966	0.502863	0.393646	0.215961	0.117562	0.659507	0.141199	0.616427	0.752048	0.0168331	-0.0795355	0.869997	0.0352282	0.921521	-0.340649	0.765598
Gpam	0.532792	0.00019336	-0.0725191	0.806308	-0.0109469	0.949518	-0.341558	0.00259926	1.18252	8.66e-15	-0.188962	0.411562	-0.412241	0.00204376	-0.114052	0.919274
Gprc5b	0.517677	6.03e-08	0.229859	0.087133	0.521548	5.62e-07	0.334175	0.0177799	1.18889	3.33e-09	0.535117	0.030268	0.319834	0.0958187	0.257471	0.789273
Gprc5c	0.0570099	0.748052	-0.132406	0.442033	0.204375	0.00812803	-0.261378	0.199541	0.696552	0.000150413	0.483212	0.0162962	0.109651	0.566613	-0.162036	0.86998
Hilpda	0.0451089	0.925501	0.406216	0.220389	0.324112	0.149375	-0.165519	0.461003	0.631797	0.0154727	0.530776	0.0426407	0.427558	0.0293493	0.133877	0.936933
Hp	0.217404	0.254135	-0.258867	0.192633	-0.114862	0.147193	0.0658397	0.673765	0.811385	1.46e-14	-0.0459078	0.810194	-0.262794	0.00386783	-0.126402	0.80465
Ifi204	0.57318	2.42e-05	0.219161	0.257715	-0.0371561	0.826632	0.327062	0.0037856	0.836071	0.00429757	0.422732	0.201201	0.44936	0.0450327	0.188303	0.911421
Ifit1	0.539547	0.0220423	-0.0379352	0.942036	0.0184621	0.956523	0.0324127	0.913671	1.22923	0.0147305	-0.0414325	0.958456	-0.0141448	0.981131	-0.25893	0.930989
Ift43	0.324087	0.110304	0.202434	0.452827	0.296137	0.10828	-0.349364	0.35433	0.639117	0.000571791	0.499851	0.0115763	0.365759	0.0177515	0.164615	0.889735
Igkv1-88	0.142718	0.925698	1.25753	0.181754	-0.568722	0.168291	0.139568	0.803263	4.08789	0.0102373	-1.8035	0.290228	1.212	0.354672	-1.43211	0.827351
Inhbb	-0.117523	0.634707	0.236406	0.328632	0.165585	0.469099	0.501693	0.0297067	0.897148	0.00648006	0.259888	0.557147	0.362485	0.188136	0.0966686	0.964996
Itgb5	0.559659	2.58e-21	0.271383	6.79e-05	0.272481	2.49e-05	-0.0278207	0.907801	0.83346	1.09e-14	0.281362	0.0348596	0.293924	0.00145842	0.0951389	0.885439
Itpkc	0.268041	0.432314	0.149073	0.739911	-0.0922016	0.764512	0.111325	0.669029	0.712265	0.00916207	0.148729	0.719547	0.0941724	0.752627	-0.282883	0.82944
Jup	0.180615	0.0978006	-0.131388	0.343091	-0.0670994	0.522847	-0.0333157	0.900819	0.977423	3.32e-07	0.0691283	0.839695	-0.0557765	0.81428	0.000457648	0.999413
Kank1	-0.0517652	0.750619	-0.108387	0.52262	0.057891	0.637124	0.0868127	0.704457	0.799715	7.38e-11	0.133145	0.478998	0.0422681	0.787581	0.0476197	0.962478
Klhl40	0.344001	0.144548	-0.420564	0.0884477	0.00695621	0.973259	-0.536948	0.00175545	0.835501	0.00587253	-0.178603	0.667346	-0.313648	0.198672	-0.256824	0.846973
Krt80	0.0894848	0.672685	-0.0848378	0.74939	-0.229016	0.146488	0.33095	0.0421626	0.65903	0.000317674	0.137963	0.61473	-0.194422	0.265806	-0.055658	0.967887
Lif	0.275629	0.461863	-0.0414027	0.95213	-0.254734	0.418927	0.183842	0.453185	2.21213	9.57e-09	0.367628	0.479291	0.149897	0.73869	0.100427	0.970578
Lrtm2	-0.742664	0.071865	-0.16639	0.829412	-0.120865	0.749248	-0.517555	0.023709	1.1304	0.000178348	0.252981	0.554404	-0.087542	0.804371	-0.24922	0.889064
Lyve1	-0.189731	0.223447	-0.242367	0.182903	0.137207	0.411768	0.266889	0.145412	0.818274	1.23e-07	0.0648619	0.815751	0.295183	0.0310823	0.0426909	0.971823
Mid1ip1	0.157846	0.138254	-0.127727	0.319728	-0.117697	0.212466	-0.065015	0.730984	0.639085	6.21e-08	-0.178333	0.279444	-0.221956	0.0398698	0.0690346	0.938745
Net1	-0.0567638	0.613257	0.0994463	0.35733	0.0596666	0.550571	-0.0153825	0.934339	0.708038	1.48e-10	0.0456076	0.818995	-0.151044	0.157691	0.0118313	0.987436
Nog	0.629986	0.0541885	-0.454344	0.255448	0.0802188	0.829152	-0.293589	0.219722	1.56089	2.23e-19	0.159749	0.639892	0.0869469	0.72249	0.0444085	0.979974
Osbpl10	0.536629	0.0560878	0.29405	0.490734	0.167115	0.625263	-0.18877	0.46564	0.700753	0.00564648	0.568679	0.0378072	0.04949	0.868834	-0.0176367	0.991326
Panx1	-0.00639086	0.982657	0.0266245	0.937168	-0.0319546	0.878394	0.103842	0.561992	0.796647	6.52e-11	0.158749	0.378443	0.0287816	0.865821	-0.0136334	0.987436
Pcdhga5	-0.0281957	0.959205	0.634375	0.0675329	0.0781791	0.873682	0.601862	0.0804313	0.918418	0.0235591	0.426097	0.35185	0.293566	0.357574	0.250047	0.911438
Pcdhgb7	0.0928374	0.89281	0.142285	0.872924	-0.142324	0.816109	0.0340662	0.953232	0.922689	0.0203462	0.577049	0.208462	0.222251	0.553959	-0.542932	0.789273
Pde4b	0.438736	8.83e-05	-0.103462	0.575461	-0.166106	0.182703	-0.317992	0.0590729	0.777825	0.00047036	-0.11433	0.742477	-0.216449	0.288238	-0.159867	0.904474
Pdk4	0.602818	0.108111	-0.624155	0.119166	-0.113442	0.812897	-0.387437	0.141556	1.5855	3.43e-05	-0.105565	0.860805	-0.221758	0.53093	0.0413894	0.985917
Pgbd5	-0.409327	0.282059	-0.49784	0.241018	0.0810014	0.822095	0.354906	0.352756	0.713955	0.039894	-0.0088552	0.989452	0.182956	0.593837	0.131104	0.957072
Phf11b	0.540118	0.0502496	0.203313	0.627602	-0.575992	0.0772457	0.138906	0.676023	0.890666	0.0355461	-0.186716	0.75172	-0.0436133	0.927002	0.140218	0.956105
Plin2	0.347758	5.21e-05	-0.0527028	0.7511	-0.0681809	0.56545	-0.0670214	0.68475	0.596951	1.55e-06	0.105317	0.565193	-0.111372	0.361569	-0.00723343	0.992032
Prkg1	0.022342	0.964598	-0.2741	0.42993	0.0669076	0.625754	-0.164418	0.368428	0.885621	4.96e-06	-0.430323	0.0642031	-0.166246	0.390563	-0.0961515	0.946337
Rcan1	0.513205	0.000987364	-0.184431	0.416178	0.110421	0.228762	-0.147634	0.519529	1.41239	0.000122787	0.26719	0.592695	0.388253	0.204633	0.0871266	0.970578
Rdh10	0.198088	0.331082	-0.128591	0.631156	-0.0776645	0.718248	0.137481	0.457431	0.613326	2.4e-05	0.0502395	0.849168	0.266869	0.0386005	0.0780942	0.944195
Rgcc	-0.282127	0.0216736	-0.178668	0.248892	0.0190074	0.891544	-0.0725274	0.775927	0.750721	0.000317674	-0.187888	0.507295	-0.0399012	0.871376	0.0166982	0.989275
Rtp4	0.40459	0.135421	-0.0115243	0.98381	-0.214452	0.198866	0.0123665	0.964091	1.02493	0.0127779	0.189783	0.743632	0.0580682	0.900661	-0.0398454	0.986246
Sbno2	0.342397	0.000842566	0.105677	0.504053	-0.007439	0.957795	0.297966	0.045942	0.699624	0.00056955	0.342154	0.152859	-0.0150659	0.955497	-0.0323074	0.981766
Sele	0.166029	0.543793	0.261704	0.334543	-0.283425	0.155872	0.338902	0.100639	0.861571	0.0230548	0.125665	0.81771	0.12244	0.744955	0.195296	0.93067
Selp	0.189318	0.235614	-0.0132708	0.965938	-0.162766	0.407818	0.150164	0.452856	0.611411	0.00839264	0.000482263	0.999023	-0.0856706	0.718038	-0.0262518	0.985917
Shroom3	-0.130732	0.689244	-0.247456	0.455926	0.00785276	0.983662	0.262787	0.198514	1.2622	8.21e-08	0.148396	0.715047	0.0149392	0.969042	-0.11081	0.953087
Skil	0.233106	0.00613594	0.227354	0.0125008	0.152927	0.0540863	0.247615	0.0473444	0.667183	0.000501447	0.363327	0.099444	0.422588	0.00408142	0.1604	0.872818
Slc35f5	0.405662	0.000899923	0.0387564	0.884598	0.146105	0.174242	0.0544667	0.825793	0.731772	3.83e-06	0.0233734	0.937762	0.187919	0.203976	0.138497	0.877237
Smad3	0.109746	0.278189	-0.0865597	0.497612	-0.07004	0.387202	-0.220499	0.0673099	0.631998	4.09e-07	0.00863607	0.972066	-0.125583	0.309983	-0.0537265	0.952956
Smad7	-0.150014	0.458733	-0.00499181	0.988613	0.0480626	0.77415	0.0170658	0.952964	0.607788	4.34e-05	0.158928	0.449498	0.163978	0.255069	0.129506	0.884308
Stat3	0.232185	9.69e-05	0.0284927	0.819232	0.010597	0.883884	0.160954	0.251477	0.683392	4.59e-11	0.266174	0.0376497	0.0542792	0.654954	0.0130268	0.986061
Steap4	0.241945	0.0330883	-0.0586832	0.775544	0.206319	0.00529726	0.274744	0.0224637	0.602001	1.4e-05	0.48322	0.0011799	0.212591	0.0835405	0.163348	0.794128
Tead3	-0.0238134	0.95266	0.555042	0.0217548	0.306152	0.040521	0.0989854	0.691751	0.694447	0.000144975	0.44032	0.0352863	0.368966	0.0185168	0.179623	0.86414
Tgif1	0.319076	0.0373303	0.121823	0.613995	0.0979814	0.499019	-0.00253909	0.993034	1.03627	1.09e-09	0.223173	0.359635	0.187619	0.267301	0.226684	0.743873
Tgm2	0.243092	0.0261761	-0.0213401	0.927296	0.0734211	0.473319	0.097935	0.525408	0.83883	2.3e-10	0.061468	0.790434	-0.0205786	0.909681	-0.00144676	0.998484
Thbd	-0.0137985	0.94214	0.106209	0.477168	0.214669	0.0141726	0.263568	0.118207	1.29535	1.41e-08	0.189268	0.586099	0.230128	0.29982	0.0611027	0.970578
Tigd4	0.155568	0.550751	-0.290348	0.239478	0.257517	0.127596	-0.478754	0.00534865	0.587403	0.0197617	-0.110986	0.752437	-0.0391037	0.888884	0.114817	0.943715
Tmem100	0.364069	0.00490437	0.0684131	0.781041	0.170504	0.144609	-0.137998	0.704004	1.3987	8.75e-09	0.477516	0.121731	0.400575	0.0713292	-0.162841	0.927517
Tspan4	0.516187	1.64e-06	0.12922	0.514555	0.330656	0.00243403	0.229052	0.100202	0.842787	0.00026181	0.575323	0.0205843	0.484375	0.00797882	0.113325	0.943715
Uap1	0.193491	0.0143635	0.142311	0.135427	0.187869	0.00878069	0.412005	0.00849683	0.594193	0.000949272	0.334449	0.0988318	0.31055	0.0285767	0.202825	0.766303
Usp27x	0.433562	0.261958	0.264715	0.628158	0.337339	0.463632	0.256084	0.388798	1.28951	0.000240108	0.436227	0.356154	0.278339	0.391908	0.509213	0.617356
Zfp697	-0.185445	0.631627	-0.0474788	0.938322	-0.0643742	0.872291	0.0992598	0.722732	0.629841	0.0287307	-0.115941	0.790434	0.212736	0.430505	-0.185269	0.923763
Flnc	0.520497	0.0109908	-0.834193	1.44e-05	-0.116825	0.406141	-0.483687	0.0131735	0.956094	4.94e-05	-0.242865	0.444255	-0.347547	0.0761855	-0.203318	0.863653
Gadl1	-0.4343	0.0244364	-0.662762	0.00188719	0.237615	0.0679702	-0.564906	0.0567826	1.03358	1.65e-08	0.0509745	0.87792	0.00671288	0.980959	-0.233127	0.804444
Gm20597	-0.152882	0.850103	-1.37909	0.0135301	-0.276479	0.559149	-0.599839	0.110762	2.91436	1.44e-15	0.394145	0.539255	0.455903	0.385762	-0.443941	0.887841
Il13ra2	-0.570298	0.0314124	-0.723586	0.00780371	0.0374979	0.933839	-0.174301	0.636521	0.75912	0.0445937	-0.173827	0.744255	0.256003	0.439754	0.22145	0.926594
Ip6k3	-0.526022	0.000494237	-0.763824	1.23e-07	-0.00153224	0.994766	-0.521197	0.17384	0.913784	1.65e-06	-0.10091	0.746793	-0.168356	0.38032	-0.255115	0.738046
Npy	0.325922	0.507615	-1.07836	0.0298172	0.0451566	0.957795	0.245463	0.710626	1.24641	0.00740635	-0.547866	0.383932	0.0606085	0.917452	0.244265	0.944195
Trpm1	-0.69544	0.203381	-1.0487	0.0483392	0.225326	0.742807	-0.106679	0.861872	1.26026	0.0268025	-1.25038	0.0871833	0.0757615	0.925869	0.16172	0.96917
Asb5	-0.0142139	0.947131	-0.794283	1.07e-15	-0.0360489	0.799365	-0.594909	0.00532663	0.991442	2.36e-06	-0.551894	0.0191857	-0.193064	0.331693	-0.158811	0.896231
Tekt1	0.535516	0.255437	0.158528	0.846214	-0.165584	0.776077	-0.933784	0.000806104	1.70447	2.08e-09	-0.242729	0.622983	-0.612824	0.0325732	0.10309	0.967867
Kcna3	0.0251644	0.972531	0.235265	0.6474	-0.609143	0.00136624	0.260075	0.438546	0.736086	0.046732	-0.134182	0.772166	-0.66942	0.00387357	-1.08338	0.00147237
Togaram2	0.481013	0.23334	-0.816806	0.0346476	-0.186645	0.481984	-0.335298	0.125008	1.46305	3.04e-12	-0.894148	0.000988036	-0.237075	0.323166	-0.196051	0.903748
Klhl34	-0.41829	0.178075	-1.46617	2.24e-13	-0.220842	0.213193	-0.779422	9.17e-07	0.586043	0.00597119	-0.763771	0.000431925	-0.559505	0.000620843	-0.234615	0.82467
Chad	-0.65483	0.000522171	-0.762695	0.000113915	0.0550799	0.842077	0.682987	0.0134558	-0.646429	0.0192728	0.400013	0.19596	0.271976	0.227318	0.890172	0.00149907
4833415N18Rik	-0.152638	0.817017	0.43568	0.52262	-0.0869325	0.899527	0.874573	0.0120413	0.126874	0.915913	0.162031	0.81442	0.0265906	0.963324	0.38213	0.84983
5830408C22Rik	0.155445	0.725432	-0.298475	0.425843	-0.448034	0.062743	0.60541	0.0329264	-0.282518	0.604787	0.424321	0.294065	-0.201736	0.522367	0.26701	0.894642
Bcas3os1	-0.339878	0.599921	0.123593	0.882985	0.0267593	0.965097	0.867552	0.0335089	-0.151634	0.876796	-0.739417	0.166403	0.0886502	0.865038	-0.728223	0.545847
Bmp8a	-0.539076	0.0114693	-0.340848	0.220401	0.198268	0.384058	0.647088	0.00255102	0.164325	0.809559	0.585446	0.0966957	0.295023	0.327607	-0.0407208	0.985917
Carmn	-0.414918	0.616427	-0.211356	0.830066	0.294426	0.427491	0.910224	0.0469439	-1.06432	0.0737316	0.638689	0.219143	0.301369	0.488139	0.0121694	0.996555
Chst1	-0.0813115	0.70233	0.171076	0.41081	0.550934	0.0346262	0.786927	6.74e-07	-0.209885	0.646498	0.424551	0.179296	0.441871	0.0431223	0.565332	0.237427
Cngb1	0.0821065	0.91947	-0.508967	0.401015	0.420608	0.396649	0.811444	0.0478247	0.280521	0.665908	0.034657	0.957166	0.265377	0.434454	-0.535083	0.70453
Cnn1	-0.214258	0.583299	-0.0396217	0.94605	0.253257	0.423277	0.636085	0.0010883	-0.140307	0.873612	0.117159	0.854134	0.403306	0.233987	-0.198498	0.93865
Cnnm1	-0.155952	0.76152	-0.0746239	0.915831	-0.541883	0.0779596	0.67851	0.0277238	-0.306155	0.66999	0.310759	0.561743	0.207968	0.604824	-0.0177473	0.995107
Csmd1	-0.243321	0.442753	-0.39013	0.232761	0.0842754	0.814944	0.676978	0.00438097	0.132582	0.786466	0.31331	0.323915	0.0362748	0.90474	-0.0705954	0.96917
Dgki	-0.0389704	0.946141	0.130504	0.843	-0.219627	0.532671	0.919785	0.000715597	0.25677	0.808733	0.336515	0.595839	0.332416	0.466709	0.406959	0.864257
Dmc1	-0.507594	0.110461	0.0633848	0.911276	0.0841435	0.866282	0.789735	0.00732284	-0.118761	0.843458	-0.0932853	0.843265	0.236173	0.336798	0.0568768	0.978704
Dmkn	-0.0878608	0.854176	-0.0931237	0.865847	-0.199703	0.630016	0.67636	0.00744686	0.185175	0.706931	-0.257322	0.53038	-0.279946	0.268378	0.256792	0.847588
Dmp1	-0.385494	0.056875	-0.239747	0.375261	-0.0358608	0.79315	0.597717	0.00219537	0.108081	0.923987	0.397183	0.51995	0.646338	0.0863538	0.229739	0.936933
F13a1	0.263712	0.00214853	0.115304	0.343091	0.0358851	0.681186	0.620438	1.59e-08	0.379957	0.00609885	0.405809	0.00222471	0.504455	3.01e-08	0.360679	0.0290989
Fam184a	0.422801	0.250499	0.257817	0.623988	0.240499	0.630471	0.840479	0.00600348	-0.561718	0.18301	-0.109566	0.837865	-0.0362958	0.93019	-0.278718	0.880276
Foxd2	-0.248449	0.720058	-0.33193	0.617628	0.5235	0.156182	0.623111	0.0439393	-0.20448	0.753841	0.330832	0.434513	0.331892	0.244666	0.244178	0.896551
Gdf9	0.0491553	0.962153	0.111149	0.919949	-0.175116	0.839615	1.19501	0.00539446	0.0433211	0.976859	-0.000222408	0.999962	0.370718	0.412961	0.336585	0.923763
Gm14286	0.710925	0.269979	0.823571	0.133542	-0.477317	0.329893	0.742565	0.0488685	-0.149926	0.851165	0.467182	0.296262	0.00992468	0.984447	0.182771	0.953029
Gm16096	0.381252	0.54007	0.146755	0.874149	0.251012	0.703917	2.21621	0.000410825	0.849307	0.398505	0.421017	0.628317	0.794523	0.14903	0.922112	0.781411
Gm16332	-0.240074	0.741074	-0.164208	0.861892	0.393644	0.601744	1.01811	0.0166956	0.512687	0.661195	0.776074	0.359433	0.642482	0.166997	1.22543	0.320143
Gm37570	0.503334	0.283102	0.492814	0.246543	0.0818536	0.866282	0.928264	0.0125599	-0.352907	0.621335	-0.0402924	0.959086	-0.589724	0.0867791	-0.393271	0.872818
Gm38082	-0.42287	0.587017	0.0539829	0.969853	0.0487927	0.931133	0.957065	0.0372267	-0.811524	0.166431	-0.625356	0.372348	0.524822	0.223216	0.707219	0.731476
Gm38244	-0.409795	0.337873	0.0943756	0.88375	-0.250079	0.499019	0.79073	0.00441173	0.0666149	0.915651	-0.392603	0.261143	-0.399302	0.0668721	-0.224743	0.872818
Gm42868	-0.274935	0.619208	-0.108471	0.903995	0.0339438	0.96372	0.694869	0.0492323	0.0977856	0.917027	-0.531331	0.278599	-0.0210789	0.967499	-0.118411	0.963459
Gm44164	-0.230257	0.734017	0.540727	0.310118	0.554651	0.0990745	0.720685	0.0372019	0.270718	0.740096	-0.723207	0.152875	0.0179797	0.974224	-0.395714	0.832586
Gm44292	-0.595339	0.108732	-0.350223	0.380065	0.0174776	0.966572	1.21416	0.00134146	-0.679924	0.389488	-0.316457	0.688244	0.0700089	0.916179	0.139771	0.967883
Gm45540	0.411726	0.330034	-0.0963864	0.902793	0.111043	0.863784	0.92666	0.0312239	0.911062	0.290491	-0.282251	0.72048	-0.518824	0.266452	-0.781569	0.576978
Hoxb2	0.478204	0.439429	-0.900205	0.115618	-0.376519	0.58968	1.17248	0.0436452	0.235857	0.845676	0.07423	0.945868	-0.182579	0.775482	1.70439	0.110143
Htr2a	0.255594	0.441324	0.435687	0.147801	0.148612	0.6269	0.628436	0.00973124	0.398316	0.256218	0.266044	0.427173	0.287794	0.1875	-0.317648	0.753576
Impg2	0.216867	0.736982	0.417195	0.461611	0.558298	0.157999	0.855795	0.00804617	0.519802	0.301357	0.0865953	0.882307	0.0547621	0.89672	-0.0192162	0.992175
Kcng2	0.384108	0.603523	0.412183	0.64247	-0.253763	0.617879	0.694922	0.00761058	-0.19908	0.707891	0.0553651	0.908827	0.0311173	0.933401	-0.102664	0.958814
Mmel1	-0.0650145	0.926282	0.424888	0.430122	-0.220139	0.708025	0.850026	0.0173431	-0.313105	0.594295	-0.0541092	0.925724	-0.14036	0.69352	-0.067805	0.978453
Mmp28	-0.184549	0.510996	0.013005	0.97825	0.32595	0.0725564	0.635409	0.000616576	0.249976	0.535822	0.536681	0.0539807	0.106917	0.686132	0.161537	0.932634
Mtus2	-0.0784548	0.886814	-0.326878	0.513721	0.0178525	0.97975	0.710447	0.0244457	0.0461365	0.968854	-0.282053	0.626522	0.280724	0.428452	-0.042513	0.98668
Nexmif	0.643805	0.321909	0.668239	0.328632	-0.134355	0.876468	1.96285	0.00179699	0.587253	0.582736	0.360418	0.651773	0.893895	0.064105	0.450578	0.943715
Nfe2l3	-0.183613	0.79526	0.507507	0.304696	0.695608	0.187802	0.664758	0.0446213	-0.00414141	0.997447	0.655265	0.147044	0.165012	0.667823	0.251948	0.926594
Noxo1	0.0544809	0.956313	0.611617	0.361286	0.487759	0.515437	1.13106	0.0108741	-0.336272	0.706971	0.281934	0.66999	0.30612	0.493408	0.349787	0.915072
Olfml2a	-0.290011	0.0141948	0.13973	0.412071	0.320989	0.000327329	0.634578	1.14e-07	-0.261345	0.149564	0.570772	3.26e-05	0.510334	5.33e-07	0.259307	0.446695
Oscar	-0.4865	0.00422745	-0.0252469	0.951981	-0.00998059	0.974843	0.656652	0.00272913	0.132458	0.883543	0.773363	0.0569786	0.471278	0.138427	0.392535	0.818154
Pacsin1	-0.139708	0.580352	-0.127709	0.671309	-0.0745462	0.740171	0.638924	0.00162166	0.115896	0.812657	0.18903	0.577692	-0.0113094	0.9723	0.0310049	0.985917
Pappa	-0.280743	0.0685441	-0.030011	0.921886	0.11356	0.355972	0.60358	0.000383918	0.207804	0.409468	0.0194811	0.948521	0.154139	0.326972	0.0686982	0.95586
Pcdhgc4	-0.0697967	0.903844	0.0764006	0.902431	0.521809	0.156185	0.815848	0.0359361	1.00335	0.0857859	0.726554	0.164256	-0.188188	0.679689	-0.121539	0.971036
Pde11a	0.092113	0.848195	-0.0074936	0.991862	0.34114	0.443448	0.9273	0.00673376	-0.110166	0.943794	0.34023	0.622961	0.622571	0.0807559	-0.114341	0.978827
Plekhg6	-0.167035	0.799123	0.406009	0.504309	-0.323532	0.425553	0.640228	0.0239311	0.258492	0.689207	0.177294	0.756298	0.158984	0.664769	-0.0995526	0.96917
Ptger3	-0.475537	0.0365224	0.285032	0.365868	0.310394	0.109707	0.67301	0.00412393	-0.196181	0.680185	0.176082	0.645934	0.131203	0.627165	0.123043	0.945897
Rasal1	0.00751302	0.993257	-0.0827667	0.918209	0.120026	0.767832	0.66466	0.0131959	-0.472526	0.269288	0.27289	0.530688	0.153189	0.654373	-0.0375729	0.986061
[truncated: 742 more rows]
